# Supplementary material for: The evolutionary trajectories of P. aeruginosa in biofilm and planktonic growth modes exposed to ciprofloxacin: beyond selection of antibiotic resistance
Source: NPJ Biofilms Microbiomes. 2020 Jul 24;6:28. doi: 10.1038/s41522-020-00138-8 (PMC7381665; doi:10.1038/s41522-020-00138-8)
Supplement: Supplementary file 2 — Supplementary Data [file 41522_2020_138_MOESM2_ESM.xlsx]

## Sheet: WT PAO1 CIP resistant colonies
Colony no.	Position	Coverage	Frequency	Gene feature	Coding region change	Amino acid change			Locus name	Gene name
CIP_BF_3	471371	13	100	CDS: multidrug resistance operon repressor MexR	AAG03813.1:c.367_379delCTCACCCCGGTGG	AAG03813.1:p.Leu123fs			PA0424	mexR
CIP_BF_3	2807229	22	100	CDS: probable oxidoreductase (mexS)	AAG05879.1:c.141G>T	AAG05879.1:p.Trp47Cys			PA2491	mexS
CIP_BF_3	5676114	31	100	CDS: Type 4 fimbrial bioGeneNamesis outer membrane protein PilQ precursor	AAG08425.1:c.1745A>G	AAG08425.1:p.Tyr582Cys			PA5040	pilQ
CIP_BF_3	801604	13	23,08	CDS: probable pseudouridylate synthase	AAG04122.1:c.364delA	AAG04122.1:p.Thr122fs			PA0733
CIP_BF_3	1846861	13	23,08	CDS: ATP synthase in type III secretion system	AAG05086.1:c.176C>T	AAG05086.1:p.Ala59Val			PA1697
CIP_BF_3	2202150	18	22,22	CDS: methylcrotonyl-CoA carboxylase	_alpha-subunit (biotin-containing)	AAG05400.1:c.503G>C	AAG05400.1:p.Gly168Ala		PA2012	liuD
CIP_BF_3	2959925	18	22,22	CDS: thioredoxin reductase 1	AAG06004.1:c.458G>A	AAG06004.1:p.Gly153Asp			PA2616	trxB1
CIP_BF_3	2959934	18	22,22	CDS: thioredoxin reductase 1	AAG06004.1:c.467A>T	AAG06004.1:p.Asn156Ile			PA2616	trxB1
CIP_BF_3	2642651	23	21,74	CDS: PvdR	AAG05777.1:c.521T>C	AAG05777.1:p.Leu174Ser			PA2389	pvdR
CIP_BF_3	801600	14	21,43	CDS: probable pseudouridylate synthase	AAG04122.1:c.368T>G	AAG04122.1:p.Leu123Arg			PA0733
CIP_BF_3	4058849	28	21,43	CDS: sigma factor RpoS	AAG07010.1:c.64_65delGGinsTT	AAG07010.1:p.Gly22Phe			PA3622	rpoS
CIP_BF_3	1394744	19	21,05	CDS: probable transcriptional regulator	AAG04672.1:c.557A>C	AAG04672.1:p.Asp186Ala			PA1283
CIP_BF_3	2959936	19	21,05	CDS: thioredoxin reductase 1	AAG06004.1:c.469A>G	AAG06004.1:p.Thr157Ala			PA2616	trxB1
CIP_BF_3	2959943	19	21,05	CDS: thioredoxin reductase 1	AAG06004.1:c.476T>C	AAG06004.1:p.Val159Ala			PA2616	trxB1
CIP_BF_3	5075805	24	20,83	CDS: hypothetical protein	AAG07921.1:c.74_76delCCCinsGGG	AAG07921.1:p.Thr25_Leu26delinsArgVal			PA4533
CIP_BF_3	801590	15	20	CDS: probable pseudouridylate synthase	AAG04122.1:c.378C>G	AAG04122.1:p.Ser126Arg			PA0733
CIP_BF_3	801594	15	20	CDS: probable pseudouridylate synthase	AAG04122.1:c.374_375insT	AAG04122.1:p.Ser126fs			PA0733
CIP_BF_3	860752	25	20	CDS: hypothetical protein	AAG04177.1:c.2549T>C	AAG04177.1:p.Leu850Pro			PA0788
CIP_BF_3	1408109	15	20	CDS: probable metal transporter	AAG04686.1:c.823_824insC	AAG04686.1:p.His275fs			PA1297
CIP_BF_3	4191812	26	19,23	CDS: probable sodium/hydrogen antiporter	AAG07126.1:c.85_86insA	AAG07126.1:p.Leu29fs			PA3739
CIP_BF_3	4191812	26	19,23	CDS: probable sodium/hydrogen antiporter	AAG07126.1:c.86T>G	AAG07126.1:p.Leu29Arg			PA3739
CIP_BF_3	2411772	42	19,05	CDS: conserved hypothetical protein	AAG05580.1:c.64_65delGAinsTT	AAG05580.1:p.Glu22Leu			PA2192
CIP_BF_3	4873272	21	19,05	CDS: probable hydrolase	AAG07732.1:c.1219T>A	AAG07732.1:p.*407Arg			PA4344
CIP_BF_3	801597	16	18,75	CDS: probable pseudouridylate synthase	AAG04122.1:c.371C>A	AAG04122.1:p.Pro124Gln			PA0733
CIP_BF_3	1968945	16	18,75	CDS: probable solute-binding protein	AAG05200.1:c.500delA	AAG05200.1:p.Tyr167fs			PA1811	nppA1
CIP_BF_3	2247118	16	18,75	CDS: carbonate dehydratase	AAG05441.1:c.41A>C	AAG05441.1:p.Asp14Ala			PA2053	cynT
CIP_BF_3	2466877	32	18,75	CDS: PslL	AAG05629.1:c.338_340delAGAinsTCT	AAG05629.1:p.Glu113_Thr114delinsValSer			PA2241	pslK
CIP_BF_3	2882934	27	18,52	CDS: probable acyl-CoA dehydrogenase	AAG05938.1:c.50delG	AAG05938.1:p.Ser17fs			PA2550
CIP_BF_3	2882938	27	18,52	CDS: probable acyl-CoA dehydrogenase	AAG05938.1:c.46_47insC	AAG05938.1:p.Val16fs			PA2550
CIP_BF_3	4191797	27	18,52	CDS: probable sodium/hydrogen antiporter	AAG07126.1:c.71delC	AAG07126.1:p.Trp25fs			PA3739
CIP_BF_3	4191799	27	18,52	CDS: probable sodium/hydrogen antiporter	AAG07126.1:c.73T>A	AAG07126.1:p.Trp25Arg			PA3739
CIP_BF_3	4984123	22	18,18	CDS: ATP-phosphoribosyltransferase	AAG07837.1:c.65_66insA	AAG07837.1:p.Ile24fs			PA4449	hisG
CIP_BF_3	1408101	17	17,65	CDS: probable metal transporter	AAG04686.1:c.831delG	AAG04686.1:p.Trp277fs			PA1297
CIP_BF_3	1968937	17	17,65	CDS: probable solute-binding protein	AAG05200.1:c.508_509insT	AAG05200.1:p.Glu170fs			PA1811	nppA1
CIP_BF_3	2202148	17	17,65	CDS: methylcrotonyl-CoA carboxylase	_alpha-subunit (biotin-containing)	AAG05400.1:c.505G>A	AAG05400.1:p.Gly169Ser		PA2012	liuD
CIP_BF_3	2247107	17	17,65	CDS: carbonate dehydratase	AAG05441.1:c.52G>T	AAG05441.1:p.Ala18Ser			PA2053	cynT
CIP_BF_3	3345099	17	17,65	CDS: conserved hypothetical protein	AAG06374.1:c.2T>G	AAG06374.1:p.Val1Gly			PA2986	lolC
CIP_BF_3	4873274	23	17,39	CDS: probable hydrolase	AAG07732.1:c.1217_1218insT	AAG07732.1:p.*407fs			PA4344
CIP_BF_3	5353973	23	17,39	CDS: SmpB protein	AAG08154.1:c.191delT	AAG08154.1:p.Leu64fs			PA4768	smpB
CIP_BF_3	5353976	23	17,39	CDS: SmpB protein	AAG08154.1:c.193_194insA	AAG08154.1:p.Gly65fs			PA4768	smpB
CIP_BF_3	3055788	29	17,24	CDS: probable major facilitator superfamily (MFS) transporter	AAG06089.1:c.635T>A	AAG06089.1:p.Leu212Gln			PA2701
CIP_BF_3	574539	35	17,14	CDS: heme d1 biosynthesis protein NirJ	AAG03900.1:c.58C>G	AAG03900.1:p.Arg20Gly			PA0511	nirJ
CIP_BF_3	772735	24	16,67	CDS: probable transcriptional regulator	AAG04090.1:c.26delA	AAG04090.1:p.Gln9fs			PA0701
CIP_BF_3	772738	24	16,67	CDS: probable transcriptional regulator	AAG04090.1:c.28_29insT	AAG04090.1:p.Arg10fs			PA0701
CIP_BF_3	1965307	18	16,67	CDS: probable permease of ABC transporter	AAG05198.1:c.458A>T	AAG05198.1:p.Lys153Met			PA1809	nppB
CIP_BF_3	2151469	18	16,67	CDS: hypothetical protein	AAG05358.1:c.58A>G	AAG05358.1:p.Ser20Gly			PA1970
CIP_BF_3	2257755	12	16,67	CDS: probable ATP-binding component of ABC transporter	AAG05449.1:c.34A>C	AAG05449.1:p.Ser12Arg			PA2061	sppD
CIP_BF_3	2257773	12	16,67	CDS: probable ATP-binding component of ABC transporter	AAG05449.1:c.52A>G	AAG05449.1:p.Thr18Ala			PA2061	sppD
CIP_BF_3	2370393	24	16,67	CDS: probable trehalose synthase	AAG05540.1:c.2282_2283insT	AAG05540.1:p.Leu762fs			PA2152
CIP_BF_3	2370395	24	16,67	CDS: probable trehalose synthase	AAG05540.1:c.2285T>A	AAG05540.1:p.Leu762Gln			PA2152
CIP_BF_3	2544490	18	16,67	CDS: AmbB	AAG05693.1:c.457G>C	AAG05693.1:p.Val153Leu			PA2305	ambB
CIP_BF_3	2544499	18	16,67	CDS: AmbB	AAG05693.1:c.448delC	AAG05693.1:p.Arg150fs			PA2305	ambB
CIP_BF_3	2773751	18	16,67	CDS: hypothetical protein	AAG05850.1:c.5054A>G	AAG05850.1:p.Asp1685Gly			PA2462
CIP_BF_3	2773754	18	16,67	CDS: hypothetical protein	AAG05850.1:c.5051T>A	AAG05850.1:p.Leu1684Gln			PA2462
CIP_BF_3	2867214	12	16,67	CDS: conserved hypothetical protein	AAG05927.1:c.293G>A	AAG05927.1:p.Arg98Gln			PA2539
CIP_BF_3	3055790	30	16,67	CDS: probable major facilitator superfamily (MFS) transporter	AAG06089.1:c.637C>G	AAG06089.1:p.Arg213Gly			PA2701
CIP_BF_3	3436394	36	16,67	CDS: probable transcriptional regulator	AAG06455.1:c.36_37delTCinsGA	AAG06455.1:p.His12_Leu13delinsGlnMet			PA3067
CIP_BF_3	3540508	12	16,67	CDS: UDP-2-acetamido-3-amino-2	3-dideoxy-d-glucuronic acid N-acetyltransferase	_WbpD	AAG06544.1:c.278T>A	AAG06544.1:p.Ile93Asn	PA3156	wbpD
CIP_BF_3	3540510	12	16,67	CDS: UDP-2-acetamido-3-amino-2	3-dideoxy-d-glucuronic acid N-acetyltransferase	_WbpD	AAG06544.1:c.276G>C	AAG06544.1:p.Leu92Phe	PA3156	wbpD
CIP_BF_3	3540512	12	16,67	CDS: UDP-2-acetamido-3-amino-2	3-dideoxy-d-glucuronic acid N-acetyltransferase	_WbpD	AAG06544.1:c.274T>A	AAG06544.1:p.Leu92Met	PA3156	wbpD
CIP_BF_3	4777692	18	16,67	CDS: DNA-directed RNA polymerase beta chain	AAG07658.1:c.2926delA	AAG07658.1:p.Thr976fs			PA4270	rpoB
CIP_BF_3	5116060	18	16,67	CDS: 50S ribosomal protein L27	AAG07955.1:c.230G>T	AAG07955.1:p.Arg77Leu			PA4567	rpmA
CIP_BF_3	5446223	18	16,67	CDS: hypothetical protein	AAG08236.1:c.45delT	AAG08236.1:p.Phe16fs			PA4851
CIP_BF_3	5020023	37	16,22	CDS: conserved hypothetical protein	AAG07876.1:c.383G>C	AAG07876.1:p.Gly128Ala			PA4488	magE
CIP_BF_3	1519021	31	16,13	CDS: probable two-component response regulator	AAG04786.1:c.108_109delTCinsGA	AAG04786.1:p.Asp36_Leu37delinsGluIle			PA1397
CIP_BF_3	3410689	31	16,13	CDS: probable D-alanyl-D-alanine carboxypeptidase	AAG06435.1:c.426_427delAGinsCT	AAG06435.1:p.Gly143Cys			PA3047
CIP_BF_3	5967963	31	16,13	CDS: hypothetical protein	AAG08684.1:c.1183_1184insA	AAG08684.1:p.Ala395fs			PA5299
CIP_BF_3	860746	25	16	CDS: hypothetical protein	AAG04177.1:c.2555_2556insT	AAG04177.1:p.Ser853fs			PA0788
CIP_BF_3	860754	25	16	CDS: hypothetical protein	AAG04177.1:c.2547_2548insG	AAG04177.1:p.Leu850fs			PA0788
CIP_BF_3	860758	25	16	CDS: hypothetical protein	AAG04177.1:c.2543C>G	AAG04177.1:p.Thr848Ser			PA0788
CIP_BF_3	1709318	25	16	CDS: conserved hypothetical protein	AAG04956.1:c.84_85insC	AAG04956.1:p.Ala29fs			PA1567
CIP_BF_3	3639289	25	16	CDS: probable permease of ABC transporter	AAG06640.1:c.750C>G	AAG06640.1:p.Ser250Arg			PA3252
CIP_BF_3	4800923	25	16	CDS: exodeoxyribonuclease V alpha chain	AAG07671.1:c.542delG	AAG07671.1:p.Gly181fs			PA4283	recD
CIP_BF_3	4864888	25	16	CDS: hypothetical protein	AAG07723.1:c.86T>C	AAG07723.1:p.Leu29Pro			PA4335
CIP_BF_3	1394747	19	15,79	CDS: probable transcriptional regulator	AAG04672.1:c.560G>C	AAG04672.1:p.*187Ser			PA1283
CIP_BF_3	1563363	19	15,79	CDS: probable Resistance-Nodulation-Cell Division (RND) efflux membrane fusion protein precursor	AAG04824.1:c.551C>T	AAG04824.1:p.Ser184Leu			PA1435
CIP_BF_3	1621520	19	15,79	CDS: conserved hypothetical protein	AAG04883.1:c.1608G>C	AAG04883.1:p.Lys536Asn			PA1494	muiA
CIP_BF_3	1775982	19	15,79	CDS: KdpF protein	AAG05021.1:c.38delC	AAG05021.1:p.Thr13fs			PA1632	kdpF
CIP_BF_3	1877948	19	15,79	CDS: hypothetical protein	AAG05124.1:c.427G>A	AAG05124.1:p.Gly143Ser			PA1735
CIP_BF_3	2546090	19	15,79	CDS: probable permease of ABC transporter	AAG05695.1:c.546_547insC	AAG05695.1:p.Ala183fs			PA2307
CIP_BF_3	2773747	19	15,79	CDS: hypothetical protein	AAG05850.1:c.5058C>G	AAG05850.1:p.Asn1686Lys			PA2462
CIP_BF_3	2931945	19	15,79	CDS: hypothetical protein	AAG05978.1:c.1518_1519insG	AAG05978.1:p.Pro507fs			PA2590
CIP_BF_3	2931948	19	15,79	CDS: hypothetical protein	AAG05978.1:c.1515delC	AAG05978.1:p.Asp506fs			PA2590
CIP_BF_3	3345096	19	15,79	CDS: conserved hypothetical protein	AAG06374.1:c.5C>A	AAG06374.1:p.Pro2His			PA2986	lolC
CIP_BF_3	3410681	19	15,79	CDS: probable D-alanyl-D-alanine carboxypeptidase	AAG06435.1:c.418delA	AAG06435.1:p.Lys140fs			PA3047
CIP_BF_3	3563619	19	15,79	CDS: probable short-chain dehydrogenase	AAG06561.1:c.74T>G	AAG06561.1:p.Ile25Ser			PA3173
CIP_BF_3	3743208	57	15,79	CDS: 3-oxoacyl-[acyl-carrier-protein] synthase III	AAG06721.1:c.515_516delAAinsTC	AAG06721.1:p.Glu172Val			PA3333	fabH2
CIP_BF_3	4058852	19	15,79	CDS: sigma factor RpoS	AAG07010.1:c.62C>A	AAG07010.1:p.Pro21His			PA3622	rpoS
CIP_BF_3	4893177	19	15,79	CDS: probable transporter	AAG07753.1:c.430G>A	AAG07753.1:p.Gly144Ser			PA4365	lysE
CIP_BF_3	4944054	19	15,79	CDS: UDP-N-acetylmuramate--alanine ligase	AAG07799.1:c.1022A>C	AAG07799.1:p.Asp341Ala			PA4411	murC
CIP_BF_3	4989741	19	15,79	CDS: arabinose-5-phosphate isomerase KdsD	AAG07845.1:c.437T>G	AAG07845.1:p.Val146Gly			PA4457
CIP_BF_3	3289872	32	15,62	CDS: CFTR inhibitory factor	_Cif	AAG06322.1:c.158_160delAGGinsCCT	AAG06322.1:p.Gln53_Gly54delinsProTrp		PA2934	cif
CIP_BF_3	3799025	32	15,62	CDS: NosD protein	AAG06781.1:c.110delT	AAG06781.1:p.Leu37fs			PA3393	nosD
CIP_BF_3	5967949	32	15,62	CDS: hypothetical protein	AAG08684.1:c.1197C>G	AAG08684.1:p.Asp399Glu			PA5299
CIP_BF_3	5967956	32	15,62	CDS: hypothetical protein	AAG08684.1:c.1190delT	AAG08684.1:p.Val397fs			PA5299
CIP_BF_3	308642	13	15,38	CDS: probable major facilitator superfamily (MFS) transporter	AAG03662.1:c.451T>G	AAG03662.1:p.Ser151Ala			PA0273
CIP_BF_3	827497	26	15,38	CDS: conserved hypothetical protein	AAG04148.1:c.848C>G	AAG04148.1:p.Ala283Gly			PA0759
CIP_BF_3	860737	26	15,38	CDS: hypothetical protein	AAG04177.1:c.2564delA	AAG04177.1:p.Asp855fs			PA0788
CIP_BF_3	1671170	26	15,38	CDS: DNA polymerase subunits gamma and tau	AAG04921.1:c.1182delT	AAG04921.1:p.Ala395fs			PA1532	dnaX
CIP_BF_3	2370398	26	15,38	CDS: probable trehalose synthase	AAG05540.1:c.2288delA	AAG05540.1:p.His763fs			PA2152
CIP_BF_3	2548773	13	15,38	CDS: hypothetical protein	AAG05698.1:c.686T>G	AAG05698.1:p.Leu229Arg			PA2310
CIP_BF_3	3055188	13	15,38	CDS: probable major facilitator superfamily (MFS) transporter	AAG06089.1:c.35T>C	AAG06089.1:p.Leu12Pro			PA2701
CIP_BF_3	4774423	26	15,38	CDS: DNA-directed RNA polymerase beta* chain	AAG07657.1:c.2056T>A	AAG07657.1:p.Trp686Arg			PA4269	rpoC
CIP_BF_3	4800917	26	15,38	CDS: exodeoxyribonuclease V alpha chain	AAG07671.1:c.548delA	AAG07671.1:p.Gln183fs			PA4283	recD
CIP_BF_3	5020012	39	15,38	CDS: conserved hypothetical protein	AAG07876.1:c.394G>C	AAG07876.1:p.Ala132Pro			PA4488	magE
CIP_BF_3	5607172	39	15,38	CDS: hypothetical protein	AAG08376.1:c.677G>C	AAG08376.1:p.Arg226Pro			PA4991
CIP_BF_3	1519012	33	15,15	CDS: probable two-component response regulator	AAG04786.1:c.99_100delGGinsCC	AAG04786.1:p.Glu33_Ala34delinsAspPro			PA1397
CIP_BF_3	4644810	33	15,15	CDS: acetoin catabolism protein AcoB	AAG07538.1:c.233T>G	AAG07538.1:p.Val78Gly			PA4151	acoB
CIP_BF_3	1152481	20	15	CDS: probable short-chain dehydrogenase	AAG04455.1:c.95G>C	AAG04455.1:p.Gly32Ala			PA1066
CIP_BF_3	1434736	20	15	CDS: probable TonB-dependent receptor	AAG04711.1:c.1571G>T	AAG04711.1:p.Gly524Val			PA1322
CIP_BF_3	1445431	40	15	CDS: hypothetical protein	AAG04722.1:c.181_182insA	AAG04722.1:p.Gly61fs			PA1333
CIP_BF_3	1563369	20	15	CDS: probable Resistance-Nodulation-Cell Division (RND) efflux membrane fusion protein precursor	AAG04824.1:c.557delT	AAG04824.1:p.Val186fs			PA1435
CIP_BF_3	1563372	20	15	CDS: probable Resistance-Nodulation-Cell Division (RND) efflux membrane fusion protein precursor	AAG04824.1:c.559_560insA	AAG04824.1:p.Ser187fs			PA1435
CIP_BF_3	1662039	20	15	CDS: conserved hypothetical protein	AAG04916.1:c.628C>G	AAG04916.1:p.Arg210Gly			PA1527
CIP_BF_3	2546094	20	15	CDS: probable permease of ABC transporter	AAG05695.1:c.542delG	AAG05695.1:p.Arg181fs			PA2307
CIP_BF_3	2931946	20	15	CDS: hypothetical protein	AAG05978.1:c.1517A>T	AAG05978.1:p.Asp506Val			PA2590
CIP_BF_3	3069244	20	15	CDS: probable molybdopterin oxidoreductase	AAG06102.1:c.1205delC	AAG06102.1:p.Asp403fs			PA2714
CIP_BF_3	3319601	20	15	CDS: conserved hypothetical protein	AAG06347.1:c.59C>A	AAG06347.1:p.Ser20*			PA2959
CIP_BF_3	3641520	20	15	CDS: hypothetical protein	AAG06643.1:c.287_288insC	AAG06643.1:p.Ala97fs			PA3255
CIP_BF_3	3641524	20	15	CDS: hypothetical protein	AAG06643.1:c.292G>C	AAG06643.1:p.Ala98Pro			PA3255
CIP_BF_3	3641528	20	15	CDS: hypothetical protein	AAG06643.1:c.296delG	AAG06643.1:p.Ile100fs			PA3255
CIP_BF_3	4191805	40	15	CDS: probable sodium/hydrogen antiporter	AAG07126.1:c.79_80delCTinsAG	AAG07126.1:p.Leu27Arg			PA3739
CIP_BF_3	4989732	20	15	CDS: arabinose-5-phosphate isomerase KdsD	AAG07845.1:c.428A>C	AAG07845.1:p.Asp143Ala			PA4457
CIP_BF_3	4989744	20	15	CDS: arabinose-5-phosphate isomerase KdsD	AAG07845.1:c.440G>T	AAG07845.1:p.Gly147Val			PA4457
CIP_BF_3	5216091	40	15	CDS: hypothetical protein	AAG08036.1:c.422_423delCCinsTT	AAG08036.1:p.Ala141Val			PA4649	cupE2
CIP_BF_3	5216099	40	15	CDS: hypothetical protein	AAG08036.1:c.430_431delAAinsGG	AAG08036.1:p.Asn144Gly			PA4649	cupE2
CIP_BF_3	860723	27	14,81	CDS: hypothetical protein	AAG04177.1:c.2578C>G	AAG04177.1:p.Leu860Val			PA0788
CIP_BF_3	860728	27	14,81	CDS: hypothetical protein	AAG04177.1:c.2573delC	AAG04177.1:p.Ala858fs			PA0788
CIP_BF_3	4495550	27	14,81	CDS: hypothetical protein	AAG07403.1:c.424_425insT	AAG07403.1:p.Gly142fs			PA4016
CIP_BF_3	4774425	27	14,81	CDS: DNA-directed RNA polymerase beta* chain	AAG07657.1:c.2054T>A	AAG07657.1:p.Leu685Gln			PA4269	rpoC
CIP_BF_3	5545983	34	14,71	CDS: protease subunit HflK	AAG08327.1:c.1004_1006delAGGinsCCT	AAG08327.1:p.Lys335_Val336delinsThrLeu			PA4942	hflK
CIP_BF_3	5888601	34	14,71	CDS: probable ATP-binding/permease fusion ABC transporter	AAG08616.1:c.1232delG	AAG08616.1:p.Arg411fs			PA5231
CIP_BF_3	584020	41	14,63	CDS: probable dinitrification protein NorD	AAG03914.1:c.164delC	AAG03914.1:p.Leu56fs			PA0525
CIP_BF_3	1445433	41	14,63	CDS: hypothetical protein	AAG04722.1:c.179delT	AAG04722.1:p.Leu60fs			PA1333
CIP_BF_3	3743223	55	14,55	CDS: 3-oxoacyl-[acyl-carrier-protein] synthase III	AAG06721.1:c.530_531delTGinsGC	AAG06721.1:p.Leu177Arg			PA3333	fabH2
CIP_BF_3	4145234	62	14,52	CDS: probable methylesterase	AAG07090.1:c.712_713delCTinsGC	AAG07090.1:p.Leu238Ala			PA3703	wspF
CIP_BF_3	1434726	21	14,29	CDS: probable TonB-dependent receptor	AAG04711.1:c.1561A>C	AAG04711.1:p.Thr521Pro			PA1322
CIP_BF_3	1563377	21	14,29	CDS: probable Resistance-Nodulation-Cell Division (RND) efflux membrane fusion protein precursor	AAG04824.1:c.565A>G	AAG04824.1:p.Lys189Glu			PA1435
CIP_BF_3	1671161	28	14,29	CDS: DNA polymerase subunits gamma and tau	AAG04921.1:c.1172_1173insA	AAG04921.1:p.Ala392fs			PA1532	dnaX
CIP_BF_3	1775975	35	14,29	CDS: KdpF protein	AAG05021.1:c.31_32delCTinsAG	AAG05021.1:p.Leu11Arg			PA1632	kdpF
CIP_BF_3	2084861	21	14,29	CDS: sigma factor regulator	_FemR	AAG05299.1:c.566A>C	AAG05299.1:p.Gln189Pro		PA1911	femR
CIP_BF_3	2124669	28	14,29	CDS: hypothetical protein	AAG05329.1:c.1122_1124delCAAinsTTG	AAG05329.1:p.Lys375Trp			PA1941
CIP_BF_3	2145274	21	14,29	CDS: probable transcriptional regulator	AAG05349.1:c.472delT	AAG05349.1:p.Cys158fs			PA1961
CIP_BF_3	2174231	21	14,29	CDS: pyrroloquinoline quinone biosynthesis protein E	AAG05377.1:c.320T>A	AAG05377.1:p.Leu107Gln			PA1989	pqqE
CIP_BF_3	2426045	21	14,29	CDS: hypothetical protein	AAG05595.1:c.973C>A	AAG05595.1:p.Pro325Thr			PA2207
CIP_BF_3	2466865	21	14,29	CDS: PslL	AAG05629.1:c.326C>T	AAG05629.1:p.Pro109Leu			PA2241	pslK
CIP_BF_3	2548770	14	14,29	CDS: hypothetical protein	AAG05698.1:c.689C>A	AAG05698.1:p.Pro230Gln			PA2310
CIP_BF_3	2660119	14	14,29	CDS: pyoverdine synthetase D	AAG05787.1:c.5026C>T	AAG05787.1:p.Arg1676Trp			PA2399	pvdD
CIP_BF_3	2670742	21	14,29	CDS: PvdJ	AAG05788.2:c.888G>T	AAG05788.2:p.Glu296Asp			PA2400	pvdJ
CIP_BF_3	2736519	49	14,29	CDS: hypothetical protein	AAG05827.1:c.675_676delTCinsGA	AAG05827.1:p.Arg226Ser			PA2439
CIP_BF_3	3069237	21	14,29	CDS: probable molybdopterin oxidoreductase	AAG06102.1:c.1198T>G	AAG06102.1:p.Ser400Ala			PA2714
CIP_BF_3	3069249	21	14,29	CDS: probable molybdopterin oxidoreductase	AAG06102.1:c.1210A>G	AAG06102.1:p.Ser404Gly			PA2714
CIP_BF_3	3306342	28	14,29	CDS: hypothetical protein	AAG06334.1:c.424T>G	AAG06334.1:p.Phe142Val			PA2946
CIP_BF_3	3319607	21	14,29	CDS: conserved hypothetical protein	AAG06347.1:c.53_54insG	AAG06347.1:p.Gly19fs			PA2959
CIP_BF_3	3433144	28	14,29	CDS: PelA	AAG06452.1:c.748C>G	AAG06452.1:p.Arg250Gly			PA3064	pelA
CIP_BF_3	3932725	14	14,29	CDS: probable lyase	AAG06904.1:c.593T>C	AAG06904.1:p.Leu198Pro			PA3516
CIP_BF_3	4270946	21	14,29	CDS: L-cysteine desulfurase (pyridoxal phosphate-dependent)	AAG07201.1:c.1190C>G	AAG07201.1:p.Ser397Cys			PA3814	iscS
CIP_BF_3	4270947	21	14,29	CDS: L-cysteine desulfurase (pyridoxal phosphate-dependent)	AAG07201.1:c.1189T>G	AAG07201.1:p.Ser397Ala			PA3814	iscS
CIP_BF_3	4864904	21	14,29	CDS: hypothetical protein	AAG07723.1:c.70G>A	AAG07723.1:p.Gly24Arg			PA4335
CIP_BF_3	4945651	21	14,29	CDS: UDP-N-acetylglucosamine--N-acetylmuramyl- (pentapeptide) pyrophosphoryl-undecaprenol N-acetylglucosamine transferase	AAG07800.1:c.491G>T	AAG07800.1:p.Gly164Val			PA4412	murG
CIP_BF_3	4989735	21	14,29	CDS: arabinose-5-phosphate isomerase KdsD	AAG07845.1:c.431C>A	AAG07845.1:p.Ala144Asp			PA4457
CIP_BF_3	4989738	21	14,29	CDS: arabinose-5-phosphate isomerase KdsD	AAG07845.1:c.434G>C	AAG07845.1:p.Ser145Thr			PA4457
CIP_BF_3	5413147	28	14,29	CDS: hypothetical protein	AAG08207.1:c.1090G>A	AAG08207.1:p.Ala364Thr			PA4822
CIP_BF_3	5888608	35	14,29	CDS: probable ATP-binding/permease fusion ABC transporter	AAG08616.1:c.1225_1226insC	AAG08616.1:p.Gly409fs			PA5231
CIP_BF_3	6035260	14	14,29	CDS: membrane protein component of ABC phosphate transporter	AAG08752.1:c.477A>C	AAG08752.1:p.Glu159Asp			PA5367	pstA
CIP_BF_3	3743216	57	14,04	CDS: 3-oxoacyl-[acyl-carrier-protein] synthase III	AAG06721.1:c.523_524delGCinsCA	AAG06721.1:p.Ala175Gln			PA3333	fabH2
CIP_BF_3	5573443	57	14,04	CDS: topoisomerase IV subunit A	AAG08349.1:c.1042_1044delAAGinsCTT	AAG08349.1:p.Lys348Leu			PA4964	parC
CIP_BF_3	1560738	50	14	CDS: conserved hypothetical protein	AAG04822.1:c.1180_1181delCCinsGG	AAG04822.1:p.Pro394Gly			PA1433
CIP_BF_3	3651581	36	13,89	CDS: conserved hypothetical protein	AAG06651.1:c.526C>T	AAG06651.1:p.Leu176Phe			PA3263
CIP_BF_3	909633	29	13,79	CDS: phosphate acetyltransferase	AAG04224.1:c.1898_1900delTGGinsCCA	AAG04224.1:p.Val633_Ala634delinsAlaThr			PA0835	pta
CIP_BF_3	1560730	29	13,79	CDS: conserved hypothetical protein	AAG04822.1:c.1189A>G	AAG04822.1:p.Ser397Gly			PA1433
CIP_BF_3	1850197	29	13,79	CDS: type III secretory apparatus protein PcrD	AAG05092.1:c.795A>T	AAG05092.1:p.Glu265Asp			PA1703	pcrD
CIP_BF_3	3811328	29	13,79	CDS: metalloprotease secretion protein	AAG06793.1:c.614delT	AAG06793.1:p.Leu205fs			PA3405	hasE
CIP_BF_3	5005320	29	13,79	CDS: hypothetical protein	AAG07864.1:c.3309delG	AAG07864.1:p.Pro1104fs			PA4476
CIP_BF_3	5005325	29	13,79	CDS: hypothetical protein	AAG07864.1:c.3304_3305insC	AAG07864.1:p.Gly1102fs			PA4476
CIP_BF_3	752657	22	13,64	CDS: hypothetical protein	AAG04079.1:c.2701G>T	AAG04079.1:p.Ala901Ser			PA0690	pdtA
CIP_BF_3	830684	22	13,64	CDS: L-aspartate oxidase	AAG04150.1:c.209T>C	AAG04150.1:p.Val70Ala			PA0761	nadB
CIP_BF_3	869527	22	13,64	CDS: hypothetical protein	AAG04182.1:c.604G>A	AAG04182.1:p.Glu202Lys			PA0793
CIP_BF_3	956109	22	13,64	CDS: conserved hypothetical protein	AAG04264.1:c.2078A>C	AAG04264.1:p.Glu693Ala			PA0875
CIP_BF_3	968809	22	13,64	CDS: probable C4-dicarboxylate transporter	AAG04275.1:c.605C>T	AAG04275.1:p.Pro202Leu			PA0886
CIP_BF_3	1392255	22	13,64	CDS: cobalamin (5'-phosphate) synthase	AAG04670.1:c.392C>A	AAG04670.1:p.Ala131Glu			PA1281	cobV
CIP_BF_3	1662037	22	13,64	CDS: conserved hypothetical protein	AAG04916.1:c.626delA	AAG04916.1:p.His209fs			PA1527
CIP_BF_3	1662041	22	13,64	CDS: conserved hypothetical protein	AAG04916.1:c.629_630insT	AAG04916.1:p.Gln211fs			PA1527
CIP_BF_3	2176261	22	13,64	CDS: PqqH	AAG05378.1:c.1200delG	AAG05378.1:p.Phe401fs			PA1990	pqqH
CIP_BF_3	2176262	22	13,64	CDS: PqqH	AAG05378.1:c.1201T>A	AAG05378.1:p.Phe401Ile			PA1990	pqqH
CIP_BF_3	2464560	22	13,64	CDS: PslI	AAG05627.1:c.565C>G	AAG05627.1:p.Pro189Ala			PA2239	pslI
CIP_BF_3	2466870	22	13,64	CDS: PslL	AAG05629.1:c.330_331insG	AAG05629.1:p.Leu111fs			PA2241	pslK
CIP_BF_3	2591080	22	13,64	CDS: conserved hypothetical protein	AAG05733.1:c.585_586delGTinsAC	AAG05733.1:p.Phe196Leu			PA2345
CIP_BF_3	2670735	22	13,64	CDS: PvdJ	AAG05788.2:c.895A>C	AAG05788.2:p.Ile299Leu			PA2400	pvdJ
CIP_BF_3	2936494	22	13,64	CDS: conserved hypothetical protein	AAG05982.1:c.956A>G	AAG05982.1:p.His319Arg			PA2594
CIP_BF_3	3319611	22	13,64	CDS: conserved hypothetical protein	AAG06347.1:c.49delC	AAG06347.1:p.His17fs			PA2959
CIP_BF_3	4086835	22	13,64	CDS: outer membrane protein Opr86	AAG07036.1:c.621C>G	AAG07036.1:p.Phe207Leu			PA3648	opr86
CIP_BF_3	4285722	22	13,64	CDS: conserved hypothetical protein	AAG07215.1:c.874T>G	AAG07215.1:p.Ser292Ala			PA3828	lptF
CIP_BF_3	4599384	37	13,51	CDS: probable sensor/response regulator hybrid	AAG07499.1:c.719G>C	AAG07499.1:p.Gly240Ala			PA4112
CIP_BF_3	1057144	15	13,33	CDS: TolB protein	AAG04361.1:c.1096C>G	AAG04361.1:p.Arg366Gly			PA0972	tolB
CIP_BF_3	1408474	15	13,33	CDS: probable metal transporter	AAG04686.1:c.458A>G	AAG04686.1:p.His153Arg			PA1297
CIP_BF_3	1513721	15	13,33	CDS: probable glycosyl transferase	AAG04780.1:c.1462G>C	AAG04780.1:p.Gly488Arg			PA1391
CIP_BF_3	1631404	30	13,33	CDS: glyoxylate carboligase	AAG04891.1:c.1274T>C	AAG04891.1:p.Ile425Thr			PA1502	gcl
CIP_BF_3	1718863	15	13,33	CDS: hypothetical protein	AAG04968.1:c.478G>A	AAG04968.1:p.Val160Met			PA1579
CIP_BF_3	1935810	15	13,33	CDS: aconitate hydratase 2	AAG05176.1:c.1835T>A	AAG05176.1:p.Ile612Asn			PA1787	acnB
CIP_BF_3	2189693	15	13,33	CDS: conserved hypothetical protein	AAG05390.1:c.1235A>C	AAG05390.1:p.Asn412Thr			PA2002
CIP_BF_3	2433029	15	13,33	CDS: probable porin	AAG05601.1:c.718A>T	AAG05601.1:p.Ser240Cys			PA2213
CIP_BF_3	2502158	15	13,33	CDS: penicillin-binding protein 3A	AAG05660.1:c.439A>G	AAG05660.1:p.Lys147Glu			PA2272	pbpC
CIP_BF_3	2544486	15	13,33	CDS: AmbB	AAG05693.1:c.461A>T	AAG05693.1:p.Gln154Leu			PA2305	ambB
CIP_BF_3	2667467	15	13,33	CDS: PvdJ	AAG05788.2:c.4163A>T	AAG05788.2:p.Gln1388Leu			PA2400	pvdJ
CIP_BF_3	2736527	30	13,33	CDS: hypothetical protein	AAG05827.1:c.668T>C	AAG05827.1:p.Phe223Ser			PA2439
CIP_BF_3	2968304	15	13,33	CDS: isocitrate dehydrogenase	AAG06012.1:c.1144T>A	AAG06012.1:p.Tyr382Asn			PA2624	idh
CIP_BF_3	3000181	15	13,33	CDS: probable chemotaxis transducer	AAG06040.1:c.1579_1580insA	AAG06040.1:p.Ala527fs			PA2652
CIP_BF_3	3000186	15	13,33	CDS: probable chemotaxis transducer	AAG06040.1:c.1574C>T	AAG06040.1:p.Ala525Val			PA2652
CIP_BF_3	3340400	15	13,33	CDS: probable tolQ-type transport protein	AAG06371.1:c.350C>T	AAG06371.1:p.Ala117Val			PA2983
CIP_BF_3	4220525	15	13,33	CDS: conserved hypothetical protein	AAG07151.1:c.685G>T	AAG07151.1:p.Gly229Trp			PA3764
CIP_BF_3	4771094	15	13,33	CDS: elongation factor G	AAG07654.1:c.62C>T	AAG07654.1:p.Ala21Val			PA4266	fusA1
CIP_BF_3	4771103	15	13,33	CDS: elongation factor G	AAG07654.1:c.53A>G	AAG07654.1:p.His18Arg			PA4266	fusA1
CIP_BF_3	622923	38	13,16	CDS: hypothetical protein	AAG03957.1:c.430A>G	AAG03957.1:p.Thr144Ala			PA0568
CIP_BF_3	2053505	38	13,16	CDS: probable NADH-ubiquinone/plastoquinone oxidoreductase	AAG05272.1:c.229_230delGAinsTC	AAG05272.1:p.Glu77Ser			PA1883
CIP_BF_3	4092621	38	13,16	CDS: uridylate kinase	AAG07042.1:c.346_348delGTGinsCAC	AAG07042.1:p.Val116His			PA3654	pyrH
CIP_BF_3	968806	23	13,04	CDS: probable C4-dicarboxylate transporter	AAG04275.1:c.602A>G	AAG04275.1:p.Gln201Arg			PA0886
CIP_BF_3	968815	23	13,04	CDS: probable C4-dicarboxylate transporter	AAG04275.1:c.611C>G	AAG04275.1:p.Ala204Gly			PA0886
CIP_BF_3	1631387	23	13,04	CDS: glyoxylate carboligase	AAG04891.1:c.1291G>A	AAG04891.1:p.Val431Met			PA1502	gcl
CIP_BF_3	2145264	23	13,04	CDS: probable transcriptional regulator	AAG05349.1:c.482T>A	AAG05349.1:p.Leu161Gln			PA1961
CIP_BF_3	3170189	23	13,04	CDS: probable acyl-CoA dehydrogenase	AAG06203.1:c.2084A>C	AAG06203.1:p.Asp695Ala			PA2815
CIP_BF_3	3185513	23	13,04	CDS: thiopurine methyltransferase	AAG06220.1:c.305T>A	AAG06220.1:p.Leu102Gln			PA2832	tpm
CIP_BF_3	3436388	23	13,04	CDS: probable transcriptional regulator	AAG06455.1:c.43A>T	AAG06455.1:p.Ser15Cys			PA3067
CIP_BF_3	5216112	23	13,04	CDS: hypothetical protein	AAG08036.1:c.443A>G	AAG08036.1:p.Gln148Arg			PA4649	cupE2
CIP_BF_3	1276627	31	12,9	CDS: periplasmic nitrate reductase protein NapE	AAG04566.1:c.158C>G	AAG04566.1:p.Pro53Arg			PA1177	napE
CIP_BF_3	1819512	31	12,9	CDS: hypothetical protein	AAG05058.1:c.439_440delCTinsAG	AAG05058.1:p.Leu147Arg			PA1669	icmF2
CIP_BF_3	3444654	31	12,9	CDS: hypothetical protein	AAG06459.1:c.840_841insT	AAG06459.1:p.Arg281fs			PA3071
CIP_BF_3	3444656	31	12,9	CDS: hypothetical protein	AAG06459.1:c.843delA	AAG06459.1:p.Leu282fs			PA3071
CIP_BF_3	3811323	31	12,9	CDS: metalloprotease secretion protein	AAG06793.1:c.619delC	AAG06793.1:p.Gln207fs			PA3405	hasE
CIP_BF_3	4428998	31	12,9	CDS: two-component response regulator RocA1	AAG07335.1:c.587T>G	AAG07335.1:p.Val196Gly			PA3948	rocA1
CIP_BF_3	5152348	31	12,9	CDS: Resistance-Nodulation-Cell Division (RND) multidrug efflux transporter MexD	AAG07986.1:c.1862A>T	AAG07986.1:p.Asn621Ile			PA4598	mexD
CIP_BF_3	5152351	31	12,9	CDS: Resistance-Nodulation-Cell Division (RND) multidrug efflux transporter MexD	AAG07986.1:c.1859A>G	AAG07986.1:p.Asp620Gly			PA4598	mexD
CIP_BF_3	25094	39	12,82	CDS: quinone oxidoreductase	AAG03413.1:c.452delG	AAG03413.1:p.Gly151fs			PA0023	qor
CIP_BF_3	2538301	47	12,77	CDS: AmbE	AAG05690.1:c.742_743delAAinsTC	AAG05690.1:p.Asn248Ser			PA2302	ambE
CIP_BF_3	32077	40	12,5	CDS: hypothetical protein	AAG03420.1:c.907G>A	AAG03420.1:p.Val303Ile			PA0030	cosX
CIP_BF_3	438968	24	12,5	CDS: probable cation efflux system protein	AAG03786.1:c.870C>G	AAG03786.1:p.Cys290Trp			PA0397
CIP_BF_3	709910	32	12,5	CDS: probable ATPase	AAG04046.1:c.212C>G	AAG04046.1:p.Pro71Arg			PA0657
CIP_BF_3	1005476	16	12,5	CDS: hypothetical protein	AAG04309.1:c.1136C>A	AAG04309.1:p.Ala379Glu			PA0920
CIP_BF_3	1057150	16	12,5	CDS: TolB protein	AAG04361.1:c.1102A>G	AAG04361.1:p.Asn368Asp			PA0972	tolB
CIP_BF_3	1276626	32	12,5	CDS: periplasmic nitrate reductase protein NapE	AAG04566.1:c.159_160insG	AAG04566.1:p.Pro54fs			PA1177	napE
CIP_BF_3	1392261	24	12,5	CDS: cobalamin (5'-phosphate) synthase	AAG04670.1:c.398T>G	AAG04670.1:p.Leu133Arg			PA1281	cobV
CIP_BF_3	1392263	24	12,5	CDS: cobalamin (5'-phosphate) synthase	AAG04670.1:c.400G>C	AAG04670.1:p.Gly134Arg			PA1281	cobV
CIP_BF_3	1396350	16	12,5	CDS: probable acyl-CoA dehydrogenase	AAG04673.1:c.250_251insT	AAG04673.1:p.Glu84fs			PA1284
CIP_BF_3	1396352	16	12,5	CDS: probable acyl-CoA dehydrogenase	AAG04673.1:c.248delA	AAG04673.1:p.Tyr83fs			PA1284
CIP_BF_3	1519030	32	12,5	CDS: probable two-component response regulator	AAG04786.1:c.117_118delGGinsCC	AAG04786.1:p.Val40Leu			PA1397
CIP_BF_3	1533273	16	12,5	CDS: acetylpolyamine aminohydrolase	AAG04798.1:c.36C>A	AAG04798.1:p.His12Gln			PA1409	aphA
CIP_BF_3	1654736	24	12,5	CDS: hypothetical protein	AAG04911.1:c.584delT	AAG04911.1:p.Leu195fs			PA1522
CIP_BF_3	1654740	24	12,5	CDS: hypothetical protein	AAG04911.1:c.580_581insA	AAG04911.1:p.Gly194fs			PA1522
CIP_BF_3	1693192	16	12,5	CDS: Cytochrome c oxidase	_cbb3-type	_CcoP subunit	AAG04944.1:c.854delA	AAG04944.1:p.Tyr285fs	PA1555	ccoP2
CIP_BF_3	1790227	16	12,5	CDS: conserved hypothetical protein	AAG05033.1:c.371C>G	AAG05033.1:p.Pro124Arg			PA1644
CIP_BF_3	1792818	24	12,5	CDS: probable chemotaxis transducer	AAG05035.1:c.1739T>G	AAG05035.1:p.Ile580Ser			PA1646
CIP_BF_3	1870465	16	12,5	CDS: MucR	AAG05116.1:c.299delC	AAG05116.1:p.Ala100fs			PA1727	mucR
CIP_BF_3	1993409	24	12,5	CDS: hypothetical protein	AAG05223.1:c.826G>A	AAG05223.1:p.Ala276Thr			PA1834
CIP_BF_3	2077333	24	12,5	CDS: hypothetical protein	AAG05294.1:c.251delT	AAG05294.1:p.Val84fs			PA1906
CIP_BF_3	2145250	24	12,5	CDS: probable transcriptional regulator	AAG05349.1:c.496_497insG	AAG05349.1:p.Thr166fs			PA1961
CIP_BF_3	2145255	24	12,5	CDS: probable transcriptional regulator	AAG05349.1:c.491_492insA	AAG05349.1:p.Thr165fs			PA1961
CIP_BF_3	2189683	16	12,5	CDS: conserved hypothetical protein	AAG05390.1:c.1225C>T	AAG05390.1:p.Gln409*			PA2002
CIP_BF_3	2189690	16	12,5	CDS: conserved hypothetical protein	AAG05390.1:c.1232A>G	AAG05390.1:p.Tyr411Cys			PA2002
CIP_BF_3	2210957	16	12,5	CDS: Resistance-Nodulation-Cell Division (RND) multidrug efflux transporter	AAG05406.1:c.350delT	AAG05406.1:p.Leu117fs			PA2018	mexY
CIP_BF_3	2247406	24	12,5	CDS: transcriptional regulator CynR	AAG05442.1:c.134T>C	AAG05442.1:p.Val45Ala			PA2054	cynR
CIP_BF_3	2283612	16	12,5	CDS: hypothetical protein	AAG05465.1:c.1712C>A	AAG05465.1:p.Pro571Gln			PA2077
CIP_BF_3	2283621	16	12,5	CDS: hypothetical protein	AAG05465.1:c.1703A>T	AAG05465.1:p.Asp568Val			PA2077
CIP_BF_3	2283624	16	12,5	CDS: hypothetical protein	AAG05465.1:c.1700C>A	AAG05465.1:p.Pro567Gln			PA2077
CIP_BF_3	2544510	24	12,5	CDS: AmbB	AAG05693.1:c.437_438insG	AAG05693.1:p.Leu147fs			PA2305	ambB
CIP_BF_3	2654401	16	12,5	CDS: pyoverdine biosynthesis protein PvdE	AAG05785.1:c.967C>T	AAG05785.1:p.Leu323Phe			PA2397	pvdE
CIP_BF_3	2711805	24	12,5	CDS: PvdL	AAG05812.1:c.8890G>T	AAG05812.1:p.Gly2964Cys			PA2424	pvdL
CIP_BF_3	2711809	24	12,5	CDS: PvdL	AAG05812.1:c.8886C>G	AAG05812.1:p.Tyr2962*			PA2424	pvdL
CIP_BF_3	2821552	24	12,5	CDS: hypothetical protein	AAG05891.1:c.1105C>G	AAG05891.1:p.Leu369Val			PA2503
CIP_BF_3	2903206	24	12,5	CDS: hypothetical protein	AAG05955.1:c.989A>T	AAG05955.1:p.Gln330Leu			PA2567
CIP_BF_3	2903209	24	12,5	CDS: hypothetical protein	AAG05955.1:c.992C>T	AAG05955.1:p.Ala331Val			PA2567
CIP_BF_3	2910373	16	12,5	CDS: probable chemotaxis transducer	AAG05961.1:c.245delA	AAG05961.1:p.Gln82fs			PA2573
CIP_BF_3	2976288	16	12,5	CDS: hypothetical protein	AAG06020.1:c.565_566insA	AAG06020.1:p.Gln190fs			PA2632
CIP_BF_3	2976291	16	12,5	CDS: hypothetical protein	AAG06020.1:c.569A>G	AAG06020.1:p.Gln190Arg			PA2632
CIP_BF_3	2989486	16	12,5	CDS: NADH dehydrogenase I chain G	AAG06030.1:c.1766T>G	AAG06030.1:p.Val589Gly			PA2642	nuoG
CIP_BF_3	2997196	16	12,5	CDS: NADH dehydrogenase I chain N	AAG06037.1:c.932T>A	AAG06037.1:p.Leu311Gln			PA2649	nuoN
CIP_BF_3	3138072	16	12,5	CDS: hypothetical protein	AAG06168.1:c.223A>G	AAG06168.1:p.Ile75Val			PA2780	bswR
CIP_BF_3	3337060	24	12,5	CDS: UDP-N-acetylpyruvoylglucosamine reductase	AAG06365.1:c.170_172delACCinsGGT	AAG06365.1:p.Asn57Arg			PA2977	murB
CIP_BF_3	3340416	16	12,5	CDS: probable tolQ-type transport protein	AAG06371.1:c.334A>G	AAG06371.1:p.Thr112Ala			PA2983
CIP_BF_3	3367362	24	12,5	CDS: transcriptional regulator PsrA	AAG06394.1:c.310delA	AAG06394.1:p.Ser104fs			PA3006	psrA
CIP_BF_3	3367365	24	12,5	CDS: transcriptional regulator PsrA	AAG06394.1:c.307_308insT	AAG06394.1:p.Arg103fs			PA3006	psrA
CIP_BF_3	3387153	32	12,5	CDS: probable carbohydrate kinase	AAG06412.1:c.677delG	AAG06412.1:p.Ser226fs			PA3024
CIP_BF_3	3387154	32	12,5	CDS: probable carbohydrate kinase	AAG06412.1:c.676A>T	AAG06412.1:p.Ser226Cys			PA3024
CIP_BF_3	3522226	16	12,5	CDS: excinuclease ABC subunit B	AAG06526.1:c.335C>T	AAG06526.1:p.Ser112Phe			PA3138	uvrB
CIP_BF_3	3555844	16	12,5	CDS: 3-phosphoserine aminotransferase	AAG06555.1:c.496G>A	AAG06555.1:p.Gly166Ser			PA3167	serC
CIP_BF_3	3811336	32	12,5	CDS: metalloprotease secretion protein	AAG06793.1:c.606_607insG	AAG06793.1:p.Arg203fs			PA3405	hasE
CIP_BF_3	3819744	32	12,5	CDS: hypothetical protein	AAG06800.1:c.53_54insG	AAG06800.1:p.Gln19fs			PA3412
CIP_BF_3	3819747	32	12,5	CDS: hypothetical protein	AAG06800.1:c.50delT	AAG06800.1:p.Leu17fs			PA3412
CIP_BF_3	3819750	32	12,5	CDS: hypothetical protein	AAG06800.1:c.47_48insA	AAG06800.1:p.Leu17fs			PA3412
CIP_BF_3	3819753	32	12,5	CDS: hypothetical protein	AAG06800.1:c.44delC	AAG06800.1:p.Ala15fs			PA3412
CIP_BF_3	3867568	16	12,5	CDS: probable glutamine amidotransferase	AAG06847.1:c.1671_1672insT	AAG06847.1:p.Leu558fs			PA3459
CIP_BF_3	3984061	40	12,5	CDS: ArnD	AAG06943.1:c.55_56insC	AAG06943.1:p.Gly19fs			PA3555	arnD
CIP_BF_3	3990537	32	12,5	CDS: phosphotransferase system transporter fructose-specific IIBC component	_FruA	AAG06948.1:c.59delC	AAG06948.1:p.Ala20fs		PA3560	fruA
CIP_BF_3	3990540	32	12,5	CDS: phosphotransferase system transporter fructose-specific IIBC component	_FruA	AAG06948.1:c.56C>G	AAG06948.1:p.Ala19Gly		PA3560	fruA
CIP_BF_3	4007717	32	12,5	CDS: hypothetical protein	AAG06963.1:c.211G>A	AAG06963.1:p.Val71Ile			PA3575
CIP_BF_3	4077364	24	12,5	CDS: DNA polymerase III	_alpha chain	AAG07028.1:c.1315G>C	AAG07028.1:p.Ala439Pro		PA3640	dnaE
CIP_BF_3	4077366	24	12,5	CDS: DNA polymerase III	_alpha chain	AAG07028.1:c.1313C>T	AAG07028.1:p.Ala438Val		PA3640	dnaE
CIP_BF_3	4077373	24	12,5	CDS: DNA polymerase III	_alpha chain	AAG07028.1:c.1306A>G	AAG07028.1:p.Thr436Ala		PA3640	dnaE
CIP_BF_3	4077375	24	12,5	CDS: DNA polymerase III	_alpha chain	AAG07028.1:c.1304G>C	AAG07028.1:p.Gly435Ala		PA3640	dnaE
CIP_BF_3	4285719	24	12,5	CDS: conserved hypothetical protein	AAG07215.1:c.877C>T	AAG07215.1:p.Arg293Trp			PA3828	lptF
CIP_BF_3	4519597	24	12,5	CDS: probable ATP-binding component of ABC transporter	AAG07424.1:c.323delA	AAG07424.1:p.Lys109fs			PA4037
CIP_BF_3	4800926	24	12,5	CDS: exodeoxyribonuclease V alpha chain	AAG07671.1:c.539T>A	AAG07671.1:p.Leu180Gln			PA4283	recD
CIP_BF_3	4893190	24	12,5	CDS: probable transporter	AAG07753.1:c.443T>C	AAG07753.1:p.Leu148Pro			PA4365	lysE
CIP_BF_3	4937207	32	12,5	CDS: hypothetical protein	AAG07792.1:c.467A>T	AAG07792.1:p.Gln156Leu			PA4404
CIP_BF_3	4998542	16	12,5	CDS: fumarate hydratase	AAG07858.1:c.1375T>A	AAG07858.1:p.*459Arg			PA4470	fumC1
CIP_BF_3	32076	41	12,2	CDS: hypothetical protein	AAG03420.1:c.908T>A	AAG03420.1:p.Val303Asp			PA0030	cosX
CIP_BF_3	4849349	41	12,2	CDS: hypothetical protein	AAG07708.1:c.876_877delCCinsGG	AAG07708.1:p.Arg293Gly			PA4320
CIP_BF_3	5508519	41	12,2	CDS: probable ATP-binding component of ABC transporter	AAG08294.1:c.167G>A	AAG08294.1:p.Arg56His			PA4909
CIP_BF_3	5535742	41	12,2	CDS: 50S ribosomal protein L9	AAG08317.1:c.389_390delCCinsGT	AAG08317.1:p.Ala130Gly			PA4932	rplI
CIP_BF_3	574535	33	12,12	CDS: heme d1 biosynthesis protein NirJ	AAG03900.1:c.62C>T	AAG03900.1:p.Ala21Val			PA0511	nirJ
CIP_BF_3	683183	33	12,12	CDS: hypothetical protein	AAG04013.1:c.99delC	AAG04013.1:p.Asp34fs			PA0624
CIP_BF_3	683185	33	12,12	CDS: hypothetical protein	AAG04013.1:c.101A>T	AAG04013.1:p.Asp34Val			PA0624
CIP_BF_3	683187	33	12,12	CDS: hypothetical protein	AAG04013.1:c.102_103insG	AAG04013.1:p.Thr35fs			PA0624
CIP_BF_3	1357960	33	12,12	CDS: probable chemotaxis transducer	AAG04640.1:c.1391A>T	AAG04640.1:p.His464Leu			PA1251
CIP_BF_3	2736512	33	12,12	CDS: hypothetical protein	AAG05827.1:c.683G>A	AAG05827.1:p.Gly228Glu			PA2439
CIP_BF_3	3275540	33	12,12	CDS: probable chemotaxis transducer	AAG06308.1:c.695A>T	AAG06308.1:p.Asn232Ile			PA2920
CIP_BF_3	3387159	33	12,12	CDS: probable carbohydrate kinase	AAG06412.1:c.671A>C	AAG06412.1:p.Glu224Ala			PA3024
CIP_BF_3	4007721	33	12,12	CDS: hypothetical protein	AAG06963.1:c.215C>G	AAG06963.1:p.Pro72Arg			PA3575
CIP_BF_3	5152355	33	12,12	CDS: Resistance-Nodulation-Cell Division (RND) multidrug efflux transporter MexD	AAG07986.1:c.1855G>C	AAG07986.1:p.Gly619Arg			PA4598	mexD
CIP_BF_3	751327	25	12	CDS: hypothetical protein	AAG04079.1:c.1370_1371insT	AAG04079.1:p.Ser458fs			PA0690	pdtA
CIP_BF_3	866316	25	12	CDS: hypothetical protein	AAG04179.1:c.136_137insA	AAG04179.1:p.Leu46fs			PA0790
CIP_BF_3	1104661	25	12	CDS: cis	cis-muconate transporter MucK	AAG04408.1:c.653A>G	AAG04408.1:p.His218Arg		PA1019	mucK
CIP_BF_3	2194157	25	12	CDS: probable major facilitator superfamily (MFS) transporter	AAG05394.1:c.1254delT	AAG05394.1:p.Ala420fs			PA2006
CIP_BF_3	2194158	25	12	CDS: probable major facilitator superfamily (MFS) transporter	AAG05394.1:c.1253T>G	AAG05394.1:p.Ile418Ser			PA2006
CIP_BF_3	2266811	25	12	CDS: probable major facilitator superfamily (MFS) transporter	AAG05456.1:c.784C>G	AAG05456.1:p.Leu262Val			PA2068
CIP_BF_3	2607501	25	12	CDS: hypothetical protein	AAG05748.1:c.732G>T	AAG05748.1:p.Glu244Asp			PA2360	hsiA3
CIP_BF_3	2821547	25	12	CDS: hypothetical protein	AAG05891.1:c.1099_1100insG	AAG05891.1:p.Asn367fs			PA2503
CIP_BF_3	2903203	25	12	CDS: hypothetical protein	AAG05955.1:c.986A>G	AAG05955.1:p.Asp329Gly			PA2567
CIP_BF_3	2993121	25	12	CDS: NADH dehydrogenase I chain L	AAG06035.1:c.269T>C	AAG06035.1:p.Met90Thr			PA2647	nuoL
CIP_BF_3	2993129	25	12	CDS: NADH dehydrogenase I chain L	AAG06035.1:c.277G>A	AAG06035.1:p.Val93Met			PA2647	nuoL
CIP_BF_3	4266129	25	12	CDS: conserved hypothetical protein	AAG07193.1:c.317G>A	AAG07193.1:p.Arg106His			PA3806
CIP_BF_3	5315124	25	12	CDS: glucose-6-phosphate isomerase	AAG08118.1:c.1448_1449insG	AAG08118.1:p.Arg484fs			PA4732	pgi
CIP_BF_3	5413141	50	12	CDS: hypothetical protein	AAG08207.1:c.1095_1096delAAinsTT	AAG08207.1:p.Glu365_Ile366delinsAspPhe			PA4822
CIP_BF_3	5885869	25	12	CDS: conserved hypothetical protein	AAG08614.1:c.384G>C	AAG08614.1:p.Gln128His			PA5229
CIP_BF_3	5885870	25	12	CDS: conserved hypothetical protein	AAG08614.1:c.385A>C	AAG08614.1:p.Lys129Gln			PA5229
CIP_BF_3	4051490	67	11,94	CDS: conserved hypothetical protein	AAG07004.1:c.68_69delAGinsCT	AAG07004.1:p.Glu23Ala			PA3616
CIP_BF_3	5483456	42	11,9	CDS: probable major facilitator superfamily (MFS) transporter	AAG08272.1:c.313_314insC	AAG08272.1:p.Gly105fs			PA4887
CIP_BF_3	5508525	42	11,9	CDS: probable ATP-binding component of ABC transporter	AAG08294.1:c.161delA	AAG08294.1:p.Gln54fs			PA4909
CIP_BF_3	5535728	42	11,9	CDS: 50S ribosomal protein L9	AAG08317.1:c.403_404delACinsGG	AAG08317.1:p.Thr135Gly			PA4932	rplI
CIP_BF_3	5535735	42	11,9	CDS: 50S ribosomal protein L9	AAG08317.1:c.396_397delCCinsGG	AAG08317.1:p.His132_Leu133delinsGlnVal			PA4932	rplI
CIP_BF_3	91418	59	11,86	CDS: hypothetical protein	AAG03466.1:c.107delG	AAG03466.1:p.Gly36fs			PA0076	tagF1
CIP_BF_3	574548	34	11,76	CDS: heme d1 biosynthesis protein NirJ	AAG03900.1:c.49A>G	AAG03900.1:p.Thr17Ala			PA0511	nirJ
CIP_BF_3	841931	34	11,76	CDS: conserved hypothetical protein	AAG04163.1:c.951_952insC	AAG04163.1:p.Val318fs			PA0774
CIP_BF_3	841932	34	11,76	CDS: conserved hypothetical protein	AAG04163.1:c.950T>A	AAG04163.1:p.Leu317Gln			PA0774
CIP_BF_3	1024328	17	11,76	CDS: GTP pyrophosphokinase	AAG04323.1:c.1276A>G	AAG04323.1:p.Ile426Val			PA0934	relA
CIP_BF_3	1032196	17	11,76	CDS: phosphoribosylaminoimidazole synthetase	AAG04333.1:c.568G>C	AAG04333.1:p.Glu190Gln			PA0944	purN
CIP_BF_3	1154097	17	11,76	CDS: probable heat shock protein (hsp90 family)	AAG04457.1:c.461C>T	AAG04457.1:p.Ala154Val			PA1068
CIP_BF_3	1469457	17	11,76	CDS: hypothetical protein	AAG04745.1:c.545G>T	AAG04745.1:p.Gly182Val			PA1356
CIP_BF_3	1469855	17	11,76	CDS: hypothetical protein	AAG04745.1:c.943G>C	AAG04745.1:p.Ala315Pro			PA1356
CIP_BF_3	1672806	17	11,76	CDS: recombination protein RecR	AAG04923.1:c.322G>T	AAG04923.1:p.Gly108*			PA1534	recR
CIP_BF_3	1687953	17	11,76	CDS: probable ferredoxin	AAG04940.1:c.1387A>G	AAG04940.1:p.Ser463Gly			PA1551
CIP_BF_3	1693199	17	11,76	CDS: Cytochrome c oxidase	_cbb3-type	_CcoP subunit	AAG04944.1:c.847_848insT	AAG04944.1:p.Glu283fs	PA1555	ccoP2
CIP_BF_3	1797284	17	11,76	CDS: probable transporter	AAG05039.1:c.227T>C	AAG05039.1:p.Leu76Pro			PA1650
CIP_BF_3	1819519	17	11,76	CDS: hypothetical protein	AAG05058.1:c.446A>T	AAG05058.1:p.Asp149Val			PA1669	icmF2
CIP_BF_3	1873926	17	11,76	CDS: conserved hypothetical protein	AAG05119.1:c.1325T>A	AAG05119.1:p.Leu442Gln			PA1730
CIP_BF_3	1980733	17	11,76	CDS: probable enoyl-CoA hydratase/isomerase	AAG05210.1:c.569A>C	AAG05210.1:p.Asn190Thr			PA1821
CIP_BF_3	2037644	17	11,76	CDS: hypothetical protein	AAG05263.1:c.1204G>C	AAG05263.1:p.Val402Leu			PA1874
CIP_BF_3	2140090	17	11,76	CDS: hypothetical protein	AAG05342.1:c.287A>G	AAG05342.1:p.Asn96Ser			PA1954	fapC
CIP_BF_3	2193821	34	11,76	CDS: probable transcriptional regulator	AAG05393.1:c.167_169delACCinsGGT	AAG05393.1:p.Asp56_Pro57delinsGlySer			PA2005	hbcR
CIP_BF_3	2276216	17	11,76	CDS: conserved hypothetical protein	AAG05460.1:c.1477A>G	AAG05460.1:p.Thr493Ala			PA2072
CIP_BF_3	2283618	17	11,76	CDS: hypothetical protein	AAG05465.1:c.1706T>G	AAG05465.1:p.Leu569Arg			PA2077
CIP_BF_3	2293763	17	11,76	CDS: probable asparagine synthetase	AAG05472.1:c.611T>C	AAG05472.1:p.Val204Ala			PA2084
CIP_BF_3	2299246	17	11,76	CDS: hypothetical protein	AAG05477.1:c.1235G>C	AAG05477.1:p.Gly412Ala			PA2089
CIP_BF_3	2299253	17	11,76	CDS: hypothetical protein	AAG05477.1:c.1242delT	AAG05477.1:p.Gly415fs			PA2089
CIP_BF_3	2299258	17	11,76	CDS: hypothetical protein	AAG05477.1:c.1247G>C	AAG05477.1:p.Gly416Ala			PA2089
CIP_BF_3	2321777	17	11,76	CDS: hypothetical protein	AAG05498.1:c.295T>G	AAG05498.1:p.Phe99Val			PA2110
CIP_BF_3	2490765	17	11,76	CDS: probable 2-ketogluconate transporter	AAG05650.1:c.28C>T	AAG05650.1:p.Arg10Cys			PA2262
CIP_BF_3	2528714	17	11,76	CDS: probable oxidoreductase	AAG05686.1:c.754T>G	AAG05686.1:p.Cys252Gly			PA2298
CIP_BF_3	2637569	17	11,76	CDS: 3-oxo-C12-homoserine lactone acylase PvdQ	AAG05773.1:c.1237A>G	AAG05773.1:p.Asn413Asp			PA2385	pvdQ
CIP_BF_3	2835177	17	11,76	CDS: toluate 1	2-dioxygenase alpha subunit	AAG05906.1:c.878G>T	AAG05906.1:p.Arg293Leu		PA2518	xylX
CIP_BF_3	2835180	17	11,76	CDS: toluate 1	2-dioxygenase alpha subunit	AAG05906.1:c.875C>G	AAG05906.1:p.Ala292Gly		PA2518	xylX
CIP_BF_3	2835183	17	11,76	CDS: toluate 1	2-dioxygenase alpha subunit	AAG05906.1:c.872A>C	AAG05906.1:p.Glu291Ala		PA2518	xylX
CIP_BF_3	2910377	17	11,76	CDS: probable chemotaxis transducer	AAG05961.1:c.241_242insT	AAG05961.1:p.Arg81fs			PA2573
CIP_BF_3	2976281	17	11,76	CDS: hypothetical protein	AAG06020.1:c.559C>T	AAG06020.1:p.Arg187Cys			PA2632
CIP_BF_3	2976284	17	11,76	CDS: hypothetical protein	AAG06020.1:c.562delT	AAG06020.1:p.Phe188fs			PA2632
CIP_BF_3	2989489	17	11,76	CDS: NADH dehydrogenase I chain G	AAG06030.1:c.1769C>A	AAG06030.1:p.Ala590Asp			PA2642	nuoG
CIP_BF_3	2997189	17	11,76	CDS: NADH dehydrogenase I chain N	AAG06037.1:c.925T>G	AAG06037.1:p.Tyr309Asp			PA2649	nuoN
CIP_BF_3	3208187	17	11,76	CDS: conserved hypothetical protein	AAG06242.1:c.75A>C	AAG06242.1:p.Glu25Asp			PA2854
CIP_BF_3	3241281	17	11,76	CDS: geranyl-CoA carboxylase	_beta-subunit	AAG06276.1:c.691C>T	AAG06276.1:p.Leu231Phe		PA2888	atuC
CIP_BF_3	3522233	17	11,76	CDS: excinuclease ABC subunit B	AAG06526.1:c.328A>G	AAG06526.1:p.Lys110Glu			PA3138	uvrB
CIP_BF_3	3587835	17	11,76	CDS: glyceraldehyde 3-phosphate dehydrogenase	AAG06583.1:c.403T>G	AAG06583.1:p.Tyr135Asp			PA3195	gapA
CIP_BF_3	3651561	34	11,76	CDS: conserved hypothetical protein	AAG06651.1:c.506A>G	AAG06651.1:p.Lys169Arg			PA3263
CIP_BF_3	3867574	17	11,76	CDS: probable glutamine amidotransferase	AAG06847.1:c.1678delA	AAG06847.1:p.Ser560fs			PA3459
CIP_BF_3	3917441	34	11,76	CDS: conserved hypothetical protein	AAG06888.1:c.788G>A	AAG06888.1:p.Arg263Gln			PA3500
CIP_BF_3	3934582	34	11,76	CDS: probable lyase	AAG06905.1:c.169G>T	AAG06905.1:p.Glu57*			PA3517
CIP_BF_3	4107852	34	11,76	CDS: hypothetical protein	AAG07057.1:c.634A>G	AAG07057.1:p.Asn212Asp			PA3669
CIP_BF_3	4188442	17	11,76	CDS: homoserine dehydrogenase	AAG07123.1:c.1106C>T	AAG07123.1:p.Ala369Val			PA3736	hom
CIP_BF_3	4290497	34	11,76	CDS: DNA polymerase III	_chi subunit	AAG07219.1:c.71T>A	AAG07219.1:p.Leu24Gln		PA3832	holC
CIP_BF_3	4429002	34	11,76	CDS: two-component response regulator RocA1	AAG07335.1:c.591C>A	AAG07335.1:p.Asp197Glu			PA3948	rocA1
CIP_BF_3	4777697	17	11,76	CDS: DNA-directed RNA polymerase beta chain	AAG07658.1:c.2921_2922insT	AAG07658.1:p.Ala975fs			PA4270	rpoB
CIP_BF_3	4802496	34	11,76	CDS: exodeoxyribonuclease V beta chain	AAG07672.1:c.2701_2703delTTGinsCAA	AAG07672.1:p.Leu901Gln			PA4284	recB
CIP_BF_3	4916830	17	11,76	CDS: GroEL protein	AAG07773.1:c.295A>T	AAG07773.1:p.Ile99Phe			PA4385	groEL
CIP_BF_3	4958360	17	11,76	CDS: conserved hypothetical protein	AAG07811.1:c.651_652insT	AAG07811.1:p.Ile218fs			PA4423
CIP_BF_3	4958366	17	11,76	CDS: conserved hypothetical protein	AAG07811.1:c.658A>T	AAG07811.1:p.Ser220Cys			PA4423
CIP_BF_3	5152345	34	11,76	CDS: Resistance-Nodulation-Cell Division (RND) multidrug efflux transporter MexD	AAG07986.1:c.1865C>T	AAG07986.1:p.Ala622Val			PA4598	mexD
CIP_BF_3	5195694	17	11,76	CDS: lysine-specific permease	AAG08016.1:c.325A>T	AAG08016.1:p.Ile109Phe			PA4628	lysP
CIP_BF_3	5352028	17	11,76	CDS: ferric uptake regulation protein	AAG08150.1:c.52_53insA	AAG08150.1:p.Arg18fs			PA4764	fur
CIP_BF_3	5352030	17	11,76	CDS: ferric uptake regulation protein	AAG08150.1:c.50C>G	AAG08150.1:p.Pro17Arg			PA4764	fur
CIP_BF_3	5352033	17	11,76	CDS: ferric uptake regulation protein	AAG08150.1:c.47delT	AAG08150.1:p.Leu16fs			PA4764	fur
CIP_BF_3	5888614	34	11,76	CDS: probable ATP-binding/permease fusion ABC transporter	AAG08616.1:c.1219C>A	AAG08616.1:p.Pro407Thr			PA5231
CIP_BF_3	5926369	34	11,76	CDS: hypothetical protein	AAG08649.1:c.737A>C	AAG08649.1:p.Asp246Ala			PA5264
CIP_BF_3	5926374	34	11,76	CDS: hypothetical protein	AAG08649.1:c.732G>T	AAG08649.1:p.Glu244Asp			PA5264
CIP_BF_3	5966739	34	11,76	CDS: xanthine phosphoribosyltransferase	AAG08683.1:c.34G>A	AAG08683.1:p.Gly12Ser			PA5298
CIP_BF_3	6191628	34	11,76	CDS: probable adhesin	AAG08883.1:c.482delA	AAG08883.1:p.Gln161fs			PA5498	znuA
CIP_BF_3	91422	60	11,67	CDS: hypothetical protein	AAG03466.1:c.102_103delCA	AAG03466.1:p.Ser35fs			PA0076	tagF1
CIP_BF_3	4755335	60	11,67	CDS: DNA-directed RNA polymerase alpha chain	AAG07626.1:c.88_90delCCTinsAGG	AAG07626.1:p.Pro30Arg			PA4238	rpoA
CIP_BF_3	49875	43	11,63	CDS: probable hemagglutinin	AAG03431.1:c.6962T>A	AAG03431.1:p.Val2321Asp			PA0041
CIP_BF_3	584027	43	11,63	CDS: probable dinitrification protein NorD	AAG03914.1:c.170_171insG	AAG03914.1:p.Ala58fs			PA0525
CIP_BF_3	1631392	43	11,63	CDS: glyoxylate carboligase	AAG04891.1:c.1285_1286delCTinsGC	AAG04891.1:p.Leu429Ala			PA1502	gcl
CIP_BF_3	5483453	43	11,63	CDS: probable major facilitator superfamily (MFS) transporter	AAG08272.1:c.316delG	AAG08272.1:p.Ala106fs			PA4887
CIP_BF_3	32811	26	11,54	CDS: hypothetical protein	AAG03420.1:c.173T>A	AAG03420.1:p.Val58Glu			PA0030	cosX
CIP_BF_3	224458	52	11,54	CDS: putative NAD(P) transhydrogenase	_subunit alpha part 1	ABG56537.1:c.358A>G	ABG56537.1:p.Thr120Ala		PA0195	pntAA
CIP_BF_3	492768	26	11,54	CDS: probable oxidoreductase	AAG03828.1:c.590A>C	AAG03828.1:p.Asp197Ala			PA0439
CIP_BF_3	657305	26	11,54	CDS: hypothetical protein	AAG03985.1:c.652C>G	AAG03985.1:p.Gln218Glu			PA0596
CIP_BF_3	866291	26	11,54	CDS: hypothetical protein	AAG04179.1:c.161C>A	AAG04179.1:p.Ala54Glu			PA0790
CIP_BF_3	1024898	26	11,54	CDS: GTP pyrophosphokinase	AAG04323.1:c.1846T>A	AAG04323.1:p.Cys616Ser			PA0934	relA
CIP_BF_3	1654732	26	11,54	CDS: hypothetical protein	AAG04911.1:c.588_589insA	AAG04911.1:p.Gly197fs			PA1522
CIP_BF_3	2466887	26	11,54	CDS: PslL	AAG05629.1:c.348delC	AAG05629.1:p.Ser116fs			PA2241	pslK
CIP_BF_3	2802004	26	11,54	CDS: conserved hypothetical protein	AAG05871.1:c.548A>T	AAG05871.1:p.Gln183Leu			PA2483
CIP_BF_3	2885477	26	11,54	CDS: probable acyl-CoA thiolase	AAG05941.1:c.1076G>C	AAG05941.1:p.Arg359Pro			PA2553
CIP_BF_3	3378981	26	11,54	CDS: hypothetical protein	AAG06406.1:c.685T>C	AAG06406.1:p.*229Arg			PA3018
CIP_BF_3	3986141	26	11,54	CDS: inner membrane L-Ara4N transferase ArnT	AAG06944.1:c.1252C>G	AAG06944.1:p.Pro418Ala			PA3556	arnT
CIP_BF_3	4193426	26	11,54	CDS: probable sodium/hydrogen antiporter	AAG07126.1:c.1700C>A	AAG07126.1:p.Ala567Asp			PA3739
CIP_BF_3	4193434	26	11,54	CDS: probable sodium/hydrogen antiporter	AAG07126.1:c.1708C>G	AAG07126.1:p.Pro570Ala			PA3739
CIP_BF_3	4246392	26	11,54	CDS: hypothetical protein	AAG07176.1:c.1247T>A	AAG07176.1:p.Leu416His			PA3789
CIP_BF_3	4246398	26	11,54	CDS: hypothetical protein	AAG07176.1:c.1241G>C	AAG07176.1:p.Gly414Ala			PA3789
CIP_BF_3	4254870	26	11,54	CDS: hypothetical protein	AAG07183.1:c.455C>G	AAG07183.1:p.Ala152Gly			PA3796
CIP_BF_3	4485005	26	11,54	CDS: penicillin-binding protein 2	AAG07390.1:c.332T>A	AAG07390.1:p.Leu111Gln			PA4003	pbpA
CIP_BF_3	202224	35	11,43	CDS: probable two-component sensor	AAG03568.1:c.1843A>T	AAG03568.1:p.Ser615Cys			PA0178
CIP_BF_3	841934	35	11,43	CDS: conserved hypothetical protein	AAG04163.1:c.948delG	AAG04163.1:p.Leu317fs			PA0774
CIP_BF_3	3777387	35	11,43	CDS: aliphatic amidase	AAG06754.1:c.613A>C	AAG06754.1:p.Lys205Gln			PA3366	amiE
CIP_BF_3	3820432	35	11,43	CDS: hypothetical protein	AAG06802.1:c.125T>G	AAG06802.1:p.Val42Gly			PA3414
CIP_BF_3	3820449	35	11,43	CDS: hypothetical protein	AAG06802.1:c.142A>G	AAG06802.1:p.Thr48Ala			PA3414
CIP_BF_3	3904032	35	11,43	CDS: phospholipase D	AAG06875.1:c.1370C>T	AAG06875.1:p.Ala457Val			PA3487	tle5
CIP_BF_3	3917427	35	11,43	CDS: conserved hypothetical protein	AAG06888.1:c.802T>C	AAG06888.1:p.Trp268Arg			PA3500
CIP_BF_3	4145222	70	11,43	CDS: probable methylesterase	AAG07090.1:c.724_725delGCinsAG	AAG07090.1:p.Ala242Ser			PA3703	wspF
CIP_BF_3	4599367	35	11,43	CDS: probable sensor/response regulator hybrid	AAG07499.1:c.736G>C	AAG07499.1:p.Ala246Pro			PA4112
CIP_BF_3	5888616	35	11,43	CDS: probable ATP-binding/permease fusion ABC transporter	AAG08616.1:c.1217delT	AAG08616.1:p.Leu406fs			PA5231
CIP_BF_3	5888617	35	11,43	CDS: probable ATP-binding/permease fusion ABC transporter	AAG08616.1:c.1216C>A	AAG08616.1:p.Leu406Met			PA5231
CIP_BF_3	5966749	35	11,43	CDS: xanthine phosphoribosyltransferase	AAG08683.1:c.44T>C	AAG08683.1:p.Leu15Pro			PA5298
CIP_BF_3	49874	44	11,36	CDS: probable hemagglutinin	AAG03431.1:c.6961delG	AAG03431.1:p.Val2321fs			PA0041
CIP_BF_3	1631398	44	11,36	CDS: glyoxylate carboligase	AAG04891.1:c.1279_1280delGCinsAG	AAG04891.1:p.Ala427Ser			PA1502	gcl
CIP_BF_3	2538295	44	11,36	CDS: AmbE	AAG05690.1:c.748_749delTTinsAA	AAG05690.1:p.Leu250Lys			PA2302	ambE
CIP_BF_3	2980450	44	11,36	CDS: hypothetical protein	AAG06023.1:c.921_923delTTTinsAAA	AAG06023.1:p.Phe308Asn			PA2635
CIP_BF_3	224457	53	11,32	CDS: putative NAD(P) transhydrogenase	_subunit alpha part 1	ABG56537.1:c.357delT	ABG56537.1:p.Thr120fs		PA0195	pntAA
CIP_BF_3	98490	45	11,11	CDS: Fha1	AAG03471.1:c.1267C>A	AAG03471.1:p.Arg423Ser			PA0081	fha1
CIP_BF_3	176904	27	11,11	CDS: transcriptional regulator PcaR	AAG03545.1:c.590T>A	AAG03545.1:p.Leu197Gln			PA0155	pcaR
CIP_BF_3	202222	36	11,11	CDS: probable two-component sensor	AAG03568.1:c.1845_1846insC	AAG03568.1:p.Val616fs			PA0178
CIP_BF_3	202226	36	11,11	CDS: probable two-component sensor	AAG03568.1:c.1841delG	AAG03568.1:p.Gly614fs			PA0178
CIP_BF_3	382053	27	11,11	CDS: hypothetical protein	AAG03728.1:c.740T>C	AAG03728.1:p.Val247Ala			PA0339
CIP_BF_3	385679	27	11,11	CDS: hypothetical protein	AAG03732.1:c.673_674insG	AAG03732.1:p.Ala225fs			PA0343
CIP_BF_3	385682	27	11,11	CDS: hypothetical protein	AAG03732.1:c.670delC	AAG03732.1:p.His224fs			PA0343
CIP_BF_3	450867	27	11,11	CDS: twitching motility protein PilI	AAG03799.1:c.359T>A	AAG03799.1:p.Val120Asp			PA0410	pilI
CIP_BF_3	784959	27	11,11	CDS: hypothetical protein	AAG04103.1:c.262T>A	AAG04103.1:p.Ser88Thr			PA0714
CIP_BF_3	811749	27	11,11	CDS: probable enoyl-CoA hydratase/isomerase	AAG04133.1:c.638A>T	AAG04133.1:p.Gln213Leu			PA0744
CIP_BF_3	811752	27	11,11	CDS: probable enoyl-CoA hydratase/isomerase	AAG04133.1:c.635C>A	AAG04133.1:p.Pro212His			PA0744
CIP_BF_3	832553	36	11,11	CDS: negative regulator for alginate biosynthesis MucB	AAG04153.1:c.47_49delTTCinsGAA	AAG04153.1:p.Val16_Pro17delinsGlyThr			PA0764	mucB
CIP_BF_3	892440	18	11,11	CDS: conserved hypothetical protein	AAG04203.1:c.381delG	AAG04203.1:p.Glu127fs			PA0814
CIP_BF_3	1057781	18	11,11	CDS: Peptidoglycan associated lipoprotein OprL precursor	AAG04362.1:c.382C>A	AAG04362.1:p.Leu128Met			PA0973	oprL
CIP_BF_3	1127873	18	11,11	CDS: conserved hypothetical protein	AAG04431.1:c.157C>A	AAG04431.1:p.Leu53Ile			PA1042
CIP_BF_3	1156119	27	11,11	CDS: hypothetical protein	AAG04458.1:c.536C>G	AAG04458.1:p.Ala179Gly			PA1069
CIP_BF_3	1172940	18	11,11	CDS: flagellar hook-associated protein 1 FlgK	AAG04475.1:c.778C>T	AAG04475.1:p.Leu260Phe			PA1086	flgK
CIP_BF_3	1469455	18	11,11	CDS: hypothetical protein	AAG04745.1:c.542_543insC	AAG04745.1:p.Gly182fs			PA1356
CIP_BF_3	1469462	18	11,11	CDS: hypothetical protein	AAG04745.1:c.549_550insG	AAG04745.1:p.Trp184fs			PA1356
CIP_BF_3	1597402	18	11,11	CDS: hypothetical protein	AAG04858.1:c.38G>C	AAG04858.1:p.Gly13Ala			PA1469
CIP_BF_3	1603954	18	11,11	CDS: heme exporter protein CcmC	AAG04866.1:c.284T>C	AAG04866.1:p.Val95Ala			PA1477	ccmC
CIP_BF_3	1654728	27	11,11	CDS: hypothetical protein	AAG04911.1:c.592delT	AAG04911.1:p.Ser198fs			PA1522
CIP_BF_3	1659888	18	11,11	CDS: alkane-1-monooxygenase 2	AAG04914.1:c.659C>A	AAG04914.1:p.Pro220Gln			PA1525	alkB2
CIP_BF_3	1714971	18	11,11	CDS: conserved hypothetical protein	AAG04963.1:c.89C>T	AAG04963.1:p.Ala30Val			PA1574
CIP_BF_3	1772745	27	11,11	CDS: probable enoyl-CoA hydratase/isomerase	AAG05018.1:c.694_696delAAGinsCTT	AAG05018.1:p.Lys232Leu			PA1629
CIP_BF_3	1834646	18	11,11	CDS: enolase-phosphatase E-1	AAG05074.1:c.254C>T	AAG05074.1:p.Ala85Val			PA1685	masA
CIP_BF_3	1870457	18	11,11	CDS: MucR	AAG05116.1:c.307_308insG	AAG05116.1:p.Pro103fs			PA1727	mucR
CIP_BF_3	1873194	18	11,11	CDS: conserved hypothetical protein	AAG05119.1:c.593A>C	AAG05119.1:p.Asp198Ala			PA1730
CIP_BF_3	1902835	18	11,11	CDS: probable transcriptional regulator	AAG05149.1:c.1312T>C	AAG05149.1:p.Phe438Leu			PA1760
CIP_BF_3	1989895	18	11,11	CDS: hypothetical protein	AAG05220.1:c.300_301insC	AAG05220.1:p.Glu101fs			PA1831
CIP_BF_3	2083838	27	11,11	CDS: ferric-mycobactin receptor	_FemA	AAG05298.1:c.430G>T	AAG05298.1:p.Ala144Ser		PA1910	femA
CIP_BF_3	2156031	18	11,11	CDS: pyrroloquinoline quinone biosynthesis protein F	AAG05361.1:c.658G>A	AAG05361.1:p.Asp220Asn			PA1973	pqqF
CIP_BF_3	2194147	27	11,11	CDS: probable major facilitator superfamily (MFS) transporter	AAG05394.1:c.1264_1265insA	AAG05394.1:p.Leu422fs			PA2006
CIP_BF_3	2194147	27	11,11	CDS: probable major facilitator superfamily (MFS) transporter	AAG05394.1:c.1264C>A	AAG05394.1:p.Leu422Ile			PA2006
CIP_BF_3	2210955	18	11,11	CDS: Resistance-Nodulation-Cell Division (RND) multidrug efflux transporter	AAG05406.1:c.352_353insA	AAG05406.1:p.Pro118fs			PA2018	mexY
CIP_BF_3	2258692	18	11,11	CDS: probable ATP-binding component of ABC transporter	AAG05449.1:c.971T>A	AAG05449.1:p.Leu324Gln			PA2061	sppD
CIP_BF_3	2258695	18	11,11	CDS: probable ATP-binding component of ABC transporter	AAG05449.1:c.974T>A	AAG05449.1:p.Leu325Gln			PA2061	sppD
CIP_BF_3	2293775	18	11,11	CDS: probable asparagine synthetase	AAG05472.1:c.623A>T	AAG05472.1:p.Gln208Leu			PA2084
CIP_BF_3	2294035	18	11,11	CDS: probable asparagine synthetase	AAG05472.1:c.883C>G	AAG05472.1:p.Pro295Ala			PA2084
CIP_BF_3	2299251	18	11,11	CDS: hypothetical protein	AAG05477.1:c.1239_1240insA	AAG05477.1:p.Arg414fs			PA2089
CIP_BF_3	2341028	18	11,11	CDS: conserved hypothetical protein	AAG05515.1:c.613G>T	AAG05515.1:p.Asp205Tyr			PA2127	cgrA
CIP_BF_3	2341037	18	11,11	CDS: conserved hypothetical protein	AAG05515.1:c.604_605insC	AAG05515.1:p.Ser202fs			PA2127	cgrA
CIP_BF_3	2341037	18	11,11	CDS: conserved hypothetical protein	AAG05515.1:c.604A>T	AAG05515.1:p.Ser202Cys			PA2127	cgrA
CIP_BF_3	2341040	18	11,11	CDS: conserved hypothetical protein	AAG05515.1:c.601T>C	AAG05515.1:p.Trp201Arg			PA2127	cgrA
CIP_BF_3	2350249	18	11,11	CDS: probable transporter	AAG05523.1:c.161T>A	AAG05523.1:p.Leu54Gln			PA2135
CIP_BF_3	2446087	18	11,11	CDS: hypothetical protein	AAG05611.1:c.478G>C	AAG05611.1:p.Glu160Gln			PA2223
CIP_BF_3	2457633	18	11,11	CDS: PslD	AAG05622.1:c.124delA	AAG05622.1:p.Arg42fs			PA2234	pslD
CIP_BF_3	2490762	18	11,11	CDS: probable 2-ketogluconate transporter	AAG05650.1:c.25A>G	AAG05650.1:p.Ser9Gly			PA2262
CIP_BF_3	2544496	18	11,11	CDS: AmbB	AAG05693.1:c.451T>G	AAG05693.1:p.Cys151Gly			PA2305	ambB
CIP_BF_3	2637568	18	11,11	CDS: 3-oxo-C12-homoserine lactone acylase PvdQ	AAG05773.1:c.1238A>T	AAG05773.1:p.Asn413Ile			PA2385	pvdQ
CIP_BF_3	2639298	18	11,11	CDS: L-ornithine N5-oxygenase	AAG05774.1:c.962G>A	AAG05774.1:p.Arg321His			PA2386	pvdA
CIP_BF_3	2644636	18	11,11	CDS: PvdT	AAG05778.1:c.1331delT	AAG05778.1:p.Val444fs			PA2390	pvdT
CIP_BF_3	2644639	18	11,11	CDS: PvdT	AAG05778.1:c.1333_1334insA	AAG05778.1:p.Pro445fs			PA2390	pvdT
CIP_BF_3	2646811	18	11,11	CDS: PvdP	AAG05780.1:c.1600A>C	AAG05780.1:p.Asn534His			PA2392	pvdP
CIP_BF_3	2679641	27	11,11	CDS: probable non-ribosomal peptide synthetase	AAG05790.1:c.7538A>C	AAG05790.1:p.Glu2513Ala			PA2402
CIP_BF_3	2686206	18	11,11	CDS: probable non-ribosomal peptide synthetase	AAG05790.1:c.973A>G	AAG05790.1:p.Asn325Asp			PA2402
CIP_BF_3	2706631	18	11,11	CDS: hypothetical protein	AAG05811.1:c.245A>G	AAG05811.1:p.Glu82Gly			PA2423
CIP_BF_3	2710815	18	11,11	CDS: PvdL	AAG05812.1:c.9880T>A	AAG05812.1:p.Trp3294Arg			PA2424	pvdL
CIP_BF_3	2885014	18	11,11	CDS: probable acyl-CoA dehydrogenase	AAG05940.1:c.320G>A	AAG05940.1:p.Arg107His			PA2552
CIP_BF_3	2950807	18	11,11	CDS: hypothetical protein	AAG05997.1:c.841T>C	AAG05997.1:p.Trp281Arg			PA2609
CIP_BF_3	2950808	18	11,11	CDS: hypothetical protein	AAG05997.1:c.842G>C	AAG05997.1:p.Trp281Ser			PA2609
CIP_BF_3	2950809	18	11,11	CDS: hypothetical protein	AAG05997.1:c.843G>A	AAG05997.1:p.Trp281*			PA2609
CIP_BF_3	3000162	18	11,11	CDS: probable chemotaxis transducer	AAG06040.1:c.1598A>G	AAG06040.1:p.Asp533Gly			PA2652
CIP_BF_3	3072680	36	11,11	CDS: chloroperoxidase precursor	AAG06105.1:c.232delG	AAG06105.1:p.Asp78fs			PA2717	cpo
CIP_BF_3	3082452	18	11,11	CDS: hypothetical protein	AAG06115.1:c.2603G>C	AAG06115.1:p.Arg868Pro			PA2727
CIP_BF_3	3082455	18	11,11	CDS: hypothetical protein	AAG06115.1:c.2606G>C	AAG06115.1:p.Gly869Ala			PA2727
CIP_BF_3	3111829	27	11,11	CDS: hypothetical protein	AAG06138.1:c.197delG	AAG06138.1:p.Arg66fs			PA2750
CIP_BF_3	3233845	18	11,11	CDS: probable two-component response regulator	AAG06269.1:c.410T>G	AAG06269.1:p.Leu137Arg			PA2881
CIP_BF_3	3306344	27	11,11	CDS: hypothetical protein	AAG06334.1:c.426C>A	AAG06334.1:p.Phe142Leu			PA2946
CIP_BF_3	3351541	18	11,11	CDS: conserved hypothetical protein	AAG06381.1:c.123C>G	AAG06381.1:p.Ile41Met			PA2993
CIP_BF_3	3413873	27	11,11	CDS: conserved hypothetical protein	AAG06436.1:c.68C>A	AAG06436.1:p.Ala23Glu			PA3048
CIP_BF_3	3505564	27	11,11	CDS: probable transcriptional regulator	AAG06510.1:c.686A>T	AAG06510.1:p.Lys229Met			PA3122
CIP_BF_3	3505565	27	11,11	CDS: probable transcriptional regulator	AAG06510.1:c.687G>C	AAG06510.1:p.Lys229Asn			PA3122
CIP_BF_3	3505566	27	11,11	CDS: probable transcriptional regulator	AAG06510.1:c.688A>T	AAG06510.1:p.Met230Leu			PA3122
CIP_BF_3	3513957	27	11,11	CDS: probable hydrolase	AAG06520.1:c.55C>G	AAG06520.1:p.Pro19Ala			PA3132
CIP_BF_3	3513965	27	11,11	CDS: probable hydrolase	AAG06520.1:c.47_48insTC	AAG06520.1:p.Ile17fs			PA3132
CIP_BF_3	3679130	27	11,11	CDS: hypothetical protein	AAG06674.1:c.257A>G	AAG06674.1:p.Gln86Arg			PA3286
CIP_BF_3	3799006	36	11,11	CDS: NosD protein	AAG06781.1:c.91C>G	AAG06781.1:p.Pro31Ala			PA3393	nosD
CIP_BF_3	3820435	36	11,11	CDS: hypothetical protein	AAG06802.1:c.128T>A	AAG06802.1:p.Leu43Gln			PA3414
CIP_BF_3	3820443	36	11,11	CDS: hypothetical protein	AAG06802.1:c.136G>C	AAG06802.1:p.Gly46Arg			PA3414
CIP_BF_3	3986139	27	11,11	CDS: inner membrane L-Ara4N transferase ArnT	AAG06944.1:c.1250T>C	AAG06944.1:p.Leu417Pro			PA3556	arnT
CIP_BF_3	3988902	36	11,11	CDS: phosphotransferase system transporter fructose-specific IIBC component	_FruA	AAG06948.1:c.1694G>A	AAG06948.1:p.Arg565His		PA3560	fruA
CIP_BF_3	4049362	18	11,11	CDS: hypothetical protein	AAG07002.1:c.844A>T	AAG07002.1:p.Met282Leu			PA3614
CIP_BF_3	4051484	36	11,11	CDS: conserved hypothetical protein	AAG07004.1:c.75delG	AAG07004.1:p.Arg26fs			PA3616
CIP_BF_3	4193420	27	11,11	CDS: probable sodium/hydrogen antiporter	AAG07126.1:c.1694T>C	AAG07126.1:p.Leu565Pro			PA3739
CIP_BF_3	4193440	27	11,11	CDS: probable sodium/hydrogen antiporter	AAG07126.1:c.1714G>A	AAG07126.1:p.Gly572Ser			PA3739
CIP_BF_3	4237153	36	11,11	CDS: probable transcriptional regulator	AAG07165.1:c.548G>C	AAG07165.1:p.Gly183Ala			PA3778
CIP_BF_3	4429006	36	11,11	CDS: two-component response regulator RocA1	AAG07335.1:c.594_595insT	AAG07335.1:p.Ala199fs			PA3948	rocA1
CIP_BF_3	4429008	36	11,11	CDS: two-component response regulator RocA1	AAG07335.1:c.597delA	AAG07335.1:p.Glu200fs			PA3948	rocA1
CIP_BF_3	4429012	36	11,11	CDS: two-component response regulator RocA1	AAG07335.1:c.601T>G	AAG07335.1:p.Phe201Val			PA3948	rocA1
CIP_BF_3	4485003	27	11,11	CDS: penicillin-binding protein 2	AAG07390.1:c.334A>G	AAG07390.1:p.Thr112Ala			PA4003	pbpA
CIP_BF_3	4574417	36	11,11	CDS: 4-hydroxyphenylacetate 3-monooxygenase large chain	AAG07478.1:c.677delC	AAG07478.1:p.Ala226fs			PA4091	hpaA
CIP_BF_3	4619756	27	11,11	CDS: probable iron-sulfur protein	AAG07518.1:c.443T>G	AAG07518.1:p.Leu148Arg			PA4131
CIP_BF_3	4832119	27	11,11	CDS: chemotactic transducer PctC	AAG07695.1:c.748C>G	AAG07695.1:p.Pro250Ala			PA4307	pctC
CIP_BF_3	4832120	27	11,11	CDS: chemotactic transducer PctC	AAG07695.1:c.749C>G	AAG07695.1:p.Pro250Arg			PA4307	pctC
CIP_BF_3	4870819	27	11,11	CDS: probable amidase	AAG07730.1:c.1094C>G	AAG07730.1:p.Ala365Gly			PA4342
CIP_BF_3	4916824	18	11,11	CDS: GroEL protein	AAG07773.1:c.301A>G	AAG07773.1:p.Asn101Asp			PA4385	groEL
CIP_BF_3	4947513	27	11,11	CDS: UDP-N-acetylmuramoylalanine--D-glutamate ligase	AAG07802.1:c.1164delA	AAG07802.1:p.Leu389fs			PA4414	murD
CIP_BF_3	4958365	18	11,11	CDS: conserved hypothetical protein	AAG07811.1:c.657delG	AAG07811.1:p.Ser220fs			PA4423
CIP_BF_3	4995410	18	11,11	CDS: conserved hypothetical protein	AAG07853.1:c.182C>A	AAG07853.1:p.Ala61Asp			PA4465
CIP_BF_3	4995415	18	11,11	CDS: conserved hypothetical protein	AAG07853.1:c.187A>C	AAG07853.1:p.Asn63His			PA4465
CIP_BF_3	5003603	27	11,11	CDS: conserved hypothetical protein	AAG07862.1:c.295C>T	AAG07862.1:p.Arg99Cys			PA4474
CIP_BF_3	5069258	18	11,11	CDS: type 4 fimbrial precursor PilA	AAG07913.1:c.274A>T	AAG07913.1:p.Ile92Phe			PA4525	pilA
CIP_BF_3	5109406	27	11,11	CDS: isoleucyl-tRNA synthetase	AAG07948.1:c.377A>T	AAG07948.1:p.Tyr126Phe			PA4560	ileS
CIP_BF_3	5109409	27	11,11	CDS: isoleucyl-tRNA synthetase	AAG07948.1:c.374A>T	AAG07948.1:p.Glu125Val			PA4560	ileS
CIP_BF_3	5452030	45	11,11	CDS: phosphoribosylamine--glycine ligase	AAG08240.1:c.1274_1275delAGinsCT	AAG08240.1:p.Glu425Ala			PA4855	purD
CIP_BF_3	5885863	45	11,11	CDS: conserved hypothetical protein	AAG08614.1:c.378_379delGGinsTC	AAG08614.1:p.Val127Leu			PA5229
CIP_BF_3	6101364	36	11,11	CDS: formyltetrahydrofolate deformylase	AAG08805.1:c.545T>A	AAG08805.1:p.Leu182Gln			PA5420	purU2
CIP_BF_3	6232431	27	11,11	CDS: hypothetical protein	AAG08924.1:c.769_770insA	AAG08924.1:p.Arg257fs			PA5539
CIP_BF_3	620403	64	10,94	CDS: conserved hypothetical protein	AAG03952.1:c.85_86delCTinsAG	AAG03952.1:p.Leu29Arg			PA0563
CIP_BF_3	288400	55	10,91	CDS: hypothetical protein	AAG03646.1:c.774_776delGGTinsACC	AAG03646.1:p.Val259Pro			PA0257
CIP_BF_3	2538289	46	10,87	CDS: AmbE	AAG05690.1:c.754_755delGAinsTT	AAG05690.1:p.Glu252Leu			PA2302	ambE
CIP_BF_3	6195016	46	10,87	CDS: hypothetical protein	AAG08887.1:c.703delA	AAG08887.1:p.Lys235fs			PA5502
CIP_BF_3	25099	37	10,81	CDS: quinone oxidoreductase	AAG03413.1:c.447_448insC	AAG03413.1:p.Ala150fs			PA0023	qor
CIP_BF_3	390085	37	10,81	CDS: glycerophosphoryl diester phosphodiesterase	periplasmic	AAG03736.1:c.800G>C	AAG03736.1:p.Gly267Ala		PA0347	glpQ
CIP_BF_3	605740	37	10,81	CDS: probable transcriptional regulator	AAG03936.1:c.174C>G	AAG03936.1:p.His58Gln			PA0547
CIP_BF_3	3072674	37	10,81	CDS: chloroperoxidase precursor	AAG06105.1:c.238_239insT	AAG06105.1:p.Ala80fs			PA2717	cpo
CIP_BF_3	3716836	37	10,81	CDS: probable ATP-binding component of ABC transporter	AAG06702.1:c.29T>A	AAG06702.1:p.Leu10Gln			PA3314
CIP_BF_3	3799000	37	10,81	CDS: NosD protein	AAG06781.1:c.84_85insA	AAG06781.1:p.Ala29fs			PA3393	nosD
CIP_BF_3	3904035	37	10,81	CDS: phospholipase D	AAG06875.1:c.1373C>G	AAG06875.1:p.Ala458Gly			PA3487	tle5
CIP_BF_3	3984058	37	10,81	CDS: ArnD	AAG06943.1:c.53A>T	AAG06943.1:p.Asp18Val			PA3555	arnD
CIP_BF_3	4429016	37	10,81	CDS: two-component response regulator RocA1	AAG07335.1:c.605C>A	AAG07335.1:p.Ala202Asp			PA3948	rocA1
CIP_BF_3	6101367	37	10,81	CDS: formyltetrahydrofolate deformylase	AAG08805.1:c.548G>T	AAG08805.1:p.Cys183Phe			PA5420	purU2
CIP_BF_3	382046	28	10,71	CDS: hypothetical protein	AAG03728.1:c.747delG	AAG03728.1:p.Pro250fs			PA0339
CIP_BF_3	595714	56	10,71	CDS: hypothetical protein	AAG03925.1:c.557T>C	AAG03925.1:p.Leu186Pro			PA0536
CIP_BF_3	811743	28	10,71	CDS: probable enoyl-CoA hydratase/isomerase	AAG04133.1:c.644A>G	AAG04133.1:p.Gln215Arg			PA0744
CIP_BF_3	811746	28	10,71	CDS: probable enoyl-CoA hydratase/isomerase	AAG04133.1:c.641T>G	AAG04133.1:p.Val214Gly			PA0744
CIP_BF_3	1104655	28	10,71	CDS: cis	cis-muconate transporter MucK	AAG04408.1:c.647A>G	AAG04408.1:p.Gln216Arg		PA1019	mucK
CIP_BF_3	1551194	28	10,71	CDS: probable ATP-binding component of ABC transporter	AAG04814.1:c.211delT	AAG04814.1:p.Tyr71fs			PA1425
CIP_BF_3	1623587	28	10,71	CDS: hypothetical protein	AAG04884.1:c.291_292insC	AAG04884.1:p.Ala98fs			PA1495
CIP_BF_3	1748365	28	10,71	CDS: hypothetical protein	AAG04994.1:c.770T>C	AAG04994.1:p.Ile257Thr			PA1605
CIP_BF_3	1850193	28	10,71	CDS: type III secretory apparatus protein PcrD	AAG05092.1:c.791A>C	AAG05092.1:p.Asp264Ala			PA1703	pcrD
CIP_BF_3	2608518	28	10,71	CDS: hypothetical protein	AAG05749.1:c.3527C>T	AAG05749.1:p.Ala1176Val			PA2361	icmF3
CIP_BF_3	2620208	28	10,71	CDS: hypothetical protein	AAG05758.1:c.514G>A	AAG05758.1:p.Asp172Asn			PA2370	hsiH3
CIP_BF_3	3086513	28	10,71	CDS: hypothetical protein	AAG06117.1:c.371_372insG	AAG06117.1:p.Ser125fs			PA2729
CIP_BF_3	3086514	28	10,71	CDS: hypothetical protein	AAG06117.1:c.373A>T	AAG06117.1:p.Ser125Cys			PA2729
CIP_BF_3	3086516	28	10,71	CDS: hypothetical protein	AAG06117.1:c.375delC	AAG06117.1:p.Ser125fs			PA2729
CIP_BF_3	3111821	28	10,71	CDS: hypothetical protein	AAG06138.1:c.188_189insC	AAG06138.1:p.Glu63fs			PA2750
CIP_BF_3	3130305	28	10,71	CDS: conserved hypothetical protein	AAG06159.1:c.577G>C	AAG06159.1:p.Ala193Pro			PA2771
CIP_BF_3	3130310	28	10,71	CDS: conserved hypothetical protein	AAG06159.1:c.582delC	AAG06159.1:p.Phe195fs			PA2771
CIP_BF_3	3266888	28	10,71	CDS: probable TonB-dependent receptor	AAG06299.1:c.1041C>G	AAG06299.1:p.Asp347Glu			PA2911
CIP_BF_3	3266899	28	10,71	CDS: probable TonB-dependent receptor	AAG06299.1:c.1052T>A	AAG06299.1:p.Ile351Asn			PA2911
CIP_BF_3	3306343	28	10,71	CDS: hypothetical protein	AAG06334.1:c.425T>A	AAG06334.1:p.Phe142Tyr			PA2946
CIP_BF_3	3413879	28	10,71	CDS: conserved hypothetical protein	AAG06436.1:c.62A>T	AAG06436.1:p.Glu21Val			PA3048
CIP_BF_3	4181877	28	10,71	CDS: hypothetical protein	AAG07117.1:c.143T>A	AAG07117.1:p.Val48Asp			PA3730
CIP_BF_3	4246383	28	10,71	CDS: hypothetical protein	AAG07176.1:c.1256C>G	AAG07176.1:p.Pro419Arg			PA3789
CIP_BF_3	4755348	28	10,71	CDS: DNA-directed RNA polymerase alpha chain	AAG07626.1:c.77T>C	AAG07626.1:p.Ile26Thr			PA4238	rpoA
CIP_BF_3	4947516	28	10,71	CDS: UDP-N-acetylmuramoylalanine--D-glutamate ligase	AAG07802.1:c.1161_1162insT	AAG07802.1:p.Ala388fs			PA4414	murD
CIP_BF_3	5498517	28	10,71	CDS: probable major facilitator superfamily (MFS) transporter	AAG08285.1:c.137G>T	AAG08285.1:p.Arg46Leu			PA4900
CIP_BF_3	5971935	28	10,71	CDS: conserved hypothetical protein	AAG08688.1:c.269delT	AAG08688.1:p.Val90fs			PA5303
CIP_BF_3	3870985	47	10,64	CDS: probable sensor/response regulator hybrid	AAG06850.1:c.191T>A	AAG06850.1:p.Leu64Gln			PA3462
CIP_BF_3	5959953	47	10,64	CDS: hypothetical protein	AAG08679.1:c.479_480insC	AAG08679.1:p.Met161fs			PA5294
CIP_BF_3	6195020	47	10,64	CDS: hypothetical protein	AAG08887.1:c.706_707insT	AAG08887.1:p.Ser237fs			PA5502
CIP_BF_3	214985	38	10,53	CDS: hypothetical protein	AAG03578.1:c.355C>A	AAG03578.1:p.Leu119Met			PA0188
CIP_BF_3	374363	38	10,53	CDS: hypothetical protein	AAG03722.1:c.121G>A	AAG03722.1:p.Gly41Ser			PA0333
CIP_BF_3	374372	38	10,53	CDS: hypothetical protein	AAG03722.1:c.130T>C	AAG03722.1:p.Trp44Arg			PA0333
CIP_BF_3	622918	38	10,53	CDS: hypothetical protein	AAG03957.1:c.435_436insG	AAG03957.1:p.Lys146fs			PA0568
CIP_BF_3	622928	38	10,53	CDS: hypothetical protein	AAG03957.1:c.425A>T	AAG03957.1:p.Asp142Val			PA0568
CIP_BF_3	622934	38	10,53	CDS: hypothetical protein	AAG03957.1:c.419G>C	AAG03957.1:p.Trp140Ser			PA0568
CIP_BF_3	622940	38	10,53	CDS: hypothetical protein	AAG03957.1:c.413A>T	AAG03957.1:p.Asp138Val			PA0568
CIP_BF_3	705415	38	10,53	CDS: indole-3-glycerol-phosphate synthase	AAG04040.1:c.286C>A	AAG04040.1:p.Leu96Ile			PA0651	trpC
CIP_BF_3	705416	38	10,53	CDS: indole-3-glycerol-phosphate synthase	AAG04040.1:c.287T>G	AAG04040.1:p.Leu96Arg			PA0651	trpC
CIP_BF_3	735233	38	10,53	CDS: ECF sigma factor	_VreI	AAG04064.1:c.362G>C	AAG04064.1:p.Arg121Pro		PA0675	vreI
CIP_BF_3	803673	19	10,53	CDS: hypothetical protein	AAG04125.1:c.476delA	AAG04125.1:p.Asp159fs			PA0736
CIP_BF_3	843887	19	10,53	CDS: hypothetical protein	AAG04165.1:c.409G>A	AAG04165.1:p.Glu137Lys			PA0776
CIP_BF_3	862384	19	10,53	CDS: hypothetical protein	AAG04177.1:c.917T>A	AAG04177.1:p.Leu306Gln			PA0788
CIP_BF_3	892438	19	10,53	CDS: conserved hypothetical protein	AAG04203.1:c.383T>G	AAG04203.1:p.Leu128Arg			PA0814
CIP_BF_3	1058067	19	10,53	CDS: conserved hypothetical protein	AAG04363.1:c.152T>C	AAG04363.1:p.Phe51Ser			PA0974
CIP_BF_3	1060553	19	10,53	CDS: hypothetical protein	AAG04366.1:c.281A>T	AAG04366.1:p.Lys94Ile			PA0977
CIP_BF_3	1060556	19	10,53	CDS: hypothetical protein	AAG04366.1:c.278A>T	AAG04366.1:p.Tyr93Phe			PA0977
CIP_BF_3	1274502	19	10,53	CDS: periplasmic nitrate reductase protein NapA	AAG04563.1:c.1297A>G	AAG04563.1:p.Asn433Asp			PA1174	napA
CIP_BF_3	1469473	19	10,53	CDS: hypothetical protein	AAG04745.1:c.561delC	AAG04745.1:p.His187fs			PA1356
CIP_BF_3	1469478	19	10,53	CDS: hypothetical protein	AAG04745.1:c.566delA	AAG04745.1:p.Asp189fs			PA1356
CIP_BF_3	1469480	19	10,53	CDS: hypothetical protein	AAG04745.1:c.568G>C	AAG04745.1:p.Gly190Arg			PA1356
CIP_BF_3	1531543	19	10,53	CDS: hypothetical protein	AAG04797.1:c.1486_1487insA	AAG04797.1:p.Arg496fs			PA1408
CIP_BF_3	1771151	19	10,53	CDS: probable 3-hydroxyacyl-CoA dehydrogenase	AAG05017.1:c.1501C>T	AAG05017.1:p.Arg501Cys			PA1628
CIP_BF_3	1786535	19	10,53	CDS: conserved hypothetical protein	AAG05029.1:c.239G>C	AAG05029.1:p.Gly80Ala			PA1640
CIP_BF_3	1819506	19	10,53	CDS: hypothetical protein	AAG05058.1:c.433A>T	AAG05058.1:p.Thr145Ser			PA1669	icmF2
CIP_BF_3	1822832	19	10,53	CDS: serine/threonine phosphoprotein phosphatase Stp1	AAG05059.1:c.232C>A	AAG05059.1:p.Leu78Met			PA1670	stp1
CIP_BF_3	1902828	19	10,53	CDS: probable transcriptional regulator	AAG05149.1:c.1305G>T	AAG05149.1:p.Glu435Asp			PA1760
CIP_BF_3	1959902	19	10,53	CDS: peptidyl-prolyl cis-trans isomerase D	AAG05194.1:c.639_640insG	AAG05194.1:p.Tyr214fs			PA1805	ppiD
CIP_BF_3	1959904	19	10,53	CDS: peptidyl-prolyl cis-trans isomerase D	AAG05194.1:c.642delC	AAG05194.1:p.Tyr214fs			PA1805	ppiD
CIP_BF_3	1989897	19	10,53	CDS: hypothetical protein	AAG05220.1:c.298delG	AAG05220.1:p.Asp100fs			PA1831
CIP_BF_3	2043902	38	10,53	CDS: probable outer membrane protein precursor	AAG05264.1:c.56_57delTCinsGA	AAG05264.1:p.Ile19Arg			PA1875
CIP_BF_3	2210945	19	10,53	CDS: Resistance-Nodulation-Cell Division (RND) multidrug efflux transporter	AAG05406.1:c.362delT	AAG05406.1:p.Val121fs			PA2018	mexY
CIP_BF_3	2210950	19	10,53	CDS: Resistance-Nodulation-Cell Division (RND) multidrug efflux transporter	AAG05406.1:c.357A>T	AAG05406.1:p.Glu119Asp			PA2018	mexY
CIP_BF_3	2257440	19	10,53	CDS: probable permease of ABC transporter	AAG05448.1:c.737G>A	AAG05448.1:p.Gly246Glu			PA2060	sppC
CIP_BF_3	2260895	19	10,53	CDS: hypothetical protein	AAG05451.1:c.34C>G	AAG05451.1:p.Pro12Ala			PA2063
CIP_BF_3	2290493	19	10,53	CDS: kynurenine formamidase	_KynB	AAG05469.1:c.488C>T	AAG05469.1:p.Ala163Val		PA2081	kynB
CIP_BF_3	2293760	19	10,53	CDS: probable asparagine synthetase	AAG05472.1:c.608A>T	AAG05472.1:p.Gln203Leu			PA2084
CIP_BF_3	2293772	19	10,53	CDS: probable asparagine synthetase	AAG05472.1:c.620G>A	AAG05472.1:p.Gly207Asp			PA2084
CIP_BF_3	2293781	19	10,53	CDS: probable asparagine synthetase	AAG05472.1:c.629T>A	AAG05472.1:p.Leu210Gln			PA2084
CIP_BF_3	2310720	19	10,53	CDS: probable short-chain dehydrogenase	AAG05487.1:c.364A>T	AAG05487.1:p.Thr122Ser			PA2099
CIP_BF_3	2341024	19	10,53	CDS: conserved hypothetical protein	AAG05515.1:c.617G>A	AAG05515.1:p.Arg206Gln			PA2127	cgrA
CIP_BF_3	2341027	19	10,53	CDS: conserved hypothetical protein	AAG05515.1:c.614delA	AAG05515.1:p.Asp205fs			PA2127	cgrA
CIP_BF_3	2405522	19	10,53	CDS: conserved hypothetical protein	AAG05572.1:c.218A>C	AAG05572.1:p.Asp73Ala			PA2184
CIP_BF_3	2410871	19	10,53	CDS: adenylate cyclase ExoY	AAG05579.1:c.610delG	AAG05579.1:p.Ala204fs			PA2191	exoY
CIP_BF_3	2649359	19	10,53	CDS: probable dipeptidase precursor	AAG05781.1:c.734T>C	AAG05781.1:p.Met245Thr			PA2393
CIP_BF_3	2706634	19	10,53	CDS: hypothetical protein	AAG05811.1:c.248C>A	AAG05811.1:p.Ala83Asp			PA2423
CIP_BF_3	2719520	19	10,53	CDS: PvdL	AAG05812.1:c.1175G>C	AAG05812.1:p.Gly392Ala			PA2424	pvdL
CIP_BF_3	2774346	19	10,53	CDS: hypothetical protein	AAG05850.1:c.4459delA	AAG05850.1:p.Arg1487fs			PA2462
CIP_BF_3	2781397	19	10,53	CDS: hypothetical protein	AAG05852.1:c.55G>T	AAG05852.1:p.Ala19Ser			PA2464
CIP_BF_3	2802515	19	10,53	CDS: conserved hypothetical protein	AAG05871.1:c.37G>T	AAG05871.1:p.Asp13Tyr			PA2483
CIP_BF_3	2895565	19	10,53	CDS: probable chemotaxis transducer	AAG05949.1:c.658C>A	AAG05949.1:p.Leu220Met			PA2561	ctpH
CIP_BF_3	2949920	19	10,53	CDS: conserved hypothetical protein	AAG05996.1:c.286delA	AAG05996.1:p.Lys96fs			PA2608
CIP_BF_3	2949926	19	10,53	CDS: conserved hypothetical protein	AAG05996.1:c.292G>C	AAG05996.1:p.Gly98Arg			PA2608
CIP_BF_3	2980930	19	10,53	CDS: hypothetical protein	AAG06023.1:c.1401T>G	AAG06023.1:p.Asp467Glu			PA2635
CIP_BF_3	2980932	19	10,53	CDS: hypothetical protein	AAG06023.1:c.1403T>A	AAG06023.1:p.Val468Asp			PA2635
CIP_BF_3	2980934	19	10,53	CDS: hypothetical protein	AAG06023.1:c.1405C>A	AAG06023.1:p.Leu469Ile			PA2635
CIP_BF_3	3000168	19	10,53	CDS: probable chemotaxis transducer	AAG06040.1:c.1592delT	AAG06040.1:p.Val531fs			PA2652
CIP_BF_3	3072535	19	10,53	CDS: chloroperoxidase precursor	AAG06105.1:c.377delC	AAG06105.1:p.Pro126fs			PA2717	cpo
CIP_BF_3	3072682	38	10,53	CDS: chloroperoxidase precursor	AAG06105.1:c.230A>C	AAG06105.1:p.Asp77Ala			PA2717	cpo
CIP_BF_3	3290363	19	10,53	CDS: CFTR inhibitory factor	_Cif	AAG06322.1:c.649C>T	AAG06322.1:p.Arg217Cys		PA2934	cif
CIP_BF_3	3319618	38	10,53	CDS: conserved hypothetical protein	AAG06347.1:c.41_42delTGinsGA	AAG06347.1:p.Leu14Arg			PA2959
CIP_BF_3	3319981	19	10,53	CDS: type 4 fimbrial bioGeneNamesis protein PilZ	AAG06348.1:c.50C>T	AAG06348.1:p.Thr17Ile			PA2960	pilZ
CIP_BF_3	3352963	19	10,53	CDS: Na+-translocating NADH:quinone oxidoreductase subunit Nqr5	AAG06383.1:c.536G>C	AAG06383.1:p.Gly179Ala			PA2995	nqrE
CIP_BF_3	3352972	19	10,53	CDS: Na+-translocating NADH:quinone oxidoreductase subunit Nqr5	AAG06383.1:c.527G>C	AAG06383.1:p.Gly176Ala			PA2995	nqrE
CIP_BF_3	3587844	19	10,53	CDS: glyceraldehyde 3-phosphate dehydrogenase	AAG06583.1:c.412A>G	AAG06583.1:p.Asn138Asp			PA3195	gapA
CIP_BF_3	3761591	19	10,53	CDS: probable chemotaxis protein	AAG06737.1:c.239G>T	AAG06737.1:p.Gly80Val			PA3349
CIP_BF_3	3820438	38	10,53	CDS: hypothetical protein	AAG06802.1:c.131C>A	AAG06802.1:p.Ala44Asp			PA3414
CIP_BF_3	3904038	38	10,53	CDS: phospholipase D	AAG06875.1:c.1376A>G	AAG06875.1:p.Asp459Gly			PA3487	tle5
CIP_BF_3	4429018	38	10,53	CDS: two-component response regulator RocA1	AAG07335.1:c.607A>C	AAG07335.1:p.Lys203Gln			PA3948	rocA1
CIP_BF_3	4574420	38	10,53	CDS: 4-hydroxyphenylacetate 3-monooxygenase large chain	AAG07478.1:c.679_680insG	AAG07478.1:p.Pro227fs			PA4091	hpaA
CIP_BF_3	4698495	38	10,53	CDS: probable acyl-CoA dehydrogenase	AAG07586.1:c.475delA	AAG07586.1:p.Thr159fs			PA4199
CIP_BF_3	4761698	19	10,53	CDS: 50S ribosomal protein L5	AAG07639.1:c.223G>T	AAG07639.1:p.Ala75Ser			PA4251	rplE
CIP_BF_3	4916819	19	10,53	CDS: GroEL protein	AAG07773.1:c.306A>T	AAG07773.1:p.Glu102Asp			PA4385	groEL
CIP_BF_3	4924130	19	10,53	CDS: AmpG	AAG07781.1:c.1724T>G	AAG07781.1:p.Leu575Arg			PA4393	ampG
CIP_BF_3	5002876	19	10,53	CDS: conserved hypothetical protein	AAG07862.1:c.1022G>C	AAG07862.1:p.Gly341Ala			PA4474
CIP_BF_3	5161313	38	10,53	CDS: serine hydroxymethyltransferase	AAG07990.1:c.576G>T	AAG07990.1:p.Lys192Asn			PA4602	glyA3
CIP_BF_3	5343309	19	10,53	CDS: conserved hypothetical protein	AAG08143.1:c.447T>G	AAG08143.1:p.Tyr149*			PA4757
CIP_BF_3	5394622	19	10,53	CDS: L-seryl-tRNA(ser) selenium transferase	AAG08194.1:c.1230delG	AAG08194.1:p.Gln411fs			PA4808	selA
CIP_BF_3	5446226	19	10,53	CDS: hypothetical protein	AAG08236.1:c.48C>G	AAG08236.1:p.Phe16Leu			PA4851
CIP_BF_3	5477949	19	10,53	CDS: hypothetical protein	AAG08266.1:c.196C>A	AAG08266.1:p.Leu66Met			PA4881
CIP_BF_3	5998250	38	10,53	CDS: hypothetical protein	AAG08711.1:c.16C>G	AAG08711.1:p.Arg6Gly			PA5326	sphD
CIP_BF_3	6011491	38	10,53	CDS: hypothetical protein	AAG08728.1:c.419A>G	AAG08728.1:p.Asp140Gly			PA5343
CIP_BF_3	5760500	67	10,45	CDS: hypothetical protein	AAG08499.1:c.842_844delTCCinsGGA	AAG08499.1:p.Ile281_Leu282delinsArgIle			PA5114
CIP_BF_3	3870987	48	10,42	CDS: probable sensor/response regulator hybrid	AAG06850.1:c.193C>G	AAG06850.1:p.Arg65Gly			PA3462
CIP_BF_3	4870169	48	10,42	CDS: probable transcriptional regulator	AAG07729.1:c.159_160delGGinsCC	AAG07729.1:p.Glu54Gln			PA4341
CIP_BF_3	5959948	48	10,42	CDS: hypothetical protein	AAG08679.1:c.475C>G	AAG08679.1:p.Pro159Ala			PA5294
CIP_BF_3	6195013	48	10,42	CDS: hypothetical protein	AAG08887.1:c.700delA	AAG08887.1:p.Lys234fs			PA5502
CIP_BF_3	6195022	48	10,42	CDS: hypothetical protein	AAG08887.1:c.708_709insT	AAG08887.1:p.Ser237fs			PA5502
CIP_BF_3	343469	29	10,34	CDS: polyamine transport protein PotI	AAG03693.1:c.214T>A	AAG03693.1:p.Phe72Ile			PA0304	spuH
CIP_BF_3	645018	29	10,34	CDS: conserved hypothetical protein	AAG03975.1:c.344A>G	AAG03975.1:p.His115Arg			PA0586
CIP_BF_3	645019	29	10,34	CDS: conserved hypothetical protein	AAG03975.1:c.343C>A	AAG03975.1:p.His115Asn			PA0586
CIP_BF_3	1028295	29	10,34	CDS: hypothetical protein	AAG04327.1:c.124C>G	AAG04327.1:p.Leu42Val			PA0938	wzz2
CIP_BF_3	1133133	29	10,34	CDS: hypothetical protein	AAG04435.1:c.1459_1460insC	AAG04435.1:p.Gly487fs			PA1046
CIP_BF_3	1133135	29	10,34	CDS: hypothetical protein	AAG04435.1:c.1462T>C	AAG04435.1:p.Ser488Pro			PA1046
CIP_BF_3	1551188	29	10,34	CDS: probable ATP-binding component of ABC transporter	AAG04814.1:c.205G>A	AAG04814.1:p.Val69Met			PA1425
CIP_BF_3	1551195	29	10,34	CDS: probable ATP-binding component of ABC transporter	AAG04814.1:c.212A>C	AAG04814.1:p.Tyr71Ser			PA1425
CIP_BF_3	1597019	29	10,34	CDS: hypothetical protein	AAG04857.1:c.130_131insA	AAG04857.1:p.Arg44fs			PA1468
CIP_BF_3	1623582	29	10,34	CDS: hypothetical protein	AAG04884.1:c.296_297insT	AAG04884.1:p.Leu100fs			PA1495
CIP_BF_3	1623585	29	10,34	CDS: hypothetical protein	AAG04884.1:c.293_294insT	AAG04884.1:p.Gly99fs			PA1495
CIP_BF_3	1671256	29	10,34	CDS: DNA polymerase subunits gamma and tau	AAG04921.1:c.1268C>T	AAG04921.1:p.Pro423Leu			PA1532	dnaX
CIP_BF_3	1716323	29	10,34	CDS: probable 3-hydroxyisobutyrate dehydrogenase	AAG04965.1:c.515A>T	AAG04965.1:p.Lys172Met			PA1576
CIP_BF_3	2083836	29	10,34	CDS: ferric-mycobactin receptor	_FemA	AAG05298.1:c.432delC	AAG05298.1:p.Gly145fs		PA1910	femA
CIP_BF_3	2083843	29	10,34	CDS: ferric-mycobactin receptor	_FemA	AAG05298.1:c.425_426insC	AAG05298.1:p.Glu142fs		PA1910	femA
CIP_BF_3	2083843	29	10,34	CDS: ferric-mycobactin receptor	_FemA	AAG05298.1:c.425A>G	AAG05298.1:p.Glu142Gly		PA1910	femA
CIP_BF_3	2180704	29	10,34	CDS: probable major facilitator superfamily (MFS) transporter	AAG05381.1:c.353T>C	AAG05381.1:p.Leu118Pro			PA1993
CIP_BF_3	2180706	29	10,34	CDS: probable major facilitator superfamily (MFS) transporter	AAG05381.1:c.351_352insG	AAG05381.1:p.Leu118fs			PA1993
CIP_BF_3	2697204	29	10,34	CDS: L-sorbosone dehydrogenase	AAG05802.1:c.544_546delGAAinsTTC	AAG05802.1:p.Glu182Phe			PA2414
CIP_BF_3	3136875	29	10,34	CDS: hypothetical protein	AAG06166.1:c.89T>G	AAG06166.1:p.Leu30Arg			PA2778
CIP_BF_3	3182722	29	10,34	CDS: hypothetical protein	AAG06217.1:c.323delT	AAG06217.1:p.Val108fs			PA2829
CIP_BF_3	3192216	29	10,34	CDS: probable transcriptional regulator	AAG06226.1:c.530G>C	AAG06226.1:p.Gly177Ala			PA2838
CIP_BF_3	3223116	29	10,34	CDS: hypothetical protein	AAG06258.1:c.967T>A	AAG06258.1:p.Cys323Ser			PA2870
CIP_BF_3	3266886	29	10,34	CDS: probable TonB-dependent receptor	AAG06299.1:c.1039G>T	AAG06299.1:p.Asp347Tyr			PA2911
CIP_BF_3	3382581	29	10,34	CDS: probable soluble lytic transglycosylase	AAG06408.1:c.619C>G	AAG06408.1:p.Leu207Val			PA3020
CIP_BF_3	3413885	29	10,34	CDS: conserved hypothetical protein	AAG06436.1:c.56T>G	AAG06436.1:p.Leu19Arg			PA3048
CIP_BF_3	3421757	29	10,34	CDS: PelG	AAG06446.1:c.1310T>G	AAG06446.1:p.Leu437Arg			PA3058	pelG
CIP_BF_3	3481022	29	10,34	CDS: GeneNameral secretion pathway protein F	AAG06490.1:c.893T>C	AAG06490.1:p.Val298Ala			PA3102	xcpS
CIP_BF_3	3481032	29	10,34	CDS: GeneNameral secretion pathway protein F	AAG06490.1:c.883G>A	AAG06490.1:p.Ala295Thr			PA3102	xcpS
CIP_BF_3	3500867	29	10,34	CDS: 3-isopropylmalate dehydrogenase	AAG06506.1:c.884C>G	AAG06506.1:p.Pro295Arg			PA3118	leuB
CIP_BF_3	3500868	29	10,34	CDS: 3-isopropylmalate dehydrogenase	AAG06506.1:c.883C>G	AAG06506.1:p.Pro295Ala			PA3118	leuB
CIP_BF_3	3597105	29	10,34	CDS: probable two-component sensor	AAG06594.1:c.1164G>C	AAG06594.1:p.Leu388Phe			PA3206
CIP_BF_3	3916718	29	10,34	CDS: probable oxidoreductase	AAG06886.1:c.46T>C	AAG06886.1:p.Phe16Leu			PA3498
CIP_BF_3	4013310	29	10,34	CDS: glycerol uptake facilitator protein	AAG06969.1:c.505C>G	AAG06969.1:p.Leu169Val			PA3581	glpF
CIP_BF_3	4128147	29	10,34	CDS: phosphoenolpyruvate carboxylase	AAG07075.1:c.2246G>C	AAG07075.1:p.Gly749Ala			PA3687	ppc
CIP_BF_3	4246379	29	10,34	CDS: hypothetical protein	AAG07176.1:c.1260_1261insG	AAG07176.1:p.Leu421fs			PA3789
CIP_BF_3	4292232	29	10,34	CDS: valyl-tRNA synthetase	AAG07221.1:c.877C>G	AAG07221.1:p.Pro293Ala			PA3834	valS
CIP_BF_3	4433014	29	10,34	CDS: hypothetical protein	AAG07339.1:c.157G>C	AAG07339.1:p.Ala53Pro			PA3952
CIP_BF_3	4702864	29	10,34	CDS: hypothetical protein	AAG07589.1:c.234_235insT	AAG07589.1:p.Asp79fs			PA4202	nmoA
CIP_BF_3	4895383	29	10,34	CDS: BifA	AAG07755.1:c.925A>G	AAG07755.1:p.Ile309Val			PA4367	bifA
CIP_BF_3	5453113	29	10,34	CDS: RetS (Regulator of Exopolysaccharide and Type III Secretion)	AAG08241.1:c.964C>A	AAG08241.1:p.Pro322Thr			PA4856	retS
CIP_BF_3	5498510	29	10,34	CDS: probable major facilitator superfamily (MFS) transporter	AAG08285.1:c.144delG	AAG08285.1:p.Met48fs			PA4900
CIP_BF_3	5498513	29	10,34	CDS: probable major facilitator superfamily (MFS) transporter	AAG08285.1:c.141_142insC	AAG08285.1:p.Met48fs			PA4900
CIP_BF_3	5582540	29	10,34	CDS: thiamin biosynthesis protein ThiC	AAG08358.1:c.1106A>C	AAG08358.1:p.Glu369Ala			PA4973	thiC
CIP_BF_3	5765949	29	10,34	CDS: thiazole biosynthesis protein ThiI	AAG08503.1:c.199G>T	AAG08503.1:p.Glu67*			PA5118	thiI
CIP_BF_3	5971927	29	10,34	CDS: conserved hypothetical protein	AAG08688.1:c.277G>C	AAG08688.1:p.Ala93Pro			PA5303
CIP_BF_3	5971930	29	10,34	CDS: conserved hypothetical protein	AAG08688.1:c.274C>A	AAG08688.1:p.Pro92Thr			PA5303
CIP_BF_3	6142442	29	10,34	CDS: phosphomannose isomerase/GDP-mannose WbpW	AAG08837.1:c.664G>C	AAG08837.1:p.Glu222Gln			PA5452	wbpW
CIP_BF_3	49884	39	10,26	CDS: probable hemagglutinin	AAG03431.1:c.6971T>A	AAG03431.1:p.Val2324Asp			PA0041
CIP_BF_3	214962	39	10,26	CDS: hypothetical protein	AAG03578.1:c.332delA	AAG03578.1:p.Tyr111fs			PA0188
CIP_BF_3	574544	39	10,26	CDS: heme d1 biosynthesis protein NirJ	AAG03900.1:c.53C>G	AAG03900.1:p.Pro18Arg			PA0511	nirJ
CIP_BF_3	611732	39	10,26	CDS: phosphoglycerate kinase	AAG03941.1:c.451_452insC	AAG03941.1:p.His152fs			PA0552	pgk
CIP_BF_3	3777374	39	10,26	CDS: aliphatic amidase	AAG06754.1:c.626G>T	AAG06754.1:p.Trp209Leu			PA3366	amiE
CIP_BF_3	3973833	39	10,26	CDS: poly(beta-d-mannuronate) lyase precursor AlgL	AAG06935.1:c.820A>G	AAG06935.1:p.Asn274Asp			PA3547	algL
CIP_BF_3	3973837	39	10,26	CDS: poly(beta-d-mannuronate) lyase precursor AlgL	AAG06935.1:c.824G>C	AAG06935.1:p.Gly275Ala			PA3547	algL
CIP_BF_3	4051495	39	10,26	CDS: conserved hypothetical protein	AAG07004.1:c.64_65insC	AAG07004.1:p.Arg22fs			PA3616
CIP_BF_3	4285713	39	10,26	CDS: conserved hypothetical protein	AAG07215.1:c.882_883delCAinsTG	AAG07215.1:p.Asn295Asp			PA3828	lptF
CIP_BF_3	5161311	39	10,26	CDS: serine hydroxymethyltransferase	AAG07990.1:c.574A>C	AAG07990.1:p.Lys192Gln			PA4602	glyA3
CIP_BF_3	5161312	39	10,26	CDS: serine hydroxymethyltransferase	AAG07990.1:c.575A>T	AAG07990.1:p.Lys192Met			PA4602	glyA3
CIP_BF_3	5505435	39	10,26	CDS: probable transcriptional regulator	AAG08291.1:c.350A>T	AAG08291.1:p.Asn117Ile			PA4906
CIP_BF_3	5505436	39	10,26	CDS: probable transcriptional regulator	AAG08291.1:c.349A>C	AAG08291.1:p.Asn117His			PA4906
CIP_BF_3	5753748	39	10,26	CDS: lactoylglutathione lyase	AAG08496.1:c.397T>C	AAG08496.1:p.Phe133Leu			PA5111	gloA3
CIP_BF_3	5998248	39	10,26	CDS: hypothetical protein	AAG08711.1:c.18_19insC	AAG08711.1:p.Gly7fs			PA5326	sphD
CIP_BF_3	5998253	39	10,26	CDS: hypothetical protein	AAG08711.1:c.13delG	AAG08711.1:p.Asp5fs			PA5326	sphD
CIP_BF_3	289968	49	10,2	CDS: hypothetical protein	AAG03648.1:c.1037T>C	AAG03648.1:p.Leu346Pro			PA0259	tli3
CIP_BF_4	5155966	11	100	CDS: transcriptional regulator NfxB	AAG07988.1:c.405_406insC	AAG07988.1:p.Arg136fs			PA4600	nfxB
CIP_BF_4	5691162	30	100	CDS: arginyl-tRNA synthetase	AAG08436.1:c.1199C>T	AAG08436.1:p.Ala400Val			PA5051	argS
CIP_BF_4	6177584	11	36,36	CDS: conserved hypothetical protein	AAG08871.1:c.335delC	AAG08871.1:p.Ala112fs			PA5486
CIP_BF_4	4849349	16	31,25	CDS: hypothetical protein	AAG07708.1:c.876_877delCCinsGG	AAG07708.1:p.Arg293Gly			PA4320
CIP_BF_4	6177589	13	30,77	CDS: conserved hypothetical protein	AAG08871.1:c.330_331insG	AAG08871.1:p.Pro111fs			PA5486
CIP_BF_4	5150443	10	30	CDS: Multidrug efflux outer membrane protein OprJ precursor	AAG07985.1:c.630delC	AAG07985.1:p.Ala211fs			PA4597	oprJ
CIP_BF_4	1841055	14	28,57	CDS: translocation protein in type III secretion	AAG05079.1:c.463T>A	AAG05079.1:p.Trp155Arg			PA1690	pscU
CIP_BF_4	1841057	14	28,57	CDS: translocation protein in type III secretion	AAG05079.1:c.461T>C	AAG05079.1:p.Val154Ala			PA1690	pscU
CIP_BF_4	2526209	21	28,57	CDS: hypothetical protein	AAG05684.1:c.1069A>C	AAG05684.1:p.Ser357Arg			PA2296
CIP_BF_4	3693475	14	28,57	CDS: probable ATP-dependent helicase	AAG06685.1:c.1530G>T	AAG06685.1:p.Glu510Asp			PA3297
CIP_BF_4	3693486	14	28,57	CDS: probable ATP-dependent helicase	AAG06685.1:c.1519A>C	AAG06685.1:p.Met507Leu			PA3297
CIP_BF_4	28063	11	27,27	CDS: phospholipase C	_PlcB	AAG03416.1:c.417_418insG	AAG03416.1:p.Ile140fs		PA0026	plcB
CIP_BF_4	28065	11	27,27	CDS: phospholipase C	_PlcB	AAG03416.1:c.420delC	AAG03416.1:p.Ile140fs		PA0026	plcB
CIP_BF_4	622229	11	27,27	CDS: hypothetical protein	AAG03955.1:c.310G>A	AAG03955.1:p.Glu104Lys			PA0566
CIP_BF_4	4993825	11	27,27	CDS: RNA polymerase sigma-54 factor	AAG07850.1:c.956T>G	AAG07850.1:p.Val319Gly			PA4462	rpoN
CIP_BF_4	4993828	11	27,27	CDS: RNA polymerase sigma-54 factor	AAG07850.1:c.959A>T	AAG07850.1:p.Asn320Ile			PA4462	rpoN
CIP_BF_4	584027	15	26,67	CDS: probable dinitrification protein NorD	AAG03914.1:c.170_171insG	AAG03914.1:p.Ala58fs			PA0525
CIP_BF_4	3464313	15	26,67	CDS: hypothetical protein	AAG06474.1:c.784_785insT	AAG06474.1:p.Gly262fs			PA3086
CIP_BF_4	1280984	24	25	CDS: conserved hypothetical protein	AAG04570.1:c.1175_1177delTGTinsACA	AAG04570.1:p.Val392_Ser393delinsAspThr			PA1181
CIP_BF_4	1841039	16	25	CDS: translocation protein in type III secretion	AAG05079.1:c.479_480insT	AAG05079.1:p.Asn161fs			PA1690	pscU
CIP_BF_4	3070752	16	25	CDS: probable FMN oxidoreductase	AAG06104.1:c.1203C>A	AAG06104.1:p.Tyr401*			PA2716
CIP_BF_4	3185513	16	25	CDS: thiopurine methyltransferase	AAG06220.1:c.305T>A	AAG06220.1:p.Leu102Gln			PA2832	tpm
CIP_BF_4	3464306	16	25	CDS: hypothetical protein	AAG06474.1:c.791delA	AAG06474.1:p.His264fs			PA3086
CIP_BF_4	4806895	16	25	CDS: exodeoxyribonuclease V gamma chain	AAG07673.1:c.1816C>T	AAG07673.1:p.Pro606Ser			PA4285	recC
CIP_BF_4	4806897	16	25	CDS: exodeoxyribonuclease V gamma chain	AAG07673.1:c.1814C>G	AAG07673.1:p.Thr605Ser			PA4285	recC
CIP_BF_4	4993812	12	25	CDS: RNA polymerase sigma-54 factor	AAG07850.1:c.943C>A	AAG07850.1:p.Pro315Thr			PA4462	rpoN
CIP_BF_4	1841031	17	23,53	CDS: translocation protein in type III secretion	AAG05079.1:c.487G>A	AAG05079.1:p.Ala163Thr			PA1690	pscU
CIP_BF_4	1841033	17	23,53	CDS: translocation protein in type III secretion	AAG05079.1:c.485T>A	AAG05079.1:p.Leu162Gln			PA1690	pscU
CIP_BF_4	3070745	17	23,53	CDS: probable FMN oxidoreductase	AAG06104.1:c.1210C>G	AAG06104.1:p.Leu404Val			PA2716
CIP_BF_4	3314773	17	23,53	CDS: hypothetical protein	AAG06342.1:c.291_292delGGinsCC	AAG06342.1:p.Gln97_Val98delinsHisLeu			PA2954
CIP_BF_4	4803812	17	23,53	CDS: exodeoxyribonuclease V beta chain	AAG07672.1:c.1387delA	AAG07672.1:p.Thr463fs			PA4284	recB
CIP_BF_4	4803814	17	23,53	CDS: exodeoxyribonuclease V beta chain	AAG07672.1:c.1385C>G	AAG07672.1:p.Ala462Gly			PA4284	recB
CIP_BF_4	4803816	17	23,53	CDS: exodeoxyribonuclease V beta chain	AAG07672.1:c.1383_1384insT	AAG07672.1:p.Ala462fs			PA4284	recB
CIP_BF_4	6247854	17	23,53	CDS: ATP synthase epsilon chain	AAG08938.1:c.381_383delCCAinsTGG	AAG08938.1:p.Gln128Gly			PA5553	atpC
CIP_BF_4	622222	13	23,08	CDS: hypothetical protein	AAG03955.1:c.317T>C	AAG03955.1:p.Leu106Ser			PA0566
CIP_BF_4	2025962	13	23,08	CDS: hypothetical protein	AAG05255.1:c.226G>C	AAG05255.1:p.Gly76Arg			PA1866
CIP_BF_4	2607501	13	23,08	CDS: hypothetical protein	AAG05748.1:c.732G>T	AAG05748.1:p.Glu244Asp			PA2360	hsiA3
CIP_BF_4	3693002	13	23,08	CDS: probable ATP-dependent helicase	AAG06685.1:c.2003A>T	AAG06685.1:p.Tyr668Phe			PA3297
CIP_BF_4	3693005	13	23,08	CDS: probable ATP-dependent helicase	AAG06685.1:c.2000A>C	AAG06685.1:p.Asp667Ala			PA3297
CIP_BF_4	3693008	13	23,08	CDS: probable ATP-dependent helicase	AAG06685.1:c.1997G>T	AAG06685.1:p.Gly666Val			PA3297
CIP_BF_4	3693011	13	23,08	CDS: probable ATP-dependent helicase	AAG06685.1:c.1994A>T	AAG06685.1:p.Glu665Val			PA3297
CIP_BF_4	5258730	26	23,08	CDS: iron (III)-transport system permease HitB	AAG08075.1:c.7_8delCTinsAG	AAG08075.1:p.Leu3Arg			PA4688	hitB
CIP_BF_4	4806904	31	22,58	CDS: exodeoxyribonuclease V gamma chain	AAG07673.1:c.1805_1807delAACinsGTT	AAG07673.1:p.Glu602_Pro603delinsGlySer			PA4285	recC
CIP_BF_4	2000507	18	22,22	CDS: methionine synthase	AAG05232.1:c.3085_3087delACCinsGGT	AAG05232.1:p.Thr1029Gly			PA1843	metH
CIP_BF_4	3812034	18	22,22	CDS: transport protein HasD	AAG06794.1:c.1706_1707delCCinsGG	AAG06794.1:p.Ala569Gly			PA3406	hasD
CIP_BF_4	4942710	18	22,22	CDS: D-alanine--D-alanine ligase	AAG07798.1:c.926_927delCGinsAA	AAG07798.1:p.Ala309Glu			PA4410	ddlB
CIP_BF_4	4993818	18	22,22	CDS: RNA polymerase sigma-54 factor	AAG07850.1:c.949_950delCTinsAG	AAG07850.1:p.Leu317Arg			PA4462	rpoN
CIP_BF_4	5243865	18	22,22	CDS: probable TonB-dependent receptor	AAG08062.1:c.688_689delAAinsTG	AAG08062.1:p.Asn230Cys			PA4675	chtA
CIP_BF_4	582382	14	21,43	CDS: nitric-oxide reductase subunit C	AAG03912.1:c.368A>T	AAG03912.1:p.Asp123Val			PA0523	norC
CIP_BF_4	773650	14	21,43	CDS: probable transcriptional regulator	AAG04090.1:c.941T>A	AAG04090.1:p.Leu314Gln			PA0701
CIP_BF_4	1312159	14	21,43	CDS: probable major facilitator superfamily (MFS) transporter	AAG04601.1:c.1207delC	AAG04601.1:p.Gln403fs			PA1212
CIP_BF_4	1312163	14	21,43	CDS: probable major facilitator superfamily (MFS) transporter	AAG04601.1:c.1203_1204insG	AAG04601.1:p.Arg402fs			PA1212
CIP_BF_4	2025968	14	21,43	CDS: hypothetical protein	AAG05255.1:c.232G>C	AAG05255.1:p.Asp78His			PA1866
CIP_BF_4	2526205	14	21,43	CDS: hypothetical protein	AAG05684.1:c.1073A>C	AAG05684.1:p.Asp358Ala			PA2296
CIP_BF_4	2992623	14	21,43	CDS: NADH dehydrogenase I chain K	AAG06034.1:c.76G>T	AAG06034.1:p.Val26Leu			PA2646	nuoK
CIP_BF_4	3032630	14	21,43	CDS: conserved hypothetical protein	AAG06072.1:c.3073C>G	AAG06072.1:p.Leu1025Val			PA2684	tse5
CIP_BF_4	3441791	14	21,43	CDS: hypothetical protein	AAG06457.1:c.538_540delGTGinsCAC	AAG06457.1:p.Val180His			PA3069
CIP_BF_4	620867	19	21,05	CDS: probable transcriptional regulator	AAG03953.1:c.709_711delCTCinsGAG	AAG03953.1:p.Leu237Glu			PA0564
CIP_BF_4	2417817	24	20,83	CDS: probable dehydrogenase	AAG05587.1:c.58_60delGTGinsCAC	AAG05587.1:p.Val20His			PA2199
CIP_BF_4	28058	10	20	CDS: phospholipase C	_PlcB	AAG03416.1:c.413G>T	AAG03416.1:p.Gly138Val		PA0026	plcB
CIP_BF_4	503854	10	20	CDS: glutaryl-CoA dehydrogenase	AAG03836.1:c.47A>T	AAG03836.1:p.Asp16Val			PA0447	gcdH
CIP_BF_4	584038	15	20	CDS: probable dinitrification protein NorD	AAG03914.1:c.182C>T	AAG03914.1:p.Ala61Val			PA0525
CIP_BF_4	917523	10	20	CDS: probable glycosyl transferase	AAG04231.1:c.1007T>C	AAG04231.1:p.Val336Ala			PA0842
CIP_BF_4	1023402	10	20	CDS: GTP pyrophosphokinase	AAG04323.1:c.350A>C	AAG04323.1:p.Glu117Ala			PA0934	relA
CIP_BF_4	1193416	10	20	CDS: Flagella M-ring outer membrane protein precursor	AAG04490.1:c.1012C>A	AAG04490.1:p.Pro338Thr			PA1101	fliF
CIP_BF_4	1280992	15	20	CDS: conserved hypothetical protein	AAG04570.1:c.1183G>A	AAG04570.1:p.Val395Met			PA1181
CIP_BF_4	1312171	15	20	CDS: probable major facilitator superfamily (MFS) transporter	AAG04601.1:c.1195G>C	AAG04601.1:p.Val399Leu			PA1212
CIP_BF_4	1345480	25	20	CDS: probable sensor/response regulator hybrid	AAG04632.1:c.2345A>G	AAG04632.1:p.Glu782Gly			PA1243
CIP_BF_4	1672029	15	20	CDS: DNA polymerase subunits gamma and tau	AAG04921.1:c.2040_2041insC	AAG04921.1:p.Ala681fs			PA1532	dnaX
CIP_BF_4	1678139	10	20	CDS: hypothetical protein	AAG04928.1:c.581A>C	AAG04928.1:p.Asp194Ala			PA1539
CIP_BF_4	1841049	15	20	CDS: translocation protein in type III secretion	AAG05079.1:c.469A>C	AAG05079.1:p.Thr157Pro			PA1690	pscU
CIP_BF_4	1996646	10	20	CDS: sulfite reductase	AAG05227.1:c.161delT	AAG05227.1:p.Leu54fs			PA1838	cysI
CIP_BF_4	1998185	10	20	CDS: hypothetical protein	AAG05228.1:c.365delT	AAG05228.1:p.Leu122fs			PA1839
CIP_BF_4	1998190	10	20	CDS: hypothetical protein	AAG05228.1:c.360_361insA	AAG05228.1:p.Gly121fs			PA1839
CIP_BF_4	2008242	10	20	CDS: conserved hypothetical protein	AAG05236.1:c.577_578insC	AAG05236.1:p.Tyr193fs			PA1847	nfuA
CIP_BF_4	2008248	10	20	CDS: conserved hypothetical protein	AAG05236.1:c.584delG	AAG05236.1:p.*195fs			PA1847	nfuA
CIP_BF_4	2166363	15	20	CDS: response regulator EraR	AAG05368.1:c.488T>A	AAG05368.1:p.Leu163Gln			PA1980	eraR
CIP_BF_4	2703249	10	20	CDS: probable porin	AAG05808.1:c.324C>G	AAG05808.1:p.His108Gln			PA2420
CIP_BF_4	2713644	10	20	CDS: PvdL	AAG05812.1:c.7051G>A	AAG05812.1:p.Val2351Ile			PA2424	pvdL
CIP_BF_4	2830922	10	20	CDS: anthranilate dioxygenase small subunit	AAG05901.1:c.92A>T	AAG05901.1:p.Gln31Leu			PA2513	antB
CIP_BF_4	2830928	10	20	CDS: anthranilate dioxygenase small subunit	AAG05901.1:c.98A>T	AAG05901.1:p.Asp33Val			PA2513	antB
CIP_BF_4	3070762	15	20	CDS: probable FMN oxidoreductase	AAG06104.1:c.1193C>G	AAG06104.1:p.Thr398Ser			PA2716
CIP_BF_4	3111829	10	20	CDS: hypothetical protein	AAG06138.1:c.197delG	AAG06138.1:p.Arg66fs			PA2750
CIP_BF_4	3184786	10	20	CDS: conserved hypothetical protein	AAG06219.1:c.785A>G	AAG06219.1:p.Asp262Gly			PA2831
CIP_BF_4	3328715	10	20	CDS: conserved hypothetical protein	AAG06359.1:c.221A>G	AAG06359.1:p.Gln74Arg			PA2971
CIP_BF_4	3362830	10	20	CDS: transcription-repair coupling protein Mfd	AAG06390.1:c.1955_1956insG	AAG06390.1:p.Val653fs			PA3002	mfd
CIP_BF_4	3812022	10	20	CDS: transport protein HasD	AAG06794.1:c.1719_1720insG	AAG06794.1:p.Arg574fs			PA3406	hasD
CIP_BF_4	3812024	10	20	CDS: transport protein HasD	AAG06794.1:c.1717delA	AAG06794.1:p.Thr573fs			PA3406	hasD
CIP_BF_4	3812029	10	20	CDS: transport protein HasD	AAG06794.1:c.1712C>G	AAG06794.1:p.Ala571Gly			PA3406	hasD
CIP_BF_4	3812040	20	20	CDS: transport protein HasD	AAG06794.1:c.1700_1701delCCinsGG	AAG06794.1:p.Ala567Gly			PA3406	hasD
CIP_BF_4	3925819	10	20	CDS: probable hydrolase	AAG06897.1:c.420_421insG	AAG06897.1:p.Arg141fs			PA3509
CIP_BF_4	3939300	10	20	CDS: probable outer membrane protein precursor	AAG06909.1:c.196C>T	AAG06909.1:p.Gln66*			PA3521	opmE
CIP_BF_4	3986936	10	20	CDS: ArnF	AAG06946.1:c.56_57insA	AAG06946.1:p.Ala20fs			PA3558	arnF
CIP_BF_4	3986950	10	20	CDS: ArnF	AAG06946.1:c.71T>G	AAG06946.1:p.Met24Arg			PA3558	arnF
CIP_BF_4	3992265	15	20	CDS: phosphotransferase system transporter enzyme I	FruI	AAG06950.1:c.2147T>C	AAG06950.1:p.Leu716Pro		PA3562	fruI
CIP_BF_4	3992277	15	20	CDS: phosphotransferase system transporter enzyme I	FruI	AAG06950.1:c.2135T>G	AAG06950.1:p.Val712Gly		PA3562	fruI
CIP_BF_4	4278511	10	20	CDS: secretion protein SecD	AAG07208.1:c.437C>A	AAG07208.1:p.Ala146Asp			PA3821	secD
CIP_BF_4	4699328	20	20	CDS: probable acyl-CoA dehydrogenase	AAG07586.1:c.1308_1309delCA	AAG07586.1:p.Ile437fs			PA4199
CIP_BF_4	4870252	10	20	CDS: probable transcriptional regulator	AAG07729.1:c.77A>G	AAG07729.1:p.His26Arg			PA4341
CIP_BF_4	5111218	10	20	CDS: conserved hypothetical protein	AAG07950.1:c.1162C>A	AAG07950.1:p.Leu388Ile			PA4562
CIP_BF_4	5150763	10	20	CDS: Multidrug efflux outer membrane protein OprJ precursor	AAG07985.1:c.310G>A	AAG07985.1:p.Ala104Thr			PA4597	oprJ
CIP_BF_4	5243616	10	20	CDS: probable TonB-dependent receptor	AAG08062.1:c.439A>G	AAG08062.1:p.Thr147Ala			PA4675	chtA
CIP_BF_4	6193704	10	20	CDS: permease of ABC zinc transporter ZnuB	AAG08886.1:c.221T>A	AAG08886.1:p.Leu74Gln			PA5501	znuB
CIP_BF_4	6201021	15	20	CDS: hypothetical protein	AAG08894.1:c.56T>G	AAG08894.1:p.Leu19Arg			PA5509
CIP_BF_4	6201030	15	20	CDS: hypothetical protein	AAG08894.1:c.65A>T	AAG08894.1:p.Asp22Val			PA5509
CIP_BF_4	6243295	15	20	CDS: glucosamine--fructose-6-phosphate aminotransferase	AAG08934.1:c.1652A>C	AAG08934.1:p.Asp551Ala			PA5549	glmS
CIP_BF_4	913430	21	19,05	CDS: peptidyl-prolyl cis-trans isomerase SlyD	AAG04226.1:c.345_346delCGinsTC	AAG04226.1:p.Asp116His			PA0837	slyD
CIP_BF_4	2170842	21	19,05	CDS: NAD+ dependent aldehyde dehydrogenase ExaC	AAG05372.1:c.855G>C	AAG05372.1:p.Lys285Asn			PA1984	exaC
CIP_BF_4	3454882	21	19,05	CDS: hypothetical protein	AAG06467.1:c.371_372delTGinsCA	AAG06467.1:p.Val124Ala			PA3079
CIP_BF_4	4699322	21	19,05	CDS: probable acyl-CoA dehydrogenase	AAG07586.1:c.1301_1302insTG	AAG07586.1:p.Val435fs			PA4199
CIP_BF_4	5271084	21	19,05	CDS: conserved hypothetical protein	AAG08078.1:c.341A>G	AAG08078.1:p.Lys114Arg			PA4692
CIP_BF_4	351714	16	18,75	CDS: hypothetical protein	AAG03700.1:c.451delC	AAG03700.1:p.Leu151fs			PA0311
CIP_BF_4	351724	16	18,75	CDS: hypothetical protein	AAG03700.1:c.441_442insG	AAG03700.1:p.Arg148fs			PA0311
CIP_BF_4	1058492	16	18,75	CDS: conserved hypothetical protein	AAG04363.1:c.577C>G	AAG04363.1:p.Gln193Glu			PA0974
CIP_BF_4	1137294	16	18,75	CDS: conserved hypothetical protein	AAG04439.1:c.252G>C	AAG04439.1:p.Glu84Asp			PA1050
CIP_BF_4	1137301	16	18,75	CDS: conserved hypothetical protein	AAG04439.1:c.259G>C	AAG04439.1:p.Val87Leu			PA1050
CIP_BF_4	1280978	16	18,75	CDS: conserved hypothetical protein	AAG04570.1:c.1169T>C	AAG04570.1:p.Ile390Thr			PA1181
CIP_BF_4	1313402	16	18,75	CDS: hypothetical protein	AAG04602.1:c.920delG	AAG04602.1:p.Arg307fs			PA1213
CIP_BF_4	2142677	16	18,75	CDS: probable transporter	AAG05346.1:c.212_213delGGinsTT	AAG05346.1:p.Gly71Val			PA1958
CIP_BF_4	4245024	16	18,75	CDS: conserved hypothetical protein	AAG07174.1:c.149C>G	AAG07174.1:p.Pro50Arg			PA3787
CIP_BF_4	4245027	16	18,75	CDS: conserved hypothetical protein	AAG07174.1:c.152C>G	AAG07174.1:p.Pro51Arg			PA3787
CIP_BF_4	5243859	16	18,75	CDS: probable TonB-dependent receptor	AAG08062.1:c.682_683delCAinsTT	AAG08062.1:p.Gln228Leu			PA4675	chtA
CIP_BF_4	441233	11	18,18	CDS: cystathionine beta-synthase	AAG03788.1:c.595_596insT	AAG03788.1:p.Pro199fs			PA0399
CIP_BF_4	441236	11	18,18	CDS: cystathionine beta-synthase	AAG03788.1:c.599delA	AAG03788.1:p.Glu200fs			PA0399
CIP_BF_4	809058	11	18,18	CDS: conserved hypothetical protein	AAG04130.1:c.400C>G	AAG04130.1:p.Leu134Val			PA0741
CIP_BF_4	907795	11	18,18	CDS: hypothetical protein	AAG04222.1:c.201_202insA	AAG04222.1:p.Ala68fs			PA0833
CIP_BF_4	907799	11	18,18	CDS: hypothetical protein	AAG04222.1:c.206T>C	AAG04222.1:p.Leu69Pro			PA0833
CIP_BF_4	907804	11	18,18	CDS: hypothetical protein	AAG04222.1:c.211G>A	AAG04222.1:p.Gly71Ser			PA0833
CIP_BF_4	1193395	11	18,18	CDS: Flagella M-ring outer membrane protein precursor	AAG04490.1:c.991C>G	AAG04490.1:p.Leu331Val			PA1101	fliF
CIP_BF_4	1592716	11	18,18	CDS: probable plasmid partitioning protein	AAG04851.1:c.446delT	AAG04851.1:p.Val149fs			PA1462
CIP_BF_4	1678141	11	18,18	CDS: hypothetical protein	AAG04928.1:c.583T>G	AAG04928.1:p.Tyr195Asp			PA1539
CIP_BF_4	1689928	11	18,18	CDS: Cytochrome c oxidase	_cbb3-type	_CcoP subunit	AAG04941.1:c.586C>G	AAG04941.1:p.Pro196Ala	PA1552	ccoP1
CIP_BF_4	1778223	11	18,18	CDS: potassium-transporting ATPase	_B chain	AAG05023.1:c.473A>G	AAG05023.1:p.Glu158Gly		PA1634	kdpB
CIP_BF_4	1825964	11	18,18	CDS: GTP cyclohydrolase I precursor	AAG05063.1:c.77C>T	AAG05063.1:p.Thr26Met			PA1674	folE2
CIP_BF_4	2052107	11	18,18	CDS: probable oxidoreductase	AAG05269.1:c.38G>A	AAG05269.1:p.Gly13Asp			PA1880
CIP_BF_4	2170834	22	18,18	CDS: NAD+ dependent aldehyde dehydrogenase ExaC	AAG05372.1:c.847delA	AAG05372.1:p.Ile283fs			PA1984	exaC
CIP_BF_4	2170839	22	18,18	CDS: NAD+ dependent aldehyde dehydrogenase ExaC	AAG05372.1:c.851_852insT	AAG05372.1:p.Glu284fs			PA1984	exaC
CIP_BF_4	2263692	11	18,18	CDS: copper resistance protein A precursor	AAG05453.1:c.1286G>T	AAG05453.1:p.Gly429Val			PA2065	pcoA
CIP_BF_4	2536039	11	18,18	CDS: AmbE	AAG05690.1:c.3005T>A	AAG05690.1:p.Leu1002Gln			PA2302	ambE
CIP_BF_4	2536046	11	18,18	CDS: AmbE	AAG05690.1:c.2998A>G	AAG05690.1:p.Ile1000Val			PA2302	ambE
CIP_BF_4	2636047	11	18,18	CDS: hypothetical protein	AAG05772.1:c.290A>G	AAG05772.1:p.Glu97Gly			PA2384
CIP_BF_4	2636050	11	18,18	CDS: hypothetical protein	AAG05772.1:c.287C>T	AAG05772.1:p.Pro96Leu			PA2384
CIP_BF_4	2639857	11	18,18	CDS: L-ornithine N5-oxygenase	AAG05774.1:c.403_404insT	AAG05774.1:p.Pro135fs			PA2386	pvdA
CIP_BF_4	2639859	11	18,18	CDS: L-ornithine N5-oxygenase	AAG05774.1:c.401delA	AAG05774.1:p.Glu134fs			PA2386	pvdA
CIP_BF_4	2682657	11	18,18	CDS: probable non-ribosomal peptide synthetase	AAG05790.1:c.4522_4523insC	AAG05790.1:p.Glu1508fs			PA2402
CIP_BF_4	2992633	11	18,18	CDS: NADH dehydrogenase I chain K	AAG06034.1:c.86A>C	AAG06034.1:p.Asn29Thr			PA2646	nuoK
CIP_BF_4	2992908	11	18,18	CDS: NADH dehydrogenase I chain L	AAG06035.1:c.56C>T	AAG06035.1:p.Ser19Leu			PA2647	nuoL
CIP_BF_4	3222388	11	18,18	CDS: hypothetical protein	AAG06258.1:c.239G>A	AAG06258.1:p.Gly80Asp			PA2870
CIP_BF_4	3550527	11	18,18	CDS: cytidylate kinase	AAG06551.1:c.220G>A	AAG06551.1:p.Ala74Thr			PA3163	cmk
CIP_BF_4	3563619	11	18,18	CDS: probable short-chain dehydrogenase	AAG06561.1:c.74T>G	AAG06561.1:p.Ile25Ser			PA3173
CIP_BF_4	3657760	11	18,18	CDS: probable TonB-dependent receptor	AAG06656.1:c.392A>G	AAG06656.1:p.Gln131Arg			PA3268
CIP_BF_4	3722132	11	18,18	CDS: non-hemolytic phospholipase C precursor	AAG06707.1:c.628G>T	AAG06707.1:p.Glu210*			PA3319	plcN
CIP_BF_4	3736846	11	18,18	CDS: probable non-ribosomal peptide synthetase	AAG06715.1:c.6289_6290insG	AAG06715.1:p.Ala2098fs			PA3327
CIP_BF_4	3736848	11	18,18	CDS: probable non-ribosomal peptide synthetase	AAG06715.1:c.6291_6292insG	AAG06715.1:p.Ala2098fs			PA3327
CIP_BF_4	3925799	11	18,18	CDS: probable hydrolase	AAG06897.1:c.440A>G	AAG06897.1:p.Glu147Gly			PA3509
CIP_BF_4	3925804	11	18,18	CDS: probable hydrolase	AAG06897.1:c.435delC	AAG06897.1:p.Ala146fs			PA3509
CIP_BF_4	4066943	11	18,18	CDS: conserved hypothetical protein	AAG07019.1:c.841G>C	AAG07019.1:p.Gly281Arg			PA3631
CIP_BF_4	4268733	11	18,18	CDS: heat shock protein HscA	AAG07197.1:c.844G>T	AAG07197.1:p.Ala282Ser			PA3810	hscA
CIP_BF_4	4292029	11	18,18	CDS: valyl-tRNA synthetase	AAG07221.1:c.674T>A	AAG07221.1:p.Leu225Gln			PA3834	valS
CIP_BF_4	5111223	11	18,18	CDS: conserved hypothetical protein	AAG07950.1:c.1157T>G	AAG07950.1:p.Ile386Ser			PA4562
CIP_BF_4	5114482	11	18,18	CDS: glutamate 5-kinase	AAG07953.1:c.118G>C	AAG07953.1:p.Val40Leu			PA4565	proB
CIP_BF_4	5172989	11	18,18	CDS: probable oxidoreductase	AAG08003.1:c.559C>T	AAG08003.1:p.Gln187*			PA4615	fprB
CIP_BF_4	5208581	11	18,18	CDS: malate:quinone oxidoreductase	AAG08028.1:c.118G>A	AAG08028.1:p.Glu40Lys			PA4640	mqoB
CIP_BF_4	6168817	33	18,18	CDS: hypothetical protein	AAG08862.1:c.1035_1037delCCAinsTGG	AAG08862.1:p.Gln346Gly			PA5477
CIP_BF_4	6193711	11	18,18	CDS: permease of ABC zinc transporter ZnuB	AAG08886.1:c.228G>C	AAG08886.1:p.Gln76His			PA5501	znuB
CIP_BF_4	6232056	11	18,18	CDS: hypothetical protein	AAG08924.1:c.395G>T	AAG08924.1:p.Gly132Val			PA5539
CIP_BF_4	6232062	11	18,18	CDS: hypothetical protein	AAG08924.1:c.401A>C	AAG08924.1:p.Asp134Ala			PA5539
CIP_BF_4	6246484	11	18,18	CDS: glucosamine-1-phosphate acetyltransferase/N-acetylglucosamine-1-phosphate uridyltransferase	AAG08937.1:c.1207A>G	AAG08937.1:p.Asn403Asp			PA5552	glmU
CIP_BF_4	2166357	28	17,86	CDS: response regulator EraR	AAG05368.1:c.482_483delGTinsAG	AAG05368.1:p.Arg161Gln			PA1980	eraR
CIP_BF_4	351718	17	17,65	CDS: hypothetical protein	AAG03700.1:c.447C>G	AAG03700.1:p.Ile149Met			PA0311
CIP_BF_4	440973	34	17,65	CDS: cystathionine beta-synthase	AAG03788.1:c.336_337delCGinsGC	AAG03788.1:p.Glu113Gln			PA0399
CIP_BF_4	718489	17	17,65	CDS: conserved hypothetical protein	AAG04055.1:c.237_238delCCinsGG	AAG04055.1:p.Gln80Glu			PA0666
CIP_BF_4	1313407	17	17,65	CDS: hypothetical protein	AAG04602.1:c.915C>G	AAG04602.1:p.Ser305Arg			PA1213
CIP_BF_4	1313412	17	17,65	CDS: hypothetical protein	AAG04602.1:c.910_911insC	AAG04602.1:p.Gly304fs			PA1213
CIP_BF_4	1378811	17	17,65	CDS: probable transcriptional regulator	AAG04658.1:c.358T>G	AAG04658.1:p.Phe120Val			PA1269
CIP_BF_4	4492073	17	17,65	CDS: hypothetical protein	AAG07398.1:c.795_796insA	AAG07398.1:p.Ala266fs			PA4011
CIP_BF_4	6201039	17	17,65	CDS: hypothetical protein	AAG08894.1:c.74C>A	AAG08894.1:p.Ala25Glu			PA5509
CIP_BF_4	1313194	23	17,39	CDS: probable major facilitator superfamily (MFS) transporter	AAG04601.1:c.172C>A	AAG04601.1:p.Leu58Met			PA1212
CIP_BF_4	3681281	23	17,39	CDS: hypothetical protein	AAG06677.1:c.234_235delCAinsTG	AAG06677.1:p.Ser79Gly			PA3289
CIP_BF_4	3989958	23	17,39	CDS: phosphotransferase system transporter fructose-specific IIBC component	_FruA	AAG06948.1:c.638A>C	AAG06948.1:p.Glu213Ala		PA3560	fruA
CIP_BF_4	4411354	23	17,39	CDS: conserved hypothetical protein	AAG07321.1:c.1676_1677insT	AAG07321.1:p.Pro560fs			PA3934
CIP_BF_4	2166368	29	17,24	CDS: response regulator EraR	AAG05368.1:c.493_494delCTinsAC	AAG05368.1:p.Leu165Thr			PA1980	eraR
CIP_BF_4	5822495	29	17,24	CDS: arginine deiminase	AAG08556.1:c.115_116insC	AAG08556.1:p.Glu39fs			PA5171	arcA
CIP_BF_4	465599	12	16,67	CDS: hypothetical protein	AAG03807.1:c.385delG	AAG03807.1:p.Ala129fs			PA0418
CIP_BF_4	584020	12	16,67	CDS: probable dinitrification protein NorD	AAG03914.1:c.164delC	AAG03914.1:p.Leu56fs			PA0525
CIP_BF_4	589108	12	16,67	CDS: probable class III pyridoxal phosphate-dependent aminotransferase	AAG03919.1:c.185G>A	AAG03919.1:p.Arg62Gln			PA0530
CIP_BF_4	595735	12	16,67	CDS: hypothetical protein	AAG03925.1:c.536A>C	AAG03925.1:p.Glu179Ala			PA0536
CIP_BF_4	633568	12	16,67	CDS: conserved hypothetical protein	AAG03964.1:c.697_698insA	AAG03964.1:p.Gly233fs			PA0575
CIP_BF_4	633570	12	16,67	CDS: conserved hypothetical protein	AAG03964.1:c.695C>G	AAG03964.1:p.Ala232Gly			PA0575
CIP_BF_4	633573	12	16,67	CDS: conserved hypothetical protein	AAG03964.1:c.692delT	AAG03964.1:p.Leu231fs			PA0575
CIP_BF_4	810804	12	16,67	CDS: probable 3-hydroxyisobutyrate dehydrogenase	AAG04132.1:c.368G>C	AAG04132.1:p.Gly123Ala			PA0743
CIP_BF_4	865835	12	16,67	CDS: hypothetical protein	AAG04179.1:c.617T>A	AAG04179.1:p.Leu206Gln			PA0790
CIP_BF_4	865838	12	16,67	CDS: hypothetical protein	AAG04179.1:c.614T>C	AAG04179.1:p.Val205Ala			PA0790
CIP_BF_4	947334	12	16,67	CDS: aromatic amino acid transport protein AroP2	AAG04255.1:c.130G>A	AAG04255.1:p.Ala44Thr			PA0866	aroP2
CIP_BF_4	965047	12	16,67	CDS: hypothetical protein	AAG04271.1:c.676C>G	AAG04271.1:p.Pro226Ala			PA0882
CIP_BF_4	1137077	18	16,67	CDS: conserved hypothetical protein	AAG04439.1:c.35T>G	AAG04439.1:p.Ile12Ser			PA1050
CIP_BF_4	1345465	24	16,67	CDS: probable sensor/response regulator hybrid	AAG04632.1:c.2360C>T	AAG04632.1:p.Pro787Leu			PA1243
CIP_BF_4	1345470	24	16,67	CDS: probable sensor/response regulator hybrid	AAG04632.1:c.2354_2355delTG	AAG04632.1:p.Leu785fs			PA1243
CIP_BF_4	1378809	18	16,67	CDS: probable transcriptional regulator	AAG04658.1:c.360C>A	AAG04658.1:p.Phe120Leu			PA1269
CIP_BF_4	1378810	18	16,67	CDS: probable transcriptional regulator	AAG04658.1:c.359T>A	AAG04658.1:p.Phe120Tyr			PA1269
CIP_BF_4	1378819	18	16,67	CDS: probable transcriptional regulator	AAG04658.1:c.350G>T	AAG04658.1:p.Cys117Phe			PA1269
CIP_BF_4	1410046	18	16,67	CDS: probable sigma-70 factor	_ECF subfamily	AAG04689.1:c.98delA	AAG04689.1:p.Asp33fs		PA1300
CIP_BF_4	1410049	18	16,67	CDS: probable sigma-70 factor	_ECF subfamily	AAG04689.1:c.100_101insT	AAG04689.1:p.Ala34fs		PA1300
CIP_BF_4	1417375	12	16,67	CDS: hypothetical protein	AAG04694.1:c.413A>T	AAG04694.1:p.Asp138Val			PA1305
CIP_BF_4	1491994	12	16,67	CDS: erythronate-4-phosphate dehydrogenase	AAG04764.1:c.82C>A	AAG04764.1:p.Arg28Ser			PA1375	pdxB
CIP_BF_4	1637645	12	16,67	CDS: probable transporter	AAG04896.1:c.52C>A	AAG04896.1:p.Leu18Met			PA1507
CIP_BF_4	1714446	12	16,67	CDS: conserved hypothetical protein	AAG04962.1:c.383T>A	AAG04962.1:p.Leu128Gln			PA1573
CIP_BF_4	1763741	12	16,67	CDS: probable transcriptional regulator	AAG05008.1:c.814C>T	AAG05008.1:p.Arg272Cys			PA1619
CIP_BF_4	1779651	12	16,67	CDS: potassium-transporting ATPase	_B chain	AAG05023.1:c.1901T>C	AAG05023.1:p.Leu634Pro		PA1634	kdpB
CIP_BF_4	1884729	12	16,67	CDS: hypothetical protein	AAG05129.1:c.75delT	AAG05129.1:p.Ala26fs			PA1740
CIP_BF_4	1884734	12	16,67	CDS: hypothetical protein	AAG05129.1:c.79_80insA	AAG05129.1:p.Pro27fs			PA1740
CIP_BF_4	2084861	12	16,67	CDS: sigma factor regulator	_FemR	AAG05299.1:c.566A>C	AAG05299.1:p.Gln189Pro		PA1911	femR
CIP_BF_4	2145264	12	16,67	CDS: probable transcriptional regulator	AAG05349.1:c.482T>A	AAG05349.1:p.Leu161Gln			PA1961
CIP_BF_4	2194101	12	16,67	CDS: probable major facilitator superfamily (MFS) transporter	AAG05394.1:c.1310delC	AAG05394.1:p.Ala437fs			PA2006
CIP_BF_4	2205761	12	16,67	CDS: putative isovaleryl-CoA dehydrogenase	AAG05403.1:c.593_594insTC	AAG05403.1:p.Ser199fs			PA2015	liuA
CIP_BF_4	2263417	12	16,67	CDS: copper resistance protein A precursor	AAG05453.1:c.1561G>A	AAG05453.1:p.Gly521Arg			PA2065	pcoA
CIP_BF_4	2289633	12	16,67	CDS: kynureninase KynU	AAG05468.1:c.703delT	AAG05468.1:p.Ser235fs			PA2080	kynU
CIP_BF_4	2289642	12	16,67	CDS: kynureninase KynU	AAG05468.1:c.694_695insA	AAG05468.1:p.Gly232fs			PA2080	kynU
CIP_BF_4	2309591	12	16,67	CDS: probable esterase/deacetylase	AAG05486.1:c.149T>A	AAG05486.1:p.Val50Asp			PA2098
CIP_BF_4	2353064	12	16,67	CDS: hypothetical protein	AAG05525.1:c.533T>G	AAG05525.1:p.Val178Gly			PA2137
CIP_BF_4	2370393	12	16,67	CDS: probable trehalose synthase	AAG05540.1:c.2282_2283insT	AAG05540.1:p.Leu762fs			PA2152
CIP_BF_4	2370395	12	16,67	CDS: probable trehalose synthase	AAG05540.1:c.2285T>A	AAG05540.1:p.Leu762Gln			PA2152
CIP_BF_4	2440953	12	16,67	CDS: membrane protein OpdE	AAG05607.1:c.603_604insA	AAG05607.1:p.Ala202fs			PA2219	opdE
CIP_BF_4	2467044	18	16,67	CDS: PslL	AAG05629.1:c.505T>G	AAG05629.1:p.Leu169Val			PA2241	pslK
CIP_BF_4	2672256	12	16,67	CDS: probable non-ribosomal peptide synthetase	AAG05790.1:c.14923_14924insC	AAG05790.1:p.Val4975fs			PA2402
CIP_BF_4	2672259	12	16,67	CDS: probable non-ribosomal peptide synthetase	AAG05790.1:c.14920G>C	AAG05790.1:p.Ala4974Pro			PA2402
CIP_BF_4	2703262	12	16,67	CDS: probable porin	AAG05808.1:c.337C>G	AAG05808.1:p.Leu113Val			PA2420
CIP_BF_4	2714997	12	16,67	CDS: PvdL	AAG05812.1:c.5698delC	AAG05812.1:p.Leu1900fs			PA2424	pvdL
CIP_BF_4	2860615	12	16,67	CDS: probable sodium:alanine symporter	AAG05921.1:c.1144C>A	AAG05921.1:p.Leu382Met			PA2533
CIP_BF_4	2872392	18	16,67	CDS: conserved hypothetical protein	AAG05930.1:c.1436T>A	AAG05930.1:p.Leu479Gln			PA2542
CIP_BF_4	2908578	12	16,67	CDS: probable two-component response regulator	AAG05960.1:c.923A>T	AAG05960.1:p.Asp308Val			PA2572
CIP_BF_4	2992776	12	16,67	CDS: NADH dehydrogenase I chain K	AAG06034.1:c.229A>T	AAG06034.1:p.Ile77Phe			PA2646	nuoK
CIP_BF_4	3114586	24	16,67	CDS: conserved hypothetical protein	AAG06140.1:c.97_98delTTinsGC	AAG06140.1:p.Leu33Ala			PA2752
CIP_BF_4	3292881	12	16,67	CDS: probable transporter	AAG06326.1:c.901A>G	AAG06326.1:p.Ser301Gly			PA2938
CIP_BF_4	3354807	12	16,67	CDS: Na+-translocating NADH:ubiquinone oxidoreductase subunit Nrq3	AAG06385.1:c.148G>A	AAG06385.1:p.Ala50Thr			PA2997	nqrC
CIP_BF_4	3626371	12	16,67	CDS: hypothetical protein	AAG06626.1:c.1171C>G	AAG06626.1:p.Leu391Val			PA3238
CIP_BF_4	3736854	12	16,67	CDS: probable non-ribosomal peptide synthetase	AAG06715.1:c.6298delC	AAG06715.1:p.Pro2100fs			PA3327
CIP_BF_4	3949196	12	16,67	CDS: probable peroxidase	AAG06917.1:c.398A>C	AAG06917.1:p.Lys133Thr			PA3529
CIP_BF_4	3963343	18	16,67	CDS: GDP-mannose 6-dehydrogenase AlgD	AAG06928.1:c.519G>C	AAG06928.1:p.Met173Ile			PA3540	algD
CIP_BF_4	3975611	12	16,67	CDS: alginate o-acetyltransferase AlgI	AAG06936.1:c.1253T>C	AAG06936.1:p.Val418Ala			PA3548	algI
CIP_BF_4	4105223	12	16,67	CDS: tetrahydrodipicolinate succinylase	AAG07054.1:c.479A>T	AAG07054.1:p.Lys160Met			PA3666	dapD
CIP_BF_4	4209809	18	16,67	CDS: probable aminotransferase	AAG07146.1:c.554A>C	AAG07146.1:p.Gln185Pro			PA3759
CIP_BF_4	4289681	12	16,67	CDS: leucine aminopeptidase	AAG07218.1:c.739A>G	AAG07218.1:p.Ile247Val			PA3831	pepA
CIP_BF_4	4312834	12	16,67	CDS: hypothetical protein	AAG07239.1:c.809T>G	AAG07239.1:p.Val270Gly			PA3852
CIP_BF_4	4411363	24	16,67	CDS: conserved hypothetical protein	AAG07321.1:c.1667delA	AAG07321.1:p.Lys556fs			PA3934
CIP_BF_4	4492071	18	16,67	CDS: hypothetical protein	AAG07398.1:c.793_794insA	AAG07398.1:p.Gly265fs			PA4011
CIP_BF_4	4826990	12	16,67	CDS: TadA ATPase	AAG07690.1:c.199C>G	AAG07690.1:p.His67Asp			PA4302	tadA
CIP_BF_4	4839781	12	16,67	CDS: conserved hypothetical protein	AAG07699.1:c.185G>C	AAG07699.1:p.Gly62Ala			PA4311
CIP_BF_4	4849358	12	16,67	CDS: hypothetical protein	AAG07708.1:c.885delG	AAG07708.1:p.Arg296fs			PA4320
CIP_BF_4	4861494	12	16,67	CDS: hypothetical protein	AAG07720.1:c.218T>C	AAG07720.1:p.Val73Ala			PA4332	sadC
CIP_BF_4	4998542	18	16,67	CDS: fumarate hydratase	AAG07858.1:c.1375T>A	AAG07858.1:p.*459Arg			PA4470	fumC1
CIP_BF_4	5034228	12	16,67	CDS: probable binding protein component of ABC transporter	AAG07885.1:c.1034_1035insG	AAG07885.1:p.Asp345fs			PA4497	dppA2
CIP_BF_4	5108453	12	16,67	CDS: isoleucyl-tRNA synthetase	AAG07948.1:c.1330A>C	AAG07948.1:p.Thr444Pro			PA4560	ileS
CIP_BF_4	5143062	12	16,67	GeneName: GeneName	CDS: hypothetical protein	CDS: probable outer membrane protein precursor	AAG07979.1:c.[2T>A]; AAG07980.1:c.[1473T>A]	AAG07979.1:p.[Met1?]; AAG07980.1:p.[Asn491Lys]	PA4592
CIP_BF_4	5253757	12	16,67	CDS: hypothetical protein	AAG08071.1:c.1000C>T	AAG08071.1:p.Arg334*			PA4684
CIP_BF_4	5339582	18	16,67	CDS: transcription elongation factor GreA	AAG08141.1:c.286A>G	AAG08141.1:p.Asn96Asp			PA4755	greA
CIP_BF_4	5339584	18	16,67	CDS: transcription elongation factor GreA	AAG08141.1:c.284C>G	AAG08141.1:p.Ala95Gly			PA4755	greA
CIP_BF_4	5822492	30	16,67	CDS: arginine deiminase	AAG08556.1:c.113A>T	AAG08556.1:p.Asp38Val			PA5171	arcA
CIP_BF_4	6088146	18	16,67	CDS: GbcB	AAG08796.1:c.1048T>G	AAG08796.1:p.Tyr350Asp			PA5411	gbcB
CIP_BF_4	6114574	18	16,67	CDS: conserved hypothetical protein	AAG08818.1:c.215A>T	AAG08818.1:p.Gln72Leu			PA5433
CIP_BF_4	6177596	12	16,67	CDS: conserved hypothetical protein	AAG08871.1:c.323T>C	AAG08871.1:p.Leu108Pro			PA5486
CIP_BF_4	2755656	37	16,22	CDS: hypothetical protein	AAG05842.1:c.780_781delACinsCA	AAG05842.1:p.Arg261Ser			PA2454
CIP_BF_4	129056	25	16	CDS: cytochrome c oxidase	_subunit I	AAG03496.1:c.544_545insT	AAG03496.1:p.Ile183fs		PA0106	coxA
CIP_BF_4	542396	25	16	CDS: malate synthase G	AAG03871.1:c.1952_1953insG	AAG03871.1:p.Ile651fs			PA0482	glcB
CIP_BF_4	542396	25	16	CDS: malate synthase G	AAG03871.1:c.1952T>C	AAG03871.1:p.Ile651Thr			PA0482	glcB
CIP_BF_4	736533	25	16	CDS: HxcW putative pseudopilin	AAG04066.1:c.565delA	AAG04066.1:p.Ser189fs			PA0677	hxcW
CIP_BF_4	736535	25	16	CDS: HxcW putative pseudopilin	AAG04066.1:c.563C>G	AAG04066.1:p.Ala188Gly			PA0677	hxcW
CIP_BF_4	736537	25	16	CDS: HxcW putative pseudopilin	AAG04066.1:c.561_562insT	AAG04066.1:p.Ala188fs			PA0677	hxcW
CIP_BF_4	3114576	25	16	CDS: conserved hypothetical protein	AAG06140.1:c.107_108delGCinsAA	AAG06140.1:p.Arg36Gln			PA2752
CIP_BF_4	4644798	25	16	CDS: acetoin catabolism protein AcoB	AAG07538.1:c.221T>G	AAG07538.1:p.Val74Gly			PA4151	acoB
CIP_BF_4	440967	19	15,79	CDS: cystathionine beta-synthase	AAG03788.1:c.330delG	AAG03788.1:p.Gly111fs			PA0399
CIP_BF_4	1239227	19	15,79	CDS: probable amino acid permease	AAG04536.1:c.1098C>G	AAG04536.1:p.Ser366Arg			PA1147
CIP_BF_4	1313205	19	15,79	CDS: probable major facilitator superfamily (MFS) transporter	AAG04601.1:c.161T>G	AAG04601.1:p.Ile54Ser			PA1212
CIP_BF_4	1410036	19	15,79	CDS: probable sigma-70 factor	_ECF subfamily	AAG04689.1:c.87_88insG	AAG04689.1:p.Ser30fs		PA1300
CIP_BF_4	1410038	19	15,79	CDS: probable sigma-70 factor	_ECF subfamily	AAG04689.1:c.90T>G	AAG04689.1:p.Ser30Arg		PA1300
CIP_BF_4	1724332	19	15,79	CDS: 2-oxoglutarate dehydrogenase (E1 subunit)	AAG04974.1:c.89A>T	AAG04974.1:p.Tyr30Phe			PA1585	sucA
CIP_BF_4	2467049	19	15,79	CDS: PslL	AAG05629.1:c.510C>A	AAG05629.1:p.His170Gln			PA2241	pslK
CIP_BF_4	2512630	19	15,79	CDS: hypothetical protein	AAG05672.1:c.120delC	AAG05672.1:p.Ala41fs			PA2284
CIP_BF_4	3267998	38	15,79	CDS: probable TonB-dependent receptor	AAG06299.1:c.2151_2153delTTTinsAAA	AAG06299.1:p.Ser717_Phe718delinsArgAsn			PA2911
CIP_BF_4	3436388	19	15,79	CDS: probable transcriptional regulator	AAG06455.1:c.43A>T	AAG06455.1:p.Ser15Cys			PA3067
CIP_BF_4	3800614	19	15,79	CDS: NosF protein	AAG06782.1:c.416T>A	AAG06782.1:p.Leu139Gln			PA3394	nosF
CIP_BF_4	3800619	19	15,79	CDS: NosF protein	AAG06782.1:c.421C>G	AAG06782.1:p.Gln141Glu			PA3394	nosF
CIP_BF_4	3941984	19	15,79	CDS: probable Resistance-Nodulation-Cell Division (RND) efflux transporter	AAG06910.1:c.670_671insG	AAG06910.1:p.Gln224fs			PA3522	mexQ
CIP_BF_4	4197628	19	15,79	CDS: signal recognition particle protein Ffh	AAG07133.1:c.915A>T	AAG07133.1:p.Glu305Asp			PA3746	ffh
CIP_BF_4	4197633	19	15,79	CDS: signal recognition particle protein Ffh	AAG07133.1:c.910A>T	AAG07133.1:p.Ile304Phe			PA3746	ffh
CIP_BF_4	4237763	19	15,79	CDS: hypothetical protein	AAG07166.1:c.71T>A	AAG07166.1:p.Leu24Gln			PA3779
CIP_BF_4	4237771	19	15,79	CDS: hypothetical protein	AAG07166.1:c.79A>G	AAG07166.1:p.Ser27Gly			PA3779
CIP_BF_4	4492077	19	15,79	CDS: hypothetical protein	AAG07398.1:c.800delT	AAG07398.1:p.Leu267fs			PA4011
CIP_BF_4	4492080	19	15,79	CDS: hypothetical protein	AAG07398.1:c.803delT	AAG07398.1:p.Leu268fs			PA4011
CIP_BF_4	6124503	19	15,79	CDS: probable peptidase	AAG08825.1:c.817_818insA	AAG08825.1:p.Leu273fs			PA5440
CIP_BF_4	6124503	19	15,79	CDS: probable peptidase	AAG08825.1:c.818T>C	AAG08825.1:p.Leu273Pro			PA5440
CIP_BF_4	5822489	32	15,62	CDS: arginine deiminase	AAG08556.1:c.110delG	AAG08556.1:p.Cys37fs			PA5171	arcA
CIP_BF_4	5865279	32	15,62	CDS: probable secretion pathway ATPase	AAG08595.1:c.53T>A	AAG08595.1:p.Leu18Gln			PA5210
CIP_BF_4	129052	26	15,38	CDS: cytochrome c oxidase	_subunit I	AAG03496.1:c.541delA	AAG03496.1:p.Asn181fs		PA0106	coxA
CIP_BF_4	490453	13	15,38	CDS: cytosine deaminase	AAG03826.1:c.206A>T	AAG03826.1:p.Glu69Val			PA0437	codA
CIP_BF_4	542402	26	15,38	CDS: malate synthase G	AAG03871.1:c.1946G>C	AAG03871.1:p.Gly649Ala			PA0482	glcB
CIP_BF_4	542408	26	15,38	CDS: malate synthase G	AAG03871.1:c.1940delG	AAG03871.1:p.Arg647fs			PA0482	glcB
CIP_BF_4	542409	26	15,38	CDS: malate synthase G	AAG03871.1:c.1939C>A	AAG03871.1:p.Arg647Ser			PA0482	glcB
CIP_BF_4	626250	13	15,38	CDS: hypothetical protein	AAG03961.1:c.1516C>G	AAG03961.1:p.Pro506Ala			PA0572
CIP_BF_4	641884	13	15,38	CDS: hypothetical protein	AAG03972.1:c.468delG	AAG03972.1:p.Ala157fs			PA0583
CIP_BF_4	641885	13	15,38	CDS: hypothetical protein	AAG03972.1:c.469G>A	AAG03972.1:p.Ala157Thr			PA0583
CIP_BF_4	810810	13	15,38	CDS: probable 3-hydroxyisobutyrate dehydrogenase	AAG04132.1:c.362T>C	AAG04132.1:p.Val121Ala			PA0743
CIP_BF_4	940615	13	15,38	CDS: hypothetical protein	AAG04250.1:c.499A>G	AAG04250.1:p.Ser167Gly			PA0861	rbdA
CIP_BF_4	963313	13	15,38	CDS: hypothetical protein	AAG04270.1:c.350A>T	AAG04270.1:p.Asp117Val			PA0881
CIP_BF_4	965054	13	15,38	CDS: hypothetical protein	AAG04271.1:c.683C>G	AAG04271.1:p.Pro228Arg			PA0882
CIP_BF_4	965060	13	15,38	CDS: hypothetical protein	AAG04271.1:c.689C>G	AAG04271.1:p.Ala230Gly			PA0882
CIP_BF_4	1284628	13	15,38	CDS: C4-dicarboxylate transport protein	AAG04572.1:c.116G>C	AAG04572.1:p.Gly39Ala			PA1183	dctA
CIP_BF_4	1284631	13	15,38	CDS: C4-dicarboxylate transport protein	AAG04572.1:c.118_119insA	AAG04572.1:p.Asp40fs			PA1183	dctA
CIP_BF_4	1333695	13	15,38	CDS: hypothetical protein	AAG04621.1:c.1061C>G	AAG04621.1:p.Ala354Gly			PA1232
CIP_BF_4	1462276	13	15,38	CDS: probable transcriptional regulator	AAG04736.1:c.355A>G	AAG04736.1:p.Thr119Ala			PA1347
CIP_BF_4	1462282	13	15,38	CDS: probable transcriptional regulator	AAG04736.1:c.349A>T	AAG04736.1:p.Asn117Tyr			PA1347
CIP_BF_4	1462288	13	15,38	CDS: probable transcriptional regulator	AAG04736.1:c.343C>T	AAG04736.1:p.Arg115Cys			PA1347
CIP_BF_4	1556686	13	15,38	CDS: probable cation-transporting P-type ATPase	AAG04818.1:c.1675A>T	AAG04818.1:p.Ile559Phe			PA1429
CIP_BF_4	1589114	13	15,38	CDS: probable two-component sensor	AAG04847.1:c.2092G>A	AAG04847.1:p.Gly698Ser			PA1458
CIP_BF_4	1592948	13	15,38	CDS: probable plasmid partitioning protein	AAG04851.1:c.678C>G	AAG04851.1:p.Ser226Arg			PA1462
CIP_BF_4	1620762	13	15,38	CDS: sulfate-binding protein of ABC transporter	AAG04882.1:c.582_583insG	AAG04882.1:p.Arg195fs			PA1493	cysP
CIP_BF_4	1701476	13	15,38	CDS: aconitate hydratase 1	AAG04951.1:c.1577A>T	AAG04951.1:p.Asn526Ile			PA1562	acnA
CIP_BF_4	1709747	13	15,38	CDS: conserved hypothetical protein	AAG04957.1:c.19G>A	AAG04957.1:p.Glu7Lys			PA1568
CIP_BF_4	1789053	13	15,38	CDS: conserved hypothetical protein	AAG05032.1:c.770T>C	AAG05032.1:p.Val257Ala			PA1643
CIP_BF_4	1857315	13	15,38	CDS: transcriptional regulator ExsA	AAG05102.1:c.43T>C	AAG05102.1:p.Cys15Arg			PA1713	exsA
CIP_BF_4	2091213	13	15,38	CDS: probable amino acid permease	AAG05304.1:c.233G>A	AAG05304.1:p.Gly78Asp			PA1916
CIP_BF_4	2145268	13	15,38	CDS: probable transcriptional regulator	AAG05349.1:c.478C>A	AAG05349.1:p.Arg160Ser			PA1961
CIP_BF_4	2177944	13	15,38	CDS: probable iron-containing alcohol dehydrogenase	AAG05379.1:c.971G>A	AAG05379.1:p.Arg324His			PA1991
CIP_BF_4	2194098	13	15,38	CDS: probable major facilitator superfamily (MFS) transporter	AAG05394.1:c.1313A>G	AAG05394.1:p.Gln438Arg			PA2006
CIP_BF_4	2194107	13	15,38	CDS: probable major facilitator superfamily (MFS) transporter	AAG05394.1:c.1304_1305insG	AAG05394.1:p.Gln436fs			PA2006
CIP_BF_4	2194115	26	15,38	CDS: probable major facilitator superfamily (MFS) transporter	AAG05394.1:c.1295_1296delCGinsTT	AAG05394.1:p.Ser432Phe			PA2006
CIP_BF_4	2205768	13	15,38	CDS: putative isovaleryl-CoA dehydrogenase	AAG05403.1:c.585_586delGA	AAG05403.1:p.Trp195fs			PA2015	liuA
CIP_BF_4	2309589	13	15,38	CDS: probable esterase/deacetylase	AAG05486.1:c.146_147insA	AAG05486.1:p.Val50fs			PA2098
CIP_BF_4	2309594	13	15,38	CDS: probable esterase/deacetylase	AAG05486.1:c.152delT	AAG05486.1:p.Val51fs			PA2098
CIP_BF_4	2362338	13	15,38	CDS: catalase HPII	AAG05535.1:c.385T>C	AAG05535.1:p.Ser129Pro			PA2147	katE
CIP_BF_4	2365042	13	15,38	CDS: hypothetical protein	AAG05537.1:c.227A>C	AAG05537.1:p.Asp76Ala			PA2149
CIP_BF_4	2370398	13	15,38	CDS: probable trehalose synthase	AAG05540.1:c.2288delA	AAG05540.1:p.His763fs			PA2152
CIP_BF_4	2529289	13	15,38	CDS: probable oxidoreductase	AAG05686.1:c.179T>C	AAG05686.1:p.Ile60Thr			PA2298
CIP_BF_4	2592216	13	15,38	CDS: conserved hypothetical protein	AAG05734.1:c.133G>C	AAG05734.1:p.Ala45Pro			PA2346
CIP_BF_4	2594177	13	15,38	CDS: hypothetical protein	AAG05735.1:c.848C>T	AAG05735.1:p.Ala283Val			PA2347
CIP_BF_4	2628067	13	15,38	CDS: probable transcriptional regulator	AAG05764.1:c.616G>C	AAG05764.1:p.Ala206Pro			PA2376
CIP_BF_4	2672262	13	15,38	CDS: probable non-ribosomal peptide synthetase	AAG05790.1:c.14917G>C	AAG05790.1:p.Gly4973Arg			PA2402
CIP_BF_4	2672266	13	15,38	CDS: probable non-ribosomal peptide synthetase	AAG05790.1:c.14913delG	AAG05790.1:p.Gln4971fs			PA2402
CIP_BF_4	2753351	13	15,38	CDS: hypothetical protein	AAG05839.1:c.115G>A	AAG05839.1:p.Asp39Asn			PA2451
CIP_BF_4	2921210	13	15,38	CDS: probable sensor/response regulator hybrid	AAG05971.1:c.1360G>T	AAG05971.1:p.Glu454*			PA2583
CIP_BF_4	3136881	13	15,38	CDS: hypothetical protein	AAG06166.1:c.83C>A	AAG06166.1:p.Thr28Lys			PA2778
CIP_BF_4	3164597	13	15,38	CDS: two-component sensor	_CopS	AAG06198.1:c.1216G>A	AAG06198.1:p.Gly406Arg		PA2810	copS
CIP_BF_4	3335069	13	15,38	CDS: ribonuclease E	AAG06364.1:c.2189A>G	AAG06364.1:p.Asp730Gly			PA2976	rne
CIP_BF_4	3335072	13	15,38	CDS: ribonuclease E	AAG06364.1:c.2192C>T	AAG06364.1:p.Ala731Val			PA2976	rne
CIP_BF_4	3414949	13	15,38	CDS: dihydroorotate dehydrogenase	AAG06438.1:c.781G>A	AAG06438.1:p.Glu261Lys			PA3050	pyrD
CIP_BF_4	3454184	13	15,38	CDS: hypothetical protein	AAG06467.1:c.1070T>C	AAG06467.1:p.Leu357Pro			PA3079
CIP_BF_4	3520554	13	15,38	CDS: excinuclease ABC subunit B	AAG06526.1:c.2007C>G	AAG06526.1:p.Asn669Lys			PA3138	uvrB
CIP_BF_4	3560280	13	15,38	CDS: 5-methylthioribose-1-phosphate isomerase MtnA	AAG06557.1:c.232G>C	AAG06557.1:p.Gly78Arg			PA3169
CIP_BF_4	3565452	13	15,38	CDS: probable arginase family protein	AAG06563.1:c.264delC	AAG06563.1:p.Ile88fs			PA3175	hutE
CIP_BF_4	3671414	13	15,38	CDS: Phosphate-specific outer membrane porin OprP precursor	AAG06667.1:c.1136T>C	AAG06667.1:p.Val379Ala			PA3279	oprP
CIP_BF_4	3704256	13	15,38	CDS: hypothetical protein	AAG06693.1:c.906C>G	AAG06693.1:p.Asp302Glu			PA3305
CIP_BF_4	3704260	13	15,38	CDS: hypothetical protein	AAG06693.1:c.902A>C	AAG06693.1:p.Asn301Thr			PA3305
CIP_BF_4	3736857	13	15,38	CDS: probable non-ribosomal peptide synthetase	AAG06715.1:c.6301delC	AAG06715.1:p.Pro2101fs			PA3327
CIP_BF_4	3887388	13	15,38	CDS: conserved hypothetical protein	AAG06862.1:c.697G>A	AAG06862.1:p.Gly233Ser			PA3474
CIP_BF_4	3916607	13	15,38	CDS: probable oxidoreductase	AAG06886.1:c.157C>A	AAG06886.1:p.Arg53Ser			PA3498
CIP_BF_4	4078882	13	15,38	CDS: probable amino acid permease	AAG07029.1:c.1342A>G	AAG07029.1:p.Thr448Ala			PA3641
CIP_BF_4	4078887	13	15,38	CDS: probable amino acid permease	AAG07029.1:c.1337_1338insT	AAG07029.1:p.Pro447fs			PA3641
CIP_BF_4	4078890	13	15,38	CDS: probable amino acid permease	AAG07029.1:c.1334delA	AAG07029.1:p.Lys445fs			PA3641
CIP_BF_4	4078896	13	15,38	CDS: probable amino acid permease	AAG07029.1:c.1328C>T	AAG07029.1:p.Ala443Val			PA3641
CIP_BF_4	4291479	13	15,38	CDS: valyl-tRNA synthetase	AAG07221.1:c.124G>C	AAG07221.1:p.Val42Leu			PA3834	valS
CIP_BF_4	4475276	13	15,38	CDS: probable epoxide hydrolase	AAG07381.1:c.574G>A	AAG07381.1:p.Ala192Thr			PA3994
CIP_BF_4	4622980	26	15,38	CDS: cytochrome c oxidase subunit (cbb3-type)	AAG07520.1:c.169_170delCTinsAG	AAG07520.1:p.Leu57Arg			PA4133
CIP_BF_4	4733971	13	15,38	CDS: pyochelin synthetase	AAG07613.1:c.2828G>C	AAG07613.1:p.Gly943Ala			PA4225	pchF
CIP_BF_4	4755372	13	15,38	CDS: DNA-directed RNA polymerase alpha chain	AAG07626.1:c.53T>G	AAG07626.1:p.Val18Gly			PA4238	rpoA
CIP_BF_4	4861491	13	15,38	CDS: hypothetical protein	AAG07720.1:c.221G>A	AAG07720.1:p.Gly74Asp			PA4332	sadC
CIP_BF_4	5100577	13	15,38	CDS: type 4 fimbrial bioGeneNamesis protein PilX	AAG07941.1:c.494G>A	AAG07941.1:p.Gly165Asp			PA4553	pilX
CIP_BF_4	5133371	13	15,38	CDS: conserved hypothetical protein	AAG07971.1:c.743C>T	AAG07971.1:p.Ala248Val			PA4583
CIP_BF_4	5133383	13	15,38	CDS: conserved hypothetical protein	AAG07971.1:c.755A>G	AAG07971.1:p.His252Arg			PA4583
CIP_BF_4	5236179	13	15,38	CDS: hypothetical protein	AAG08054.1:c.1183A>C	AAG08054.1:p.Lys395Gln			PA4667
CIP_BF_4	5247026	13	15,38	CDS: hypothetical protein	AAG08064.1:c.398_399insT	AAG08064.1:p.Ala134fs			PA4677
CIP_BF_4	5248235	13	15,38	CDS: hypothetical protein	AAG08066.1:c.538delG	AAG08066.1:p.Glu180fs			PA4679
CIP_BF_4	5500644	13	15,38	CDS: probable transcriptional regulator	AAG08287.1:c.218A>C	AAG08287.1:p.Glu73Ala			PA4902
CIP_BF_4	6177576	13	15,38	CDS: conserved hypothetical protein	AAG08871.1:c.343G>A	AAG08871.1:p.Gly115Arg			PA5486
CIP_BF_4	6220519	13	15,38	CDS: hypothetical protein	AAG08913.1:c.221C>A	AAG08913.1:p.Pro74Gln			PA5528
CIP_BF_4	6248434	13	15,38	CDS: ATP synthase beta chain	AAG08939.1:c.1221A>T	AAG08939.1:p.Glu407Asp			PA5554	atpD
CIP_BF_4	3740990	33	15,15	CDS: probable short chain dehydrogenase	AAG06718.1:c.886_887delCCinsGG	AAG06718.1:p.Pro296Gly			PA3330
CIP_BF_4	5865283	33	15,15	CDS: probable secretion pathway ATPase	AAG08595.1:c.57delC	AAG08595.1:p.Arg20fs			PA5210
CIP_BF_4	49874	20	15	CDS: probable hemagglutinin	AAG03431.1:c.6961delG	AAG03431.1:p.Val2321fs			PA0041
CIP_BF_4	49881	20	15	CDS: probable hemagglutinin	AAG03431.1:c.6968G>T	AAG03431.1:p.Arg2323Leu			PA0041
CIP_BF_4	49884	20	15	CDS: probable hemagglutinin	AAG03431.1:c.6971T>A	AAG03431.1:p.Val2324Asp			PA0041
CIP_BF_4	49887	20	15	CDS: probable hemagglutinin	AAG03431.1:c.6974A>C	AAG03431.1:p.Gln2325Pro			PA0041
CIP_BF_4	326553	20	15	CDS: hypothetical protein	AAG03679.1:c.853_854insG	AAG03679.1:p.Ser285fs			PA0290
CIP_BF_4	326560	20	15	CDS: hypothetical protein	AAG03679.1:c.861delC	AAG03679.1:p.Leu288fs			PA0290
CIP_BF_4	435832	20	15	CDS: conserved hypothetical protein	AAG03783.1:c.524C>G	AAG03783.1:p.Ala175Gly			PA0394
CIP_BF_4	435844	20	15	CDS: conserved hypothetical protein	AAG03783.1:c.512C>G	AAG03783.1:p.Ala171Gly			PA0394
CIP_BF_4	1384057	20	15	CDS: cob(I)alamin adenosyltransferase	AAG04661.1:c.340G>T	AAG04661.1:p.Ala114Ser			PA1272	cobO
CIP_BF_4	1846519	20	15	CDS: ATP synthase in type III secretion system	AAG05086.1:c.518G>C	AAG05086.1:p.Gly173Ala			PA1697
CIP_BF_4	2418501	20	15	CDS: probable dehydrogenase	AAG05587.1:c.742delA	AAG05587.1:p.Lys248fs			PA2199
CIP_BF_4	2418520	20	15	CDS: probable dehydrogenase	AAG05587.1:c.760_761insT	AAG05587.1:p.Pro255fs			PA2199
CIP_BF_4	3426340	20	15	CDS: PelD	AAG06449.1:c.583T>C	AAG06449.1:p.Tyr195His			PA3061	pelD
CIP_BF_4	3941988	20	15	CDS: probable Resistance-Nodulation-Cell Division (RND) efflux transporter	AAG06910.1:c.666delC	AAG06910.1:p.Gly223fs			PA3522	mexQ
CIP_BF_4	3941990	20	15	CDS: probable Resistance-Nodulation-Cell Division (RND) efflux transporter	AAG06910.1:c.664delG	AAG06910.1:p.Val222fs			PA3522	mexQ
CIP_BF_4	4237757	20	15	CDS: hypothetical protein	AAG07166.1:c.65T>A	AAG07166.1:p.Leu22Gln			PA3779
CIP_BF_4	4237760	20	15	CDS: hypothetical protein	AAG07166.1:c.68G>C	AAG07166.1:p.Gly23Ala			PA3779
CIP_BF_4	4834212	20	15	CDS: conserved hypothetical protein	AAG07696.1:c.653A>T	AAG07696.1:p.Asp218Val			PA4308
CIP_BF_4	6069497	20	15	CDS: hypothetical protein	AAG08776.1:c.334T>C	AAG08776.1:p.Cys112Arg			PA5391
CIP_BF_4	6069509	20	15	CDS: hypothetical protein	AAG08776.1:c.322delG	AAG08776.1:p.Ala108fs			PA5391
CIP_BF_4	2194091	27	14,81	CDS: probable major facilitator superfamily (MFS) transporter	AAG05394.1:c.1319_1320delAAinsCG	AAG05394.1:p.Glu440Ala			PA2006
CIP_BF_4	2481491	27	14,81	CDS: L-asparaginase I	AAG05641.1:c.648_649delCCinsGG	AAG05641.1:p.His216_Leu217delinsGlnVal			PA2253	ansA
CIP_BF_4	440958	34	14,71	CDS: cystathionine beta-synthase	AAG03788.1:c.321_322delGCinsCG	AAG03788.1:p.Arg108Gly			PA0399
CIP_BF_4	401479	41	14,63	CDS: formamidopyrimidine-DNA glycosylase	AAG03746.1:c.349_350delTGinsCA	AAG03746.1:p.Trp117Gln			PA0357	mutM
CIP_BF_4	1093	14	14,29	CDS: chromosomal replication initiator protein DnaA	AAG03391.1:c.611T>C	AAG03391.1:p.Val204Ala			PA0001	dnaA
CIP_BF_4	107428	14	14,29	CDS: hypothetical protein	AAG03479.1:c.247delC	AAG03479.1:p.Arg83fs			PA0089	tssG1
CIP_BF_4	208571	42	14,29	CDS: arylsulfatase	AAG03573.1:c.961_963delGAAinsTTC	AAG03573.1:p.Glu321Phe			PA0183	atsA
CIP_BF_4	278336	21	14,29	CDS: probable major facilitator superfamily (MFS) transporter	AAG03635.1:c.1064T>C	AAG03635.1:p.Val355Ala			PA0246
CIP_BF_4	278342	21	14,29	CDS: probable major facilitator superfamily (MFS) transporter	AAG03635.1:c.1058T>G	AAG03635.1:p.Val353Gly			PA0246
CIP_BF_4	278345	21	14,29	CDS: probable major facilitator superfamily (MFS) transporter	AAG03635.1:c.1055T>A	AAG03635.1:p.Leu352Gln			PA0246
CIP_BF_4	278348	21	14,29	CDS: probable major facilitator superfamily (MFS) transporter	AAG03635.1:c.1052C>A	AAG03635.1:p.Ala351Asp			PA0246
CIP_BF_4	278351	21	14,29	CDS: probable major facilitator superfamily (MFS) transporter	AAG03635.1:c.1049T>G	AAG03635.1:p.Leu350Arg			PA0246
CIP_BF_4	615814	14	14,29	CDS: conserved hypothetical protein	AAG03947.1:c.208G>A	AAG03947.1:p.Val70Met			PA0558
CIP_BF_4	694102	14	14,29	CDS: conserved hypothetical protein	AAG04028.1:c.507delT	AAG04028.1:p.Gly170fs			PA0639
CIP_BF_4	772045	21	14,29	CDS: probable peptidyl-prolyl cis-trans isomerase	PpiC-type	AAG04088.1:c.715G>T	AAG04088.1:p.Ala239Ser		PA0699
CIP_BF_4	971119	14	14,29	CDS: acetyl-coenzyme A synthetase	AAG04276.1:c.1450T>G	AAG04276.1:p.Phe484Val			PA0887	acsA
CIP_BF_4	971125	14	14,29	CDS: acetyl-coenzyme A synthetase	AAG04276.1:c.1456G>A	AAG04276.1:p.Asp486Asn			PA0887	acsA
CIP_BF_4	1130774	14	14,29	CDS: hypothetical protein	AAG04434.1:c.1324C>G	AAG04434.1:p.Arg442Gly			PA1045
CIP_BF_4	1214382	14	14,29	CDS: diguanylate cyclase TpbB	AAG04509.1:c.121G>A	AAG04509.1:p.Gly41Ser			PA1120	tpbB
CIP_BF_4	1255075	14	14,29	CDS: probable two-component response regulator	AAG04546.1:c.34G>C	AAG04546.1:p.Glu12Gln			PA1157
CIP_BF_4	1282491	14	14,29	CDS: conserved hypothetical protein	AAG04570.1:c.2682C>G	AAG04570.1:p.His894Gln			PA1181
CIP_BF_4	1312174	14	14,29	CDS: probable major facilitator superfamily (MFS) transporter	AAG04601.1:c.1192G>C	AAG04601.1:p.Ala398Pro			PA1212
CIP_BF_4	1620759	14	14,29	CDS: sulfate-binding protein of ABC transporter	AAG04882.1:c.585delC	AAG04882.1:p.Ala196fs			PA1493	cysP
CIP_BF_4	1731001	14	14,29	CDS: succinyl-CoA synthetase beta chain	AAG04977.1:c.821A>C	AAG04977.1:p.Asp274Ala			PA1588	sucC
CIP_BF_4	1775975	28	14,29	CDS: KdpF protein	AAG05021.1:c.31_32delCTinsAG	AAG05021.1:p.Leu11Arg			PA1632	kdpF
CIP_BF_4	2140561	14	14,29	CDS: hypothetical protein	AAG05343.1:c.442C>A	AAG05343.1:p.Pro148Thr			PA1955	fapB
CIP_BF_4	2169060	14	14,29	CDS: quinoprotein ethanol dehydrogenase	AAG05370.1:c.93_94insA	AAG05370.1:p.Ala32fs			PA1982	exaA
CIP_BF_4	2169066	14	14,29	CDS: quinoprotein ethanol dehydrogenase	AAG05370.1:c.87delT	AAG05370.1:p.Gly30fs			PA1982	exaA
CIP_BF_4	2174231	21	14,29	CDS: pyrroloquinoline quinone biosynthesis protein E	AAG05377.1:c.320T>A	AAG05377.1:p.Leu107Gln			PA1989	pqqE
CIP_BF_4	2174239	21	14,29	CDS: pyrroloquinoline quinone biosynthesis protein E	AAG05377.1:c.328T>C	AAG05377.1:p.Phe110Leu			PA1989	pqqE
CIP_BF_4	2177949	14	14,29	CDS: probable iron-containing alcohol dehydrogenase	AAG05379.1:c.976delC	AAG05379.1:p.Arg326fs			PA1991
CIP_BF_4	2177952	14	14,29	CDS: probable iron-containing alcohol dehydrogenase	AAG05379.1:c.978_979insG	AAG05379.1:p.Leu327fs			PA1991
CIP_BF_4	2405375	14	14,29	CDS: conserved hypothetical protein	AAG05572.1:c.365T>G	AAG05572.1:p.Val122Gly			PA2184
CIP_BF_4	2440941	14	14,29	CDS: membrane protein OpdE	AAG05607.1:c.615delC	AAG05607.1:p.Gly206fs			PA2219	opdE
CIP_BF_4	2508589	14	14,29	CDS: ArsC protein	AAG05667.1:c.297T>A	AAG05667.1:p.His99Gln			PA2279	arsC
CIP_BF_4	2512624	21	14,29	CDS: hypothetical protein	AAG05672.1:c.113_114insG	AAG05672.1:p.Arg39fs			PA2284
CIP_BF_4	2592211	14	14,29	CDS: conserved hypothetical protein	AAG05734.1:c.128A>T	AAG05734.1:p.Glu43Val			PA2346
CIP_BF_4	2940473	14	14,29	CDS: hypothetical protein	AAG05985.1:c.325G>T	AAG05985.1:p.Val109Leu			PA2597
CIP_BF_4	3136875	14	14,29	CDS: hypothetical protein	AAG06166.1:c.89T>G	AAG06166.1:p.Leu30Arg			PA2778
CIP_BF_4	3263504	14	14,29	CDS: cobalamin biosynthetic protein CbiD	AAG06296.1:c.743delT	AAG06296.1:p.Leu248fs			PA2908	cbiD
CIP_BF_4	3335077	21	14,29	CDS: ribonuclease E	AAG06364.1:c.2197_2198delGCinsAG	AAG06364.1:p.Ala733Ser			PA2976	rne
CIP_BF_4	3436394	28	14,29	CDS: probable transcriptional regulator	AAG06455.1:c.36_37delTCinsGA	AAG06455.1:p.His12_Leu13delinsGlnMet			PA3067
CIP_BF_4	3454167	14	14,29	CDS: hypothetical protein	AAG06467.1:c.1087G>A	AAG06467.1:p.Gly363Arg			PA3079
CIP_BF_4	3470940	14	14,29	CDS: 2	4-dienoyl-CoA reductase FadH1	AAG06480.1:c.1864G>A	AAG06480.1:p.Val622Met		PA3092	fadH1
CIP_BF_4	3707169	14	14,29	CDS: RNA helicase HepA	AAG06696.1:c.80C>G	AAG06696.1:p.Ala27Gly			PA3308	hepA
CIP_BF_4	3785128	21	14,29	CDS: conserved hypothetical protein	AAG06765.1:c.168G>C	AAG06765.1:p.Trp56Cys			PA3377
CIP_BF_4	3934575	14	14,29	CDS: probable lyase	AAG06905.1:c.176A>C	AAG06905.1:p.Asp59Ala			PA3517
CIP_BF_4	3957641	14	14,29	CDS: probable serine protease	AAG06923.1:c.2735T>A	AAG06923.1:p.Leu912Gln			PA3535
CIP_BF_4	4051732	14	14,29	CDS: RecA protein	AAG07005.1:c.873delC	AAG07005.1:p.Tyr292fs			PA3617	recA
CIP_BF_4	4051736	14	14,29	CDS: RecA protein	AAG07005.1:c.869_870insG	AAG07005.1:p.Tyr290fs			PA3617	recA
CIP_BF_4	4067622	14	14,29	CDS: 4-diphosphocytidyl-2-C-methylerythritol synthase	AAG07021.1:c.687_688insG	AAG07021.1:p.Arg230fs			PA3633	ygbP
CIP_BF_4	4116000	14	14,29	CDS: hypothetical protein	AAG07063.1:c.533C>T	AAG07063.1:p.Ala178Val			PA3675
CIP_BF_4	4197639	21	14,29	CDS: signal recognition particle protein Ffh	AAG07133.1:c.904A>G	AAG07133.1:p.Ser302Gly			PA3746	ffh
CIP_BF_4	4209799	21	14,29	CDS: probable aminotransferase	AAG07146.1:c.544delG	AAG07146.1:p.Leu183fs			PA3759
CIP_BF_4	4289673	14	14,29	CDS: leucine aminopeptidase	AAG07218.1:c.731C>G	AAG07218.1:p.Pro244Arg			PA3831	pepA
CIP_BF_4	4311286	14	14,29	CDS: hypothetical protein	AAG07237.1:c.577G>C	AAG07237.1:p.Ala193Pro			PA3850
CIP_BF_4	4314773	14	14,29	CDS: hypothetical protein	AAG07241.1:c.23C>T	AAG07241.1:p.Thr8Met			PA3854
CIP_BF_4	4314774	14	14,29	CDS: hypothetical protein	AAG07241.1:c.22A>G	AAG07241.1:p.Thr8Ala			PA3854
CIP_BF_4	4333676	14	14,29	CDS: molybdopterin biosynthetic protein A1	AAG07257.1:c.671C>T	AAG07257.1:p.Ala224Val			PA3870	moaA1
CIP_BF_4	4390257	21	14,29	CDS: probable metal transporting P-type ATPase	AAG07307.1:c.1027delG	AAG07307.1:p.Glu343fs			PA3920
CIP_BF_4	4390260	21	14,29	CDS: probable metal transporting P-type ATPase	AAG07307.1:c.1030delA	AAG07307.1:p.Ser344fs			PA3920
CIP_BF_4	4509235	14	14,29	CDS: hypothetical protein	AAG07414.1:c.828G>T	AAG07414.1:p.Glu276Asp			PA4027
CIP_BF_4	4703461	28	14,29	CDS: probable transcriptional regulator	AAG07590.1:c.257A>G	AAG07590.1:p.Glu86Gly			PA4203	nmoR
CIP_BF_4	4806889	14	14,29	CDS: exodeoxyribonuclease V gamma chain	AAG07673.1:c.1822C>T	AAG07673.1:p.Gln608*			PA4285	recC
CIP_BF_4	4806913	14	14,29	CDS: exodeoxyribonuclease V gamma chain	AAG07673.1:c.1798C>G	AAG07673.1:p.Leu600Val			PA4285	recC
CIP_BF_4	4806915	14	14,29	CDS: exodeoxyribonuclease V gamma chain	AAG07673.1:c.1796A>G	AAG07673.1:p.Glu599Gly			PA4285	recC
CIP_BF_4	4834206	21	14,29	CDS: conserved hypothetical protein	AAG07696.1:c.659G>T	AAG07696.1:p.Arg220Leu			PA4308
CIP_BF_4	4870960	14	14,29	CDS: probable amidase	AAG07730.1:c.953A>T	AAG07730.1:p.Glu318Val			PA4342
CIP_BF_4	5008520	14	14,29	CDS: hypothetical protein	AAG07864.1:c.109G>T	AAG07864.1:p.Val37Leu			PA4476
CIP_BF_4	5008522	14	14,29	CDS: hypothetical protein	AAG07864.1:c.107T>A	AAG07864.1:p.Leu36Gln			PA4476
CIP_BF_4	5008524	14	14,29	CDS: hypothetical protein	AAG07864.1:c.105A>C	AAG07864.1:p.Gln35His			PA4476
CIP_BF_4	5052554	14	14,29	CDS: probable oxidoreductase	AAG07901.1:c.847A>G	AAG07901.1:p.Thr283Ala			PA4513
CIP_BF_4	5236177	14	14,29	CDS: hypothetical protein	AAG08054.1:c.1181A>T	AAG08054.1:p.Asp394Val			PA4667
CIP_BF_4	5247030	14	14,29	CDS: hypothetical protein	AAG08064.1:c.394G>C	AAG08064.1:p.Gly132Arg			PA4677
CIP_BF_4	5247035	14	14,29	CDS: hypothetical protein	AAG08064.1:c.389delA	AAG08064.1:p.Gln130fs			PA4677
CIP_BF_4	5247256	21	14,29	CDS: hypothetical protein	AAG08064.1:c.168delA	AAG08064.1:p.His57fs			PA4677
CIP_BF_4	5865287	35	14,29	CDS: probable secretion pathway ATPase	AAG08595.1:c.60_61insG	AAG08595.1:p.Glu21fs			PA5210
CIP_BF_4	5865291	35	14,29	CDS: probable secretion pathway ATPase	AAG08595.1:c.65T>A	AAG08595.1:p.Leu22Gln			PA5210
CIP_BF_4	6147641	14	14,29	CDS: hypothetical protein	AAG08841.1:c.620_621insG	AAG08841.1:p.Leu208fs			PA5456
CIP_BF_4	6147647	14	14,29	CDS: hypothetical protein	AAG08841.1:c.627delC	AAG08841.1:p.Leu210fs			PA5456
CIP_BF_4	6148436	21	14,29	CDS: hypothetical protein	AAG08842.1:c.118A>G	AAG08842.1:p.Thr40Ala			PA5457
CIP_BF_4	6217097	14	14,29	CDS: probable aminotransferase	AAG08908.1:c.59delA	AAG08908.1:p.Glu20fs			PA5523
CIP_BF_4	6217100	14	14,29	CDS: probable aminotransferase	AAG08908.1:c.56_57insT	AAG08908.1:p.Glu20fs			PA5523
CIP_BF_4	374690	29	13,79	CDS: hypothetical protein	AAG03722.1:c.448_449delGGinsCC	AAG03722.1:p.Gly150Pro			PA0333
CIP_BF_4	3141235	29	13,79	CDS: hypothetical protein	AAG06171.1:c.1488_1489delCAinsTG	AAG06171.1:p.Thr497Ala			PA2783	mep72
CIP_BF_4	4639202	29	13,79	CDS: hypothetical protein	AAG07533.1:c.316G>T	AAG07533.1:p.Gly106Cys			PA4146
CIP_BF_4	4639203	29	13,79	CDS: hypothetical protein	AAG07533.1:c.317G>C	AAG07533.1:p.Gly106Ala			PA4146
CIP_BF_4	278339	22	13,64	CDS: probable major facilitator superfamily (MFS) transporter	AAG03635.1:c.1061C>A	AAG03635.1:p.Pro354Gln			PA0246
CIP_BF_4	278354	22	13,64	CDS: probable major facilitator superfamily (MFS) transporter	AAG03635.1:c.1046G>A	AAG03635.1:p.Gly349Asp			PA0246
CIP_BF_4	443564	22	13,64	CDS: noncatalytic dihydroorotase-like protein	AAG03790.1:c.1127A>G	AAG03790.1:p.Asp376Gly			PA0401
CIP_BF_4	526070	22	13,64	CDS: inner membrane protein CreD	AAG03854.1:c.602A>T	AAG03854.1:p.Gln201Leu			PA0465	creD
CIP_BF_4	772055	22	13,64	CDS: probable peptidyl-prolyl cis-trans isomerase	PpiC-type	AAG04088.1:c.725A>C	AAG04088.1:p.Glu242Ala		PA0699
CIP_BF_4	1197028	22	13,64	CDS: flagellum-specific ATP synthase FliI	AAG04493.1:c.1008_1009delTCinsGA	AAG04493.1:p.Arg337Ser			PA1104	fliI
CIP_BF_4	1350658	22	13,64	CDS: hypothetical protein	AAG04634.1:c.1243T>A	AAG04634.1:p.*415Arg			PA1245	aprX
CIP_BF_4	2174236	22	13,64	CDS: pyrroloquinoline quinone biosynthesis protein E	AAG05377.1:c.325C>T	AAG05377.1:p.Arg109Cys			PA1989	pqqE
CIP_BF_4	2590281	22	13,64	CDS: fructokinase	AAG05732.1:c.827C>G	AAG05732.1:p.Ala276Gly			PA2344	mtlZ
CIP_BF_4	2796187	22	13,64	CDS: probable thiol:disulfide interchange protein	AAG05866.1:c.1386_1387insT	AAG05866.1:p.Ser463fs			PA2478
CIP_BF_4	2796197	22	13,64	CDS: probable thiol:disulfide interchange protein	AAG05866.1:c.1376delC	AAG05866.1:p.Thr459fs			PA2478
CIP_BF_4	2796198	22	13,64	CDS: probable thiol:disulfide interchange protein	AAG05866.1:c.1375A>G	AAG05866.1:p.Thr459Ala			PA2478
CIP_BF_4	2981149	22	13,64	CDS: hypothetical protein	AAG06023.1:c.1620_1621delTCinsGA	AAG06023.1:p.Pro541Thr			PA2635
CIP_BF_4	3267991	22	13,64	CDS: probable TonB-dependent receptor	AAG06299.1:c.2144A>G	AAG06299.1:p.Asp715Gly			PA2911
CIP_BF_4	3335063	22	13,64	CDS: ribonuclease E	AAG06364.1:c.2183_2184delCTinsGC	AAG06364.1:p.Ala728Gly			PA2976	rne
CIP_BF_4	3957634	22	13,64	CDS: probable serine protease	AAG06923.1:c.2728_2729delCGinsGA	AAG06923.1:p.Arg910Asp			PA3535
CIP_BF_4	3957647	22	13,64	CDS: probable serine protease	AAG06923.1:c.2741_2742delTCinsCG	AAG06923.1:p.Leu914Pro			PA3535
CIP_BF_4	3989968	22	13,64	CDS: phosphotransferase system transporter fructose-specific IIBC component	_FruA	AAG06948.1:c.628G>T	AAG06948.1:p.Ala210Ser		PA3560	fruA
CIP_BF_4	4409829	22	13,64	CDS: probable choline transporter	AAG07320.1:c.906C>G	AAG07320.1:p.Asp302Glu			PA3933	betT3
CIP_BF_4	4409831	22	13,64	CDS: probable choline transporter	AAG07320.1:c.908G>C	AAG07320.1:p.Trp303Ser			PA3933	betT3
CIP_BF_4	4578855	22	13,64	CDS: probable major facilitator superfamily (MFS) transporter	AAG07483.1:c.602C>G	AAG07483.1:p.Pro201Arg			PA4096
CIP_BF_4	4578861	22	13,64	CDS: probable major facilitator superfamily (MFS) transporter	AAG07483.1:c.608C>T	AAG07483.1:p.Pro203Leu			PA4096
CIP_BF_4	4834218	22	13,64	CDS: conserved hypothetical protein	AAG07696.1:c.647A>C	AAG07696.1:p.Glu216Ala			PA4308
CIP_BF_4	4943475	22	13,64	CDS: D-alanine--D-alanine ligase	AAG07798.1:c.160_162delTTCinsGAA	AAG07798.1:p.Phe54Glu			PA4410	ddlB
CIP_BF_4	5289546	22	13,64	CDS: heme/hemoglobin uptake outer membrane receptor PhuR precursor	AAG08096.1:c.330A>T	AAG08096.1:p.Glu110Asp			PA4710	phuR
CIP_BF_4	6124484	22	13,64	CDS: probable peptidase	AAG08825.1:c.799delG	AAG08825.1:p.Val267fs			PA5440
CIP_BF_4	6124485	22	13,64	CDS: probable peptidase	AAG08825.1:c.800T>A	AAG08825.1:p.Val267Glu			PA5440
CIP_BF_4	6124491	22	13,64	CDS: probable peptidase	AAG08825.1:c.806A>T	AAG08825.1:p.His269Leu			PA5440
CIP_BF_4	6124494	22	13,64	CDS: probable peptidase	AAG08825.1:c.809T>A	AAG08825.1:p.Val270Asp			PA5440
CIP_BF_4	6124497	22	13,64	CDS: probable peptidase	AAG08825.1:c.812A>T	AAG08825.1:p.Glu271Val			PA5440
CIP_BF_4	6127933	22	13,64	CDS: hypothetical protein	AAG08826.1:c.64_65delCAinsTG	AAG08826.1:p.Gln22Trp			PA5441
CIP_BF_4	1083	15	13,33	CDS: chromosomal replication initiator protein DnaA	AAG03391.1:c.601G>A	AAG03391.1:p.Ala201Thr			PA0001	dnaA
CIP_BF_4	438968	15	13,33	CDS: probable cation efflux system protein	AAG03786.1:c.870C>G	AAG03786.1:p.Cys290Trp			PA0397
CIP_BF_4	470468	15	13,33	CDS: conserved hypothetical protein	AAG03811.1:c.388A>G	AAG03811.1:p.Thr130Ala			PA0422
CIP_BF_4	496056	15	13,33	CDS: dihydropyrimidinase	AAG03830.1:c.200T>A	AAG03830.1:p.Met67Lys			PA0441	dht
CIP_BF_4	496058	15	13,33	CDS: dihydropyrimidinase	AAG03830.1:c.198C>G	AAG03830.1:p.Phe66Leu			PA0441	dht
CIP_BF_4	496060	15	13,33	CDS: dihydropyrimidinase	AAG03830.1:c.196T>A	AAG03830.1:p.Phe66Ile			PA0441	dht
CIP_BF_4	673756	15	13,33	CDS: transcriptional regulator PrtR	AAG04000.1:c.206T>A	AAG04000.1:p.Leu69Gln			PA0611	prtR
CIP_BF_4	737056	30	13,33	CDS: HxcW putative pseudopilin	AAG04066.1:c.41_42delAAinsTT	AAG04066.1:p.Gln14Leu			PA0677	hxcW
CIP_BF_4	818850	15	13,33	CDS: conserved hypothetical protein	AAG04140.1:c.1013G>T	AAG04140.1:p.Arg338Leu			PA0751
CIP_BF_4	899389	15	13,33	CDS: hypothetical protein	AAG04213.1:c.268G>A	AAG04213.1:p.Gly90Ser			PA0824
CIP_BF_4	1143511	15	13,33	CDS: probable NADH dehydrogenase	AAG04443.1:c.1451C>G	AAG04443.1:p.Ala484Gly			PA1054	shaA
CIP_BF_4	1410056	15	13,33	CDS: probable sigma-70 factor	_ECF subfamily	AAG04689.1:c.108C>A	AAG04689.1:p.Asp36Glu		PA1300
CIP_BF_4	1543187	15	13,33	CDS: probable sodium:solute symport protein	AAG04807.1:c.1027G>A	AAG04807.1:p.Gly343Ser			PA1418
CIP_BF_4	1687271	15	13,33	CDS: probable cation-transporting P-type ATPase	AAG04938.1:c.106T>C	AAG04938.1:p.Cys36Arg			PA1549
CIP_BF_4	1793666	15	13,33	CDS: probable sulfate transporter	AAG05036.1:c.1075T>A	AAG05036.1:p.Leu359Met			PA1647
CIP_BF_4	1846798	15	13,33	CDS: ATP synthase in type III secretion system	AAG05086.1:c.239T>C	AAG05086.1:p.Met80Thr			PA1697
CIP_BF_4	2177956	15	13,33	CDS: probable iron-containing alcohol dehydrogenase	AAG05379.1:c.983T>C	AAG05379.1:p.Val328Ala			PA1991
CIP_BF_4	2224776	15	13,33	CDS: probable decarboxylase	AAG05423.1:c.1369A>T	AAG05423.1:p.Thr457Ser			PA2035
CIP_BF_4	2248457	15	13,33	CDS: probable major facilitator superfamily (MFS) transporter	AAG05443.1:c.1126delA	AAG05443.1:p.Thr376fs			PA2055
CIP_BF_4	2297405	15	13,33	CDS: hypothetical protein	AAG05476.1:c.334G>A	AAG05476.1:p.Ala112Thr			PA2088
CIP_BF_4	2309611	15	13,33	CDS: probable esterase/deacetylase	AAG05486.1:c.169C>G	AAG05486.1:p.Leu57Val			PA2098
CIP_BF_4	2363793	30	13,33	CDS: catalase HPII	AAG05535.1:c.1840_1841delCTinsAG	AAG05535.1:p.Leu614Arg			PA2147	katE
CIP_BF_4	2402250	15	13,33	CDS: hypothetical protein	AAG05568.1:c.716A>G	AAG05568.1:p.Lys239Arg			PA2180
CIP_BF_4	2542276	30	13,33	CDS: AmbB	AAG05693.1:c.2671G>C	AAG05693.1:p.Ala891Pro			PA2305	ambB
CIP_BF_4	2542278	30	13,33	CDS: AmbB	AAG05693.1:c.2669T>C	AAG05693.1:p.Leu890Pro			PA2305	ambB
CIP_BF_4	2579727	15	13,33	CDS: hypothetical protein	AAG05724.1:c.186G>T	AAG05724.1:p.Lys62Asn			PA2336
CIP_BF_4	2742136	15	13,33	CDS: L-serine dehydratase	AAG05831.1:c.218G>C	AAG05831.1:p.Gly73Ala			PA2443	sdaA
CIP_BF_4	2814521	15	13,33	CDS: Multidrug efflux outer membrane protein OprN precursor	AAG05883.1:c.1328A>T	AAG05883.1:p.Glu443Val			PA2495	oprN
CIP_BF_4	3059843	15	13,33	CDS: hypothetical protein	AAG06093.1:c.374A>G	AAG06093.1:p.His125Arg			PA2705
CIP_BF_4	3170077	15	13,33	CDS: probable acyl-CoA dehydrogenase	AAG06203.1:c.1972A>C	AAG06203.1:p.Lys658Gln			PA2815
CIP_BF_4	3223613	15	13,33	CDS: hypothetical protein	AAG06258.1:c.1464_1465delCG	AAG06258.1:p.Ala489fs			PA2870
CIP_BF_4	3223626	15	13,33	CDS: hypothetical protein	AAG06258.1:c.1476_1477insGC	AAG06258.1:p.Asp493fs			PA2870
CIP_BF_4	3263650	15	13,33	CDS: cobalamin biosynthetic protein CbiD	AAG06296.1:c.889A>G	AAG06296.1:p.Ser297Gly			PA2908	cbiD
CIP_BF_4	3444335	15	13,33	CDS: hypothetical protein	AAG06459.1:c.522G>T	AAG06459.1:p.Glu174Asp			PA3071
CIP_BF_4	3468999	15	13,33	CDS: hypothetical protein	AAG06479.1:c.1429A>C	AAG06479.1:p.Thr477Pro			PA3091
CIP_BF_4	3469010	15	13,33	CDS: hypothetical protein	AAG06479.1:c.1418G>T	AAG06479.1:p.Gly473Val			PA3091
CIP_BF_4	3485723	15	13,33	CDS: GeneNameral secretion pathway protein D	AAG06493.1:c.1370A>C	AAG06493.1:p.Asp457Ala			PA3105	xcpQ
CIP_BF_4	3485725	15	13,33	CDS: GeneNameral secretion pathway protein D	AAG06493.1:c.1372A>G	AAG06493.1:p.Asn458Asp			PA3105	xcpQ
CIP_BF_4	3665991	30	13,33	CDS: probable ATP-dependent DNA helicase	AAG06660.1:c.1864_1865delATinsGC	AAG06660.1:p.Ile622Ala			PA3272
CIP_BF_4	3903255	15	13,33	CDS: phospholipase D	AAG06875.1:c.593A>G	AAG06875.1:p.Asp198Gly			PA3487	tle5
CIP_BF_4	3934582	15	13,33	CDS: probable lyase	AAG06905.1:c.169G>T	AAG06905.1:p.Glu57*			PA3517
CIP_BF_4	3941974	15	13,33	CDS: probable Resistance-Nodulation-Cell Division (RND) efflux transporter	AAG06910.1:c.680A>C	AAG06910.1:p.Asp227Ala			PA3522	mexQ
CIP_BF_4	4019854	15	13,33	CDS: transcriptional regulator MetR	AAG06975.1:c.112A>C	AAG06975.1:p.Lys38Gln			PA3587	metR
CIP_BF_4	4019855	15	13,33	CDS: transcriptional regulator MetR	AAG06975.1:c.113A>T	AAG06975.1:p.Lys38Met			PA3587	metR
CIP_BF_4	4019856	15	13,33	CDS: transcriptional regulator MetR	AAG06975.1:c.114G>T	AAG06975.1:p.Lys38Asn			PA3587	metR
CIP_BF_4	4028073	15	13,33	CDS: probable acyl-CoA dehydrogenase	AAG06981.1:c.467C>G	AAG06981.1:p.Pro156Arg			PA3593
CIP_BF_4	4051734	15	13,33	CDS: RecA protein	AAG07005.1:c.871A>T	AAG07005.1:p.Ser291Cys			PA3617	recA
CIP_BF_4	4155944	15	13,33	CDS: probable GMC-type oxidoreductase	AAG07097.1:c.69delC	AAG07097.1:p.Asn24fs			PA3710
CIP_BF_4	4237153	15	13,33	CDS: probable transcriptional regulator	AAG07165.1:c.548G>C	AAG07165.1:p.Gly183Ala			PA3778
CIP_BF_4	4311282	15	13,33	CDS: hypothetical protein	AAG07237.1:c.581C>G	AAG07237.1:p.Ala194Gly			PA3850
CIP_BF_4	4333682	15	13,33	CDS: molybdopterin biosynthetic protein A1	AAG07257.1:c.665A>G	AAG07257.1:p.Asp222Gly			PA3870	moaA1
CIP_BF_4	4344315	15	13,33	CDS: nitrite extrusion protein 1	AAG07264.1:c.521T>C	AAG07264.1:p.Val174Ala			PA3877	narK1
CIP_BF_4	4395293	15	13,33	CDS: conserved hypothetical protein	AAG07309.1:c.769T>C	AAG07309.1:p.Trp257Arg			PA3922
CIP_BF_4	4401677	15	13,33	CDS: probable major facilitator superfamily (MFS) transporter	AAG07313.1:c.860T>A	AAG07313.1:p.Leu287Gln			PA3926
CIP_BF_4	4497905	15	13,33	CDS: probable aromatic acid decarboxylase	AAG07406.1:c.575T>A	AAG07406.1:p.Ile192Asn			PA4019	ubiX
CIP_BF_4	4703464	30	13,33	CDS: probable transcriptional regulator	AAG07590.1:c.260C>T	AAG07590.1:p.Pro87Leu			PA4203	nmoR
CIP_BF_4	4755375	15	13,33	CDS: DNA-directed RNA polymerase alpha chain	AAG07626.1:c.50A>G	AAG07626.1:p.Gln17Arg			PA4238	rpoA
CIP_BF_4	4806886	15	13,33	CDS: exodeoxyribonuclease V gamma chain	AAG07673.1:c.1825T>G	AAG07673.1:p.Trp609Gly			PA4285	recC
CIP_BF_4	5110527	15	13,33	CDS: riboflavin kinase/FAD synthase	AAG07949.1:c.218G>A	AAG07949.1:p.Arg73His			PA4561	ribF
CIP_BF_4	6163338	15	13,33	CDS: conserved hypothetical protein	AAG08858.1:c.1118A>T	AAG08858.1:p.Asp373Val			PA5473
CIP_BF_4	6163341	15	13,33	CDS: conserved hypothetical protein	AAG08858.1:c.1121A>T	AAG08858.1:p.Asp374Val			PA5473
CIP_BF_4	6190698	15	13,33	CDS: NrdJa	AAG08882.1:c.379G>T	AAG08882.1:p.Gly127Trp			PA5497	nrdJa
CIP_BF_4	6217106	15	13,33	CDS: probable aminotransferase	AAG08908.1:c.50C>G	AAG08908.1:p.Ala17Gly			PA5523
CIP_BF_4	6220516	15	13,33	CDS: hypothetical protein	AAG08913.1:c.224T>G	AAG08913.1:p.Leu75Arg			PA5528
CIP_BF_4	6240472	15	13,33	CDS: conserved hypothetical protein	AAG08931.1:c.161delC	AAG08931.1:p.Ala54fs			PA5546
CIP_BF_4	401474	23	13,04	CDS: formamidopyrimidine-DNA glycosylase	AAG03746.1:c.344T>G	AAG03746.1:p.Met115Arg			PA0357	mutM
CIP_BF_4	499540	23	13,04	CDS: N-carbamoyl-beta-alanine amidohydrolase	AAG03833.1:c.1121A>G	AAG03833.1:p.Glu374Gly			PA0444
CIP_BF_4	499543	23	13,04	CDS: N-carbamoyl-beta-alanine amidohydrolase	AAG03833.1:c.1124delT	AAG03833.1:p.Leu375fs			PA0444
CIP_BF_4	528336	23	13,04	CDS: hypothetical protein	AAG03857.1:c.578C>T	AAG03857.1:p.Ala193Val			PA0468
CIP_BF_4	528345	23	13,04	CDS: hypothetical protein	AAG03857.1:c.569A>G	AAG03857.1:p.Asp190Gly			PA0468
CIP_BF_4	2099621	23	13,04	CDS: hypothetical protein	AAG05311.1:c.170G>C	AAG05311.1:p.Gly57Ala			PA1923
CIP_BF_4	2309599	23	13,04	CDS: probable esterase/deacetylase	AAG05486.1:c.157_158delGAinsCG	AAG05486.1:p.Glu53Arg			PA2098
CIP_BF_4	2727579	23	13,04	CDS: hypothetical protein	AAG05819.1:c.563_564insC	AAG05819.1:p.Arg189fs			PA2431
CIP_BF_4	3728028	23	13,04	CDS: probable short-chain dehydrogenase	AAG06712.1:c.1577A>T	AAG06712.1:p.Gln526Leu			PA3324
CIP_BF_4	3728034	23	13,04	CDS: probable short-chain dehydrogenase	AAG06712.1:c.1583G>C	AAG06712.1:p.Arg528Pro			PA3324
CIP_BF_4	3728040	23	13,04	CDS: probable short-chain dehydrogenase	AAG06712.1:c.1589A>T	AAG06712.1:p.Gln530Leu			PA3324
CIP_BF_4	4356851	23	13,04	CDS: probable permease of ABC transporter	AAG07277.1:c.651_652delCAinsTG	AAG07277.1:p.Ser218Gly			PA3890	opuCB
CIP_BF_4	4390265	23	13,04	CDS: probable metal transporting P-type ATPase	AAG07307.1:c.1034_1035insC	AAG07307.1:p.Pro346fs			PA3920
CIP_BF_4	4409827	23	13,04	CDS: probable choline transporter	AAG07320.1:c.904G>C	AAG07320.1:p.Asp302His			PA3933	betT3
CIP_BF_4	4572990	23	13,04	CDS: probable short-chain dehydrogenase	AAG07476.1:c.680delC	AAG07476.1:p.Asp228fs			PA4089
CIP_BF_4	4572993	23	13,04	CDS: probable short-chain dehydrogenase	AAG07476.1:c.683A>T	AAG07476.1:p.Asp228Val			PA4089
CIP_BF_4	4800917	23	13,04	CDS: exodeoxyribonuclease V alpha chain	AAG07671.1:c.548delA	AAG07671.1:p.Gln183fs			PA4283	recD
CIP_BF_4	5289532	23	13,04	CDS: heme/hemoglobin uptake outer membrane receptor PhuR precursor	AAG08096.1:c.316A>T	AAG08096.1:p.Ile106Phe			PA4710	phuR
CIP_BF_4	5694882	23	13,04	CDS: hypothetical protein	AAG08440.1:c.307G>C	AAG08440.1:p.Ala103Pro			PA5055
CIP_BF_4	5694886	23	13,04	CDS: hypothetical protein	AAG08440.1:c.311A>C	AAG08440.1:p.Glu104Ala			PA5055
CIP_BF_4	5753865	23	13,04	CDS: lactoylglutathione lyase	AAG08496.1:c.280A>C	AAG08496.1:p.Thr94Pro			PA5111	gloA3
CIP_BF_4	6061549	23	13,04	CDS: conserved hypothetical protein	AAG08768.1:c.209C>G	AAG08768.1:p.Ala70Gly			PA5383
CIP_BF_4	6061554	23	13,04	CDS: conserved hypothetical protein	AAG08768.1:c.214delA	AAG08768.1:p.Ser72fs			PA5383
CIP_BF_4	6061557	23	13,04	CDS: conserved hypothetical protein	AAG08768.1:c.216_217insT	AAG08768.1:p.Ala73fs			PA5383
CIP_BF_4	6061561	23	13,04	CDS: conserved hypothetical protein	AAG08768.1:c.221C>G	AAG08768.1:p.Ala74Gly			PA5383
CIP_BF_4	374068	31	12,9	CDS: hypothetical protein	AAG03721.1:c.344_345delAGinsTC	AAG03721.1:p.Glu115Val			PA0332
CIP_BF_4	1305887	31	12,9	CDS: hypothetical protein	AAG04595.1:c.305_307delAACinsGTT	AAG04595.1:p.Glu102_Pro103delinsGlySer			PA1206
CIP_BF_4	5737434	31	12,9	CDS: probable binding protein component of ABC transporter	AAG08481.1:c.881T>A	AAG08481.1:p.Leu294Gln			PA5096
CIP_BF_4	6095214	31	12,9	CDS: serine hydroxymethyltransferase	AAG08800.1:c.1191C>G	AAG08800.1:p.Asp397Glu			PA5415	glyA1
CIP_BF_4	5819323	39	12,82	CDS: probable C4-dicarboxylate transporter	AAG08554.1:c.493_494delACinsGT	AAG08554.1:p.Thr165Val			PA5169	dctM
CIP_BF_4	1088	16	12,5	CDS: chromosomal replication initiator protein DnaA	AAG03391.1:c.606G>C	AAG03391.1:p.Trp202Cys			PA0001	dnaA
CIP_BF_4	18845	16	12,5	CDS: conserved hypothetical protein	AAG03407.1:c.1227C>G	AAG03407.1:p.His409Gln			PA0017
CIP_BF_4	59355	32	12,5	CDS: exoenzyme T	AAG03434.1:c.570_571delGGinsCC	AAG03434.1:p.Gly191Arg			PA0044	exoT
CIP_BF_4	70793	32	12,5	CDS: probable transcriptional regulator	AAG03446.1:c.830C>T	AAG03446.1:p.Pro277Leu			PA0056
CIP_BF_4	70799	32	12,5	CDS: probable transcriptional regulator	AAG03446.1:c.824A>G	AAG03446.1:p.Gln275Arg			PA0056
CIP_BF_4	79997	24	12,5	CDS: oligopeptidase A	AAG03457.1:c.1288C>G	AAG03457.1:p.Arg430Gly			PA0067	prlC
CIP_BF_4	124057	24	12,5	CDS: probable carbonic anhydrase	AAG03492.1:c.187T>C	AAG03492.1:p.Ser63Pro			PA0102
CIP_BF_4	307093	24	12,5	CDS: probable transcriptional regulator	AAG03661.1:c.736A>G	AAG03661.1:p.Ser246Gly			PA0272
CIP_BF_4	330164	16	12,5	CDS: N-carbamoylputrescine amidohydrolase	AAG03682.1:c.708C>A	AAG03682.1:p.Asp236Glu			PA0293	aguB
CIP_BF_4	384502	16	12,5	CDS: prolipoprotein diacylglyceryl transferase	AAG03730.1:c.776A>T	AAG03730.1:p.Asp259Val			PA0341	lgt
CIP_BF_4	401485	24	12,5	CDS: formamidopyrimidine-DNA glycosylase	AAG03746.1:c.355C>A	AAG03746.1:p.Leu119Met			PA0357	mutM
CIP_BF_4	417945	16	12,5	CDS: signal recognition particle receptor FtsY	AAG03762.1:c.419T>A	AAG03762.1:p.Val140Asp			PA0373	ftsY
CIP_BF_4	470474	16	12,5	CDS: conserved hypothetical protein	AAG03811.1:c.394A>T	AAG03811.1:p.Ser132Cys			PA0422
CIP_BF_4	499534	24	12,5	CDS: N-carbamoyl-beta-alanine amidohydrolase	AAG03833.1:c.1115T>C	AAG03833.1:p.Leu372Pro			PA0444
CIP_BF_4	499548	24	12,5	CDS: N-carbamoyl-beta-alanine amidohydrolase	AAG03833.1:c.1129C>T	AAG03833.1:p.Pro377Ser			PA0444
CIP_BF_4	535929	16	12,5	CDS: probable transcriptional regulator	AAG03864.1:c.391T>C	AAG03864.1:p.Trp131Arg			PA0475
CIP_BF_4	566633	16	12,5	CDS: probable acyl-CoA dehydrogenase	AAG03895.1:c.1720C>T	AAG03895.1:p.Arg574Cys			PA0506
CIP_BF_4	577928	32	12,5	CDS: probable c-type cytochrome precursor	AAG03906.1:c.104_105delCCinsGG	AAG03906.1:p.Pro35Arg			PA0517	nirC
CIP_BF_4	582156	16	12,5	CDS: nitric-oxide reductase subunit C	AAG03912.1:c.142G>T	AAG03912.1:p.Ala48Ser			PA0523	norC
CIP_BF_4	736822	16	12,5	CDS: HxcW putative pseudopilin	AAG04066.1:c.276delC	AAG04066.1:p.Gly93fs			PA0677	hxcW
CIP_BF_4	741559	32	12,5	CDS: probable type II secretion system protein	AAG04073.1:c.225_226delTGinsCA	AAG04073.1:p.Ala76Thr			PA0684	hxcZ
CIP_BF_4	759987	16	12,5	CDS: hypothetical protein	AAG04079.1:c.10031A>G	AAG04079.1:p.Asp3344Gly			PA0690	pdtA
CIP_BF_4	766935	16	12,5	CDS: transport protein ExbB2	AAG04082.1:c.1621G>T	AAG04082.1:p.Ala541Ser			PA0693	exbB2
CIP_BF_4	877608	16	12,5	CDS: probable helicase	AAG04188.1:c.1001T>G	AAG04188.1:p.Leu334Arg			PA0799
CIP_BF_4	877615	16	12,5	CDS: probable helicase	AAG04188.1:c.994C>A	AAG04188.1:p.Arg332Ser			PA0799
CIP_BF_4	877622	16	12,5	CDS: probable helicase	AAG04188.1:c.987delC	AAG04188.1:p.Ala330fs			PA0799
CIP_BF_4	889827	16	12,5	CDS: hypothetical protein	AAG04201.1:c.1028A>C	AAG04201.1:p.Asp343Ala			PA0812
CIP_BF_4	889841	24	12,5	CDS: hypothetical protein	AAG04201.1:c.1013_1014delATinsGC	AAG04201.1:p.Tyr338Cys			PA0812
CIP_BF_4	903336	16	12,5	CDS: probable transcriptional regulator	AAG04217.1:c.437T>C	AAG04217.1:p.Leu146Pro			PA0828
CIP_BF_4	907057	24	12,5	CDS: conserved hypothetical protein	AAG04221.1:c.211_213delTCCinsGGA	AAG04221.1:p.Ser71Gly			PA0832
CIP_BF_4	939587	16	12,5	CDS: probable ATP-binding/permease fusion ABC transporter	AAG04249.1:c.1556A>T	AAG04249.1:p.Asp519Val			PA0860
CIP_BF_4	1222890	16	12,5	CDS: rhamnosyltransferase 2	AAG04519.1:c.183C>G	AAG04519.1:p.His61Gln			PA1130	rhlC
CIP_BF_4	1222895	16	12,5	CDS: rhamnosyltransferase 2	AAG04519.1:c.178C>G	AAG04519.1:p.Leu60Val			PA1130	rhlC
CIP_BF_4	1255077	16	12,5	CDS: probable two-component response regulator	AAG04546.1:c.36G>C	AAG04546.1:p.Glu12Asp			PA1157
CIP_BF_4	1264873	16	12,5	CDS: PcpS	AAG04554.1:c.47A>G	AAG04554.1:p.Asp16Gly			PA1165	pcpS
CIP_BF_4	1357960	32	12,5	CDS: probable chemotaxis transducer	AAG04640.1:c.1391A>T	AAG04640.1:p.His464Leu			PA1251
CIP_BF_4	1522279	24	12,5	CDS: probable pyruvate carboxylase	AAG04789.1:c.1171_1172delTAinsAG	AAG04789.1:p.Tyr391Ser			PA1400
CIP_BF_4	1522288	24	12,5	CDS: probable pyruvate carboxylase	AAG04789.1:c.1180_1181delCTinsTA	AAG04789.1:p.Leu394*			PA1400
CIP_BF_4	1543195	16	12,5	CDS: probable sodium:solute symport protein	AAG04807.1:c.1019T>C	AAG04807.1:p.Leu340Pro			PA1418
CIP_BF_4	1687267	16	12,5	CDS: probable cation-transporting P-type ATPase	AAG04938.1:c.110delA	AAG04938.1:p.Gln37fs			PA1549
CIP_BF_4	1687279	16	12,5	CDS: probable cation-transporting P-type ATPase	AAG04938.1:c.98G>T	AAG04938.1:p.Cys33Phe			PA1549
CIP_BF_4	1780896	16	12,5	CDS: two-component sensor KdpD	AAG05025.1:c.361C>T	AAG05025.1:p.Arg121Cys			PA1636	kdpD
CIP_BF_4	2084717	16	12,5	CDS: sigma factor regulator	_FemR	AAG05299.1:c.710T>A	AAG05299.1:p.Leu237Gln		PA1911	femR
CIP_BF_4	2248463	16	12,5	CDS: probable major facilitator superfamily (MFS) transporter	AAG05443.1:c.1120A>C	AAG05443.1:p.Thr374Pro			PA2055
CIP_BF_4	2331443	16	12,5	CDS: alcohol dehydrogenase (Zn-dependent)	AAG05507.1:c.617T>C	AAG05507.1:p.Leu206Pro			PA2119
CIP_BF_4	2331446	16	12,5	CDS: alcohol dehydrogenase (Zn-dependent)	AAG05507.1:c.614T>A	AAG05507.1:p.Leu205Gln			PA2119
CIP_BF_4	2476343	16	12,5	CDS: branched-chain alpha-keto acid dehydrogenase (lipoamide component)	AAG05637.1:c.849G>C	AAG05637.1:p.Glu283Asp			PA2249	bkdB
CIP_BF_4	2526197	16	12,5	CDS: hypothetical protein	AAG05684.1:c.1081A>C	AAG05684.1:p.Ser361Arg			PA2296
CIP_BF_4	2637391	16	12,5	CDS: 3-oxo-C12-homoserine lactone acylase PvdQ	AAG05773.1:c.1415T>A	AAG05773.1:p.Leu472Gln			PA2385	pvdQ
CIP_BF_4	2641077	16	12,5	CDS: FpvR	AAG05776.1:c.43G>C	AAG05776.1:p.Asp15His			PA2388	fpvR
CIP_BF_4	2727572	40	12,5	CDS: hypothetical protein	AAG05819.1:c.569_570delACinsGT	AAG05819.1:p.His190Arg			PA2431
CIP_BF_4	3170075	16	12,5	CDS: probable acyl-CoA dehydrogenase	AAG06203.1:c.1970G>C	AAG06203.1:p.Gly657Ala			PA2815
CIP_BF_4	3170078	16	12,5	CDS: probable acyl-CoA dehydrogenase	AAG06203.1:c.1973A>T	AAG06203.1:p.Lys658Met			PA2815
CIP_BF_4	3170079	16	12,5	CDS: probable acyl-CoA dehydrogenase	AAG06203.1:c.1974G>T	AAG06203.1:p.Lys658Asn			PA2815
CIP_BF_4	3231564	16	12,5	CDS: hypothetical protein	AAG06266.1:c.347A>C	AAG06266.1:p.Asp116Ala			PA2878
CIP_BF_4	3245402	16	12,5	CDS: geranyl-CoA carboxylase	_alpha-subunit (biotin-containing)	AAG06279.1:c.1058delA	AAG06279.1:p.Gln353fs		PA2891	atuF
CIP_BF_4	3413885	16	12,5	CDS: conserved hypothetical protein	AAG06436.1:c.56T>G	AAG06436.1:p.Leu19Arg			PA3048
CIP_BF_4	3430433	16	12,5	CDS: PelB	AAG06451.1:c.635C>T	AAG06451.1:p.Pro212Leu			PA3063	pelB
CIP_BF_4	3628552	16	12,5	CDS: hypothetical protein	AAG06629.1:c.1048G>T	AAG06629.1:p.Ala350Ser			PA3241
CIP_BF_4	3632208	16	12,5	CDS: cell division inhibitor MinD	AAG06632.1:c.591C>A	AAG06632.1:p.Asp197Glu			PA3244	minD
CIP_BF_4	3657316	16	12,5	CDS: probable TonB-dependent receptor	AAG06656.1:c.836delG	AAG06656.1:p.Arg279fs			PA3268
CIP_BF_4	3657321	16	12,5	CDS: probable TonB-dependent receptor	AAG06656.1:c.831_832insC	AAG06656.1:p.Val278fs			PA3268
CIP_BF_4	3723895	16	12,5	CDS: probable transcriptional regulator	AAG06709.1:c.362A>G	AAG06709.1:p.Gln121Arg			PA3321
CIP_BF_4	3740724	16	12,5	CDS: probable short chain dehydrogenase	AAG06718.1:c.620A>C	AAG06718.1:p.Glu207Ala			PA3330
CIP_BF_4	3817810	16	12,5	CDS: probable transmembrane sensor	AAG06797.1:c.722_723delTCinsGG	AAG06797.1:p.Val241Gly			PA3409	hasS
CIP_BF_4	4067627	16	12,5	CDS: 4-diphosphocytidyl-2-C-methylerythritol synthase	AAG07021.1:c.682delC	AAG07021.1:p.Leu228fs			PA3633	ygbP
CIP_BF_4	4155942	16	12,5	CDS: probable GMC-type oxidoreductase	AAG07097.1:c.71A>G	AAG07097.1:p.Asn24Ser			PA3710
CIP_BF_4	4155951	16	12,5	CDS: probable GMC-type oxidoreductase	AAG07097.1:c.62T>A	AAG07097.1:p.Leu21Gln			PA3710
CIP_BF_4	4155954	16	12,5	CDS: probable GMC-type oxidoreductase	AAG07097.1:c.59_60insG	AAG07097.1:p.Cys20fs			PA3710
CIP_BF_4	4163933	16	12,5	CDS: probable peptidyl-prolyl cis-trans isomerase	FkbP-type	AAG07104.1:c.44G>C	AAG07104.1:p.Gly15Ala		PA3717
CIP_BF_4	4163935	16	12,5	CDS: probable peptidyl-prolyl cis-trans isomerase	FkbP-type	AAG07104.1:c.46A>C	AAG07104.1:p.Lys16Gln		PA3717
CIP_BF_4	4211103	16	12,5	CDS: N-Acetyl-D-Glucosamine phosphotransferase system transporter	AAG07147.1:c.809C>G	AAG07147.1:p.Pro270Arg			PA3760
CIP_BF_4	4233776	16	12,5	CDS: hypothetical protein	AAG07162.1:c.392A>C	AAG07162.1:p.Gln131Pro			PA3775
CIP_BF_4	4332951	16	12,5	CDS: hypothetical protein	AAG07256.1:c.299G>A	AAG07256.1:p.Arg100His			PA3869
CIP_BF_4	4344325	16	12,5	CDS: nitrite extrusion protein 1	AAG07264.1:c.511G>A	AAG07264.1:p.Ala171Thr			PA3877	narK1
CIP_BF_4	4387002	24	12,5	CDS: molybdopterin biosynthetic protein C	AAG07305.1:c.85_86delGAinsTC	AAG07305.1:p.Glu29Ser			PA3918	moaC
CIP_BF_4	4395298	16	12,5	CDS: conserved hypothetical protein	AAG07309.1:c.764T>A	AAG07309.1:p.Leu255Gln			PA3922
CIP_BF_4	4400375	16	12,5	CDS: probable acyl-CoA thiolase	AAG07312.1:c.253A>G	AAG07312.1:p.Asn85Asp			PA3925
CIP_BF_4	4401674	16	12,5	CDS: probable major facilitator superfamily (MFS) transporter	AAG07313.1:c.863T>A	AAG07313.1:p.Leu288Gln			PA3926
CIP_BF_4	4404339	16	12,5	CDS: cyanide insensitive terminal oxidase	AAG07316.1:c.560T>A	AAG07316.1:p.Leu187Gln			PA3929	cioB
CIP_BF_4	4433615	24	12,5	CDS: conserved hypothetical protein	AAG07340.1:c.205T>G	AAG07340.1:p.Phe69Val			PA3953
CIP_BF_4	4433661	16	12,5	CDS: conserved hypothetical protein	AAG07340.1:c.251C>G	AAG07340.1:p.Pro84Arg			PA3953
CIP_BF_4	4438140	16	12,5	CDS: hypothetical protein	AAG07345.1:c.751C>T	AAG07345.1:p.Gln251*			PA3958
CIP_BF_4	4442574	24	12,5	CDS: hypothetical protein	AAG07349.1:c.122C>T	AAG07349.1:p.Pro41Leu			PA3962
CIP_BF_4	4516138	16	12,5	CDS: hypothetical protein	AAG07422.1:c.589C>T	AAG07422.1:p.Leu197Phe			PA4035
CIP_BF_4	4525448	24	12,5	CDS: exodeoxyribonuclease VII small subunit	AAG07429.1:c.137A>G	AAG07429.1:p.Glu46Gly			PA4042	xseB
CIP_BF_4	4572995	24	12,5	CDS: probable short-chain dehydrogenase	AAG07476.1:c.684_685insG	AAG07476.1:p.Glu229fs			PA4089
CIP_BF_4	4589335	24	12,5	CDS: hypothetical protein	AAG07492.1:c.163_164delTTinsAA	AAG07492.1:p.Leu55Lys			PA4105
CIP_BF_4	4635784	24	12,5	CDS: probable toxin transporter	AAG07530.1:c.1646G>T	AAG07530.1:p.Gly549Val			PA4143
CIP_BF_4	4635793	24	12,5	CDS: probable toxin transporter	AAG07530.1:c.1654_1655insAG	AAG07530.1:p.Leu552fs			PA4143
CIP_BF_4	4800926	24	12,5	CDS: exodeoxyribonuclease V alpha chain	AAG07671.1:c.539T>A	AAG07671.1:p.Leu180Gln			PA4283	recD
CIP_BF_4	4807784	16	12,5	CDS: exodeoxyribonuclease V gamma chain	AAG07673.1:c.927C>A	AAG07673.1:p.His309Gln			PA4285	recC
CIP_BF_4	4928630	24	12,5	CDS: probable two-component sensor	AAG07786.1:c.633_635delCCAinsTGG	AAG07786.1:p.Gln212Gly			PA4398
CIP_BF_4	5005294	16	12,5	CDS: hypothetical protein	AAG07864.1:c.3335T>C	AAG07864.1:p.Phe1112Ser			PA4476
CIP_BF_4	5110524	16	12,5	CDS: riboflavin kinase/FAD synthase	AAG07949.1:c.221T>G	AAG07949.1:p.Leu74Arg			PA4561	ribF
CIP_BF_4	5164858	16	12,5	CDS: conserved hypothetical protein	AAG07994.1:c.997T>C	AAG07994.1:p.Phe333Leu			PA4606
CIP_BF_4	5241594	16	12,5	CDS: conserved hypothetical protein	AAG08060.1:c.848A>G	AAG08060.1:p.Gln283Arg			PA4673
CIP_BF_4	5694897	24	12,5	CDS: hypothetical protein	AAG08440.1:c.322G>T	AAG08440.1:p.Ala108Ser			PA5055
CIP_BF_4	5729034	16	12,5	CDS: hypothetical protein	AAG08474.1:c.443A>C	AAG08474.1:p.Glu148Ala			PA5089	tle5b
CIP_BF_4	5730479	16	12,5	CDS: conserved hypothetical protein	AAG08475.1:c.1367C>G	AAG08475.1:p.Thr456Ser			PA5090	vgrG5
CIP_BF_4	5883702	24	12,5	CDS: hypothetical protein	AAG08611.1:c.39T>A	AAG08611.1:p.His13Gln			PA5226
CIP_BF_4	5918466	32	12,5	CDS: hypothetical protein	AAG08642.1:c.1123G>C	AAG08642.1:p.Gly375Arg			PA5257
CIP_BF_4	6080729	16	12,5	CDS: probable electron transfer flavoprotein alpha subunit	AAG08785.1:c.360G>C	AAG08785.1:p.Glu120Asp			PA5400
CIP_BF_4	6095206	32	12,5	CDS: serine hydroxymethyltransferase	AAG08800.1:c.1183delG	AAG08800.1:p.Asp395fs			PA5415	glyA1
CIP_BF_4	6095209	32	12,5	CDS: serine hydroxymethyltransferase	AAG08800.1:c.1185_1186insC	AAG08800.1:p.Ala396fs			PA5415	glyA1
CIP_BF_4	6148446	24	12,5	CDS: hypothetical protein	AAG08842.1:c.128T>A	AAG08842.1:p.Leu43Gln			PA5457
CIP_BF_4	6148448	24	12,5	CDS: hypothetical protein	AAG08842.1:c.130C>T	AAG08842.1:p.Leu44Phe			PA5457
CIP_BF_4	6203414	16	12,5	CDS: MifR	AAG08896.1:c.1034C>G	AAG08896.1:p.Ala345Gly			PA5511	mifR
CIP_BF_4	6240474	16	12,5	CDS: conserved hypothetical protein	AAG08931.1:c.159delT	AAG08931.1:p.Asp53fs			PA5546
CIP_BF_4	6240479	16	12,5	CDS: conserved hypothetical protein	AAG08931.1:c.154_155insA	AAG08931.1:p.Leu52fs			PA5546
CIP_BF_4	6240480	16	12,5	CDS: conserved hypothetical protein	AAG08931.1:c.153_154insG	AAG08931.1:p.Leu52fs			PA5546
CIP_BF_4	4741809	41	12,2	CDS: transcriptional regulator PchR	AAG07615.1:c.386_387delCCinsGG	AAG07615.1:p.Pro129Arg			PA4227	pchR
CIP_BF_4	4639190	33	12,12	CDS: hypothetical protein	AAG07533.1:c.304G>C	AAG07533.1:p.Glu102Gln			PA4146
CIP_BF_4	4639191	33	12,12	CDS: hypothetical protein	AAG07533.1:c.305A>C	AAG07533.1:p.Glu102Ala			PA4146
CIP_BF_4	79988	25	12	CDS: oligopeptidase A	AAG03457.1:c.1279C>G	AAG03457.1:p.Arg427Gly			PA0067	prlC
CIP_BF_4	124054	25	12	CDS: probable carbonic anhydrase	AAG03492.1:c.184G>A	AAG03492.1:p.Asp62Asn			PA0102
CIP_BF_4	146557	25	12	CDS: gamma-aminobutyrate permease	AAG03519.1:c.836T>G	AAG03519.1:p.Val279Gly			PA0129	bauD
CIP_BF_4	174318	25	12	CDS: transcriptional regulator PcaQ	AAG03542.1:c.508C>G	AAG03542.1:p.Leu170Val			PA0152	pcaQ
CIP_BF_4	186255	25	12	CDS: probable transcriptional regulator	AAG03553.1:c.500delT	AAG03553.1:p.Leu167fs			PA0163
CIP_BF_4	186262	25	12	CDS: probable transcriptional regulator	AAG03553.1:c.493_494insA	AAG03553.1:p.Arg165fs			PA0163
CIP_BF_4	242704	25	12	CDS: probable acyl transferase	AAG03603.1:c.263G>C	AAG03603.1:p.Gly88Ala			PA0214
CIP_BF_4	588476	25	12	CDS: conserved hypothetical protein	AAG03918.1:c.480_481delGAinsTC	AAG03918.1:p.Lys161Gln			PA0529
CIP_BF_4	2099627	25	12	CDS: hypothetical protein	AAG05311.1:c.176G>C	AAG05311.1:p.Gly59Ala			PA1923
CIP_BF_4	2494294	25	12	CDS: gluconate dehydrogenase	AAG05653.1:c.358_359delTTinsAA	AAG05653.1:p.Leu120Lys			PA2265
CIP_BF_4	2550018	25	12	CDS: probable transcriptional regulator	AAG05700.1:c.58C>A	AAG05700.1:p.Leu20Met			PA2312
CIP_BF_4	2574879	25	12	CDS: probable sulfatase	AAG05721.1:c.1114G>C	AAG05721.1:p.Gly372Arg			PA2333
CIP_BF_4	2574881	25	12	CDS: probable sulfatase	AAG05721.1:c.1112_1113insG	AAG05721.1:p.Gly372fs			PA2333
CIP_BF_4	3191433	25	12	CDS: probable outer membrane protein precursor	AAG06225.1:c.1223A>T	AAG06225.1:p.Glu408Val			PA2837
CIP_BF_4	3469004	25	12	CDS: hypothetical protein	AAG06479.1:c.1423_1424delCTinsAG	AAG06479.1:p.Leu475Arg			PA3091
CIP_BF_4	3984061	25	12	CDS: ArnD	AAG06943.1:c.55_56insC	AAG06943.1:p.Gly19fs			PA3555	arnD
CIP_BF_4	4144497	25	12	CDS: probable two-component response regulator	AAG07089.1:c.334_335delTTinsAA	AAG07089.1:p.Phe112Asn			PA3702	wspR
CIP_BF_4	4433624	25	12	CDS: conserved hypothetical protein	AAG07340.1:c.214G>C	AAG07340.1:p.Gly72Arg			PA3953
CIP_BF_4	4442553	25	12	CDS: hypothetical protein	AAG07349.1:c.101A>G	AAG07349.1:p.Gln34Arg			PA3962
CIP_BF_4	4442580	25	12	CDS: hypothetical protein	AAG07349.1:c.128T>G	AAG07349.1:p.Ile43Ser			PA3962
CIP_BF_4	4493675	25	12	CDS: conserved hypothetical protein	AAG07400.1:c.251T>G	AAG07400.1:p.Val84Gly			PA4013
CIP_BF_4	4628073	25	12	CDS: tyrosyl-tRNA synthetase	AAG07525.1:c.1113delC	AAG07525.1:p.Gly372fs			PA4138	tyrS
CIP_BF_4	4628074	25	12	CDS: tyrosyl-tRNA synthetase	AAG07525.1:c.1112C>A	AAG07525.1:p.Ala371Asp			PA4138	tyrS
CIP_BF_4	4635787	25	12	CDS: probable toxin transporter	AAG07530.1:c.1649T>A	AAG07530.1:p.Leu550Gln			PA4143
CIP_BF_4	4643716	25	12	CDS: probable dehydrogenase E1 component	AAG07537.1:c.146C>T	AAG07537.1:p.Ala49Val			PA4150
CIP_BF_4	4689038	25	12	CDS: probable iron/ascorbate oxidoreductase	AAG07578.1:c.856A>T	AAG07578.1:p.Ile286Phe			PA4191
CIP_BF_4	4733976	25	12	CDS: pyochelin synthetase	AAG07613.1:c.2822_2823delTGinsGT	AAG07613.1:p.Val941Gly			PA4225	pchF
CIP_BF_4	5163944	25	12	CDS: conserved hypothetical protein	AAG07994.1:c.1909_1911delGTGinsCAC	AAG07994.1:p.Val637His			PA4606
CIP_BF_4	5321788	25	12	CDS: hypothetical protein	AAG08121.1:c.3214_3216delGAAinsTTC	AAG08121.1:p.Glu1072Phe			PA4735
CIP_BF_4	5694901	25	12	CDS: hypothetical protein	AAG08440.1:c.326G>C	AAG08440.1:p.Gly109Ala			PA5055
CIP_BF_4	5887557	25	12	CDS: probable ATP-binding/permease fusion ABC transporter	AAG08616.1:c.2276C>G	AAG08616.1:p.Pro759Arg			PA5231
CIP_BF_4	5887558	25	12	CDS: probable ATP-binding/permease fusion ABC transporter	AAG08616.1:c.2275C>G	AAG08616.1:p.Pro759Ala			PA5231
CIP_BF_4	5888601	25	12	CDS: probable ATP-binding/permease fusion ABC transporter	AAG08616.1:c.1232delG	AAG08616.1:p.Arg411fs			PA5231
CIP_BF_4	5921430	25	12	CDS: uroporphyrinogen-III synthetase	AAG08644.1:c.68G>C	AAG08644.1:p.Gly23Ala			PA5259	hemD
CIP_BF_4	5921437	25	12	CDS: uroporphyrinogen-III synthetase	AAG08644.1:c.61A>C	AAG08644.1:p.Ser21Arg			PA5259	hemD
CIP_BF_4	6243291	25	12	CDS: glucosamine--fructose-6-phosphate aminotransferase	AAG08934.1:c.1655_1656delAAinsCG	AAG08934.1:p.Glu552Ala			PA5549	glmS
CIP_BF_4	167377	34	11,76	CDS: probable oxidoreductase	AAG03537.1:c.232C>G	AAG03537.1:p.His78Asp			PA0147
CIP_BF_4	232105	34	11,76	CDS: probable binding protein component of ABC transporter	AAG03592.1:c.996_997insG	AAG03592.1:p.Arg333fs			PA0203
CIP_BF_4	325943	17	11,76	CDS: hypothetical protein	AAG03679.1:c.244C>T	AAG03679.1:p.Arg82Cys			PA0290
CIP_BF_4	330160	17	11,76	CDS: N-carbamoylputrescine amidohydrolase	AAG03682.1:c.712T>G	AAG03682.1:p.Phe238Val			PA0293	aguB
CIP_BF_4	330162	17	11,76	CDS: N-carbamoylputrescine amidohydrolase	AAG03682.1:c.710C>G	AAG03682.1:p.Pro237Arg			PA0293	aguB
CIP_BF_4	422301	17	11,76	CDS: probable transglycosylase	AAG03767.1:c.643G>C	AAG03767.1:p.Gly215Arg			PA0378
CIP_BF_4	430093	17	11,76	CDS: hypothetical protein	AAG03778.1:c.530G>C	AAG03778.1:p.Trp177Ser			PA0389
CIP_BF_4	490540	17	11,76	CDS: cytosine deaminase	AAG03826.1:c.119G>A	AAG03826.1:p.Arg40His			PA0437	codA
CIP_BF_4	537280	17	11,76	CDS: probable permease	AAG03865.1:c.590T>G	AAG03865.1:p.Leu197Arg			PA0476
CIP_BF_4	573972	17	11,76	CDS: heme d1 biosynthesis protein NirJ	AAG03900.1:c.625C>G	AAG03900.1:p.Arg209Gly			PA0511	nirJ
CIP_BF_4	573975	17	11,76	CDS: heme d1 biosynthesis protein NirJ	AAG03900.1:c.622C>T	AAG03900.1:p.Arg208Cys			PA0511	nirJ
CIP_BF_4	574539	17	11,76	CDS: heme d1 biosynthesis protein NirJ	AAG03900.1:c.58C>G	AAG03900.1:p.Arg20Gly			PA0511	nirJ
CIP_BF_4	588471	17	11,76	CDS: conserved hypothetical protein	AAG03918.1:c.475G>C	AAG03918.1:p.Glu159Gln			PA0529
CIP_BF_4	738779	17	11,76	CDS: HxcT pseudopilin	AAG04070.1:c.61C>A	AAG04070.1:p.Leu21Met			PA0681	hxcT
CIP_BF_4	741187	17	11,76	CDS: probable type II secretion system protein	AAG04072.1:c.985G>A	AAG04072.1:p.Gly329Ser			PA0683	hxcY
CIP_BF_4	1150778	17	11,76	CDS: hypothetical protein	AAG04453.1:c.638delG	AAG04453.1:p.Cys213fs			PA1064
CIP_BF_4	1256320	17	11,76	CDS: probable two-component sensor	AAG04547.1:c.227delT	AAG04547.1:p.Ile76fs			PA1158
CIP_BF_4	1256323	17	11,76	CDS: probable two-component sensor	AAG04547.1:c.229_230insA	AAG04547.1:p.Val77fs			PA1158
CIP_BF_4	1263820	17	11,76	CDS: conserved hypothetical protein	AAG04553.1:c.443G>C	AAG04553.1:p.Gly148Ala			PA1164
CIP_BF_4	1333548	17	11,76	CDS: hypothetical protein	AAG04621.1:c.914T>C	AAG04621.1:p.Leu305Ser			PA1232
CIP_BF_4	1748365	17	11,76	CDS: hypothetical protein	AAG04994.1:c.770T>C	AAG04994.1:p.Ile257Thr			PA1605
CIP_BF_4	2078953	17	11,76	CDS: hypothetical protein	AAG05295.1:c.314delC	AAG05295.1:p.Pro105fs			PA1907
CIP_BF_4	2078956	17	11,76	CDS: hypothetical protein	AAG05295.1:c.311T>A	AAG05295.1:p.Leu104Gln			PA1907
CIP_BF_4	2078958	17	11,76	CDS: hypothetical protein	AAG05295.1:c.309_310insG	AAG05295.1:p.Leu104fs			PA1907
CIP_BF_4	2078963	17	11,76	CDS: hypothetical protein	AAG05295.1:c.304_305insG	AAG05295.1:p.Ala102fs			PA1907
CIP_BF_4	2078966	17	11,76	CDS: hypothetical protein	AAG05295.1:c.301G>C	AAG05295.1:p.Val101Leu			PA1907
CIP_BF_4	2084711	17	11,76	CDS: sigma factor regulator	_FemR	AAG05299.1:c.716delA	AAG05299.1:p.Asp239fs		PA1911	femR
CIP_BF_4	2084722	17	11,76	CDS: sigma factor regulator	_FemR	AAG05299.1:c.705C>A	AAG05299.1:p.Asp235Glu		PA1911	femR
CIP_BF_4	2084727	17	11,76	CDS: sigma factor regulator	_FemR	AAG05299.1:c.700T>G	AAG05299.1:p.Phe234Val		PA1911	femR
CIP_BF_4	2084732	17	11,76	CDS: sigma factor regulator	_FemR	AAG05299.1:c.695T>A	AAG05299.1:p.Leu232Gln		PA1911	femR
CIP_BF_4	2099837	17	11,76	CDS: hypothetical protein	AAG05311.1:c.386G>C	AAG05311.1:p.Gly129Ala			PA1923
CIP_BF_4	2169073	17	11,76	CDS: quinoprotein ethanol dehydrogenase	AAG05370.1:c.80G>C	AAG05370.1:p.Gly27Ala			PA1982	exaA
CIP_BF_4	2248468	17	11,76	CDS: probable major facilitator superfamily (MFS) transporter	AAG05443.1:c.1115G>T	AAG05443.1:p.Gly372Val			PA2055
CIP_BF_4	2512640	17	11,76	CDS: hypothetical protein	AAG05672.1:c.130C>A	AAG05672.1:p.Leu44Met			PA2284
CIP_BF_4	2546401	17	11,76	CDS: probable permease of ABC transporter	AAG05695.1:c.235_236insC	AAG05695.1:p.Leu79fs			PA2307
CIP_BF_4	2644660	17	11,76	CDS: PvdT	AAG05778.1:c.1355T>A	AAG05778.1:p.Leu452His			PA2390	pvdT
CIP_BF_4	2746480	17	11,76	CDS: glycine cleavage system protein P2	AAG05833.1:c.200G>T	AAG05833.1:p.Gly67Val			PA2445	gcvP2
CIP_BF_4	2801302	17	11,76	CDS: probable cytochrome c	AAG05870.1:c.134_135insT	AAG05870.1:p.Gly46fs			PA2482
CIP_BF_4	3190093	17	11,76	CDS: probable secretion protein	AAG06224.1:c.944C>G	AAG06224.1:p.Pro315Arg			PA2836
CIP_BF_4	3263490	17	11,76	CDS: cobalamin biosynthetic protein CbiD	AAG06296.1:c.728_729insA	AAG06296.1:p.Val244fs			PA2908	cbiD
CIP_BF_4	3263497	17	11,76	CDS: cobalamin biosynthetic protein CbiD	AAG06296.1:c.736A>G	AAG06296.1:p.Lys246Glu			PA2908	cbiD
CIP_BF_4	3291160	17	11,76	CDS: hypothetical protein	AAG06323.1:c.14A>G	AAG06323.1:p.His5Arg			PA2935
CIP_BF_4	3319150	17	11,76	CDS: conserved hypothetical protein	AAG06347.1:c.510G>T	AAG06347.1:p.Leu170Phe			PA2959
CIP_BF_4	3334921	17	11,76	CDS: ribonuclease E	AAG06364.1:c.2041G>T	AAG06364.1:p.Gly681Cys			PA2976	rne
CIP_BF_4	3413879	17	11,76	CDS: conserved hypothetical protein	AAG06436.1:c.62A>T	AAG06436.1:p.Glu21Val			PA3048
CIP_BF_4	3425623	17	11,76	CDS: PelD	AAG06449.1:c.1300G>A	AAG06449.1:p.Asp434Asn			PA3061	pelD
CIP_BF_4	3452472	17	11,76	CDS: probable two-component sensor	AAG06466.1:c.967delA	AAG06466.1:p.Ser323fs			PA3078	cprS
CIP_BF_4	3452475	17	11,76	CDS: probable two-component sensor	AAG06466.1:c.969_970insT	AAG06466.1:p.Gln324fs			PA3078	cprS
CIP_BF_4	3561627	17	11,76	CDS: conserved hypothetical protein	AAG06558.1:c.1006_1007insT	AAG06558.1:p.Gln336fs			PA3170
CIP_BF_4	3561627	17	11,76	CDS: conserved hypothetical protein	AAG06558.1:c.1007A>T	AAG06558.1:p.Gln336Leu			PA3170
CIP_BF_4	3740717	17	11,76	CDS: probable short chain dehydrogenase	AAG06718.1:c.613G>C	AAG06718.1:p.Glu205Gln			PA3330
CIP_BF_4	3740727	17	11,76	CDS: probable short chain dehydrogenase	AAG06718.1:c.623G>T	AAG06718.1:p.Arg208Leu			PA3330
CIP_BF_4	3756332	34	11,76	CDS: ATP-dependent DNA helicase RecQ	AAG06732.1:c.826_828delAACinsGTT	AAG06732.1:p.Asn276Val			PA3344	recQ
CIP_BF_4	3772080	17	11,76	CDS: probable secretion protein	AAG06748.1:c.482A>G	AAG06748.1:p.Gln161Arg			PA3360
CIP_BF_4	3917541	17	11,76	CDS: conserved hypothetical protein	AAG06888.1:c.688C>A	AAG06888.1:p.Pro230Thr			PA3500
CIP_BF_4	3990538	17	11,76	CDS: phosphotransferase system transporter fructose-specific IIBC component	_FruA	AAG06948.1:c.58G>C	AAG06948.1:p.Ala20Pro		PA3560	fruA
CIP_BF_4	4163927	17	11,76	CDS: probable peptidyl-prolyl cis-trans isomerase	FkbP-type	AAG07104.1:c.38G>C	AAG07104.1:p.Gly13Ala		PA3717
CIP_BF_4	4233939	17	11,76	CDS: hypothetical protein	AAG07162.1:c.229G>C	AAG07162.1:p.Ala77Pro			PA3775
CIP_BF_4	4264643	17	11,76	CDS: type 4 fimbrial bioGeneNamesis protein PilF	AAG07192.1:c.646A>G	AAG07192.1:p.Ile216Val			PA3805	pilF
CIP_BF_4	4433660	17	11,76	CDS: conserved hypothetical protein	AAG07340.1:c.250C>G	AAG07340.1:p.Pro84Ala			PA3953
CIP_BF_4	4476245	17	11,76	CDS: probable transcriptional regulator	AAG07382.1:c.291C>G	AAG07382.1:p.Ile97Met			PA3995
CIP_BF_4	4516142	17	11,76	CDS: hypothetical protein	AAG07422.1:c.593A>G	AAG07422.1:p.Asn198Ser			PA4035
CIP_BF_4	4641252	17	11,76	CDS: transcriptional regulator AcoR	AAG07534.1:c.128A>G	AAG07534.1:p.His43Arg			PA4147	acoR
CIP_BF_4	4864922	17	11,76	CDS: hypothetical protein	AAG07723.1:c.52C>A	AAG07723.1:p.Arg18Ser			PA4335
CIP_BF_4	5148318	17	11,76	CDS: probable ATP-binding component of ABC transporter	AAG07983.1:c.254C>A	AAG07983.1:p.Thr85Asn			PA4595
CIP_BF_4	5729025	17	11,76	CDS: hypothetical protein	AAG08474.1:c.452G>T	AAG08474.1:p.Arg151Leu			PA5089	tle5b
CIP_BF_4	5729028	17	11,76	CDS: hypothetical protein	AAG08474.1:c.449G>T	AAG08474.1:p.Arg150Leu			PA5089	tle5b
CIP_BF_4	5729031	17	11,76	CDS: hypothetical protein	AAG08474.1:c.446A>C	AAG08474.1:p.Gln149Pro			PA5089	tle5b
CIP_BF_4	5730486	17	11,76	CDS: conserved hypothetical protein	AAG08475.1:c.1360C>G	AAG08475.1:p.Leu454Val			PA5090	vgrG5
CIP_BF_4	2174594	26	11,54	CDS: pyrroloquinoline quinone biosynthesis protein E	AAG05377.1:c.683_684delAAinsTT	AAG05377.1:p.Glu228Val			PA1989	pqqE
CIP_BF_4	2595256	26	11,54	CDS: conserved hypothetical protein	AAG05736.1:c.692C>A	AAG05736.1:p.Ser231*			PA2348
CIP_BF_4	3984055	26	11,54	CDS: ArnD	AAG06943.1:c.50delG	AAG06943.1:p.Arg17fs			PA3555	arnD
CIP_BF_4	3984058	26	11,54	CDS: ArnD	AAG06943.1:c.53A>T	AAG06943.1:p.Asp18Val			PA3555	arnD
CIP_BF_4	4433622	26	11,54	CDS: conserved hypothetical protein	AAG07340.1:c.212C>G	AAG07340.1:p.Pro71Arg			PA3953
CIP_BF_4	4442579	26	11,54	CDS: hypothetical protein	AAG07349.1:c.127delA	AAG07349.1:p.Ile43fs			PA3962
CIP_BF_4	4528284	26	11,54	CDS: 1-deoxyxylulose-5-phosphate synthase	AAG07431.1:c.1738A>G	AAG07431.1:p.Ser580Gly			PA4044	dxs
CIP_BF_4	4628080	26	11,54	CDS: tyrosyl-tRNA synthetase	AAG07525.1:c.1106_1107insG	AAG07525.1:p.Ala370fs			PA4138	tyrS
CIP_BF_4	4628080	26	11,54	CDS: tyrosyl-tRNA synthetase	AAG07525.1:c.1106T>G	AAG07525.1:p.Leu369Arg			PA4138	tyrS
CIP_BF_4	4643703	26	11,54	CDS: probable dehydrogenase E1 component	AAG07537.1:c.132_133insG	AAG07537.1:p.Glu45fs			PA4150
CIP_BF_4	4643704	26	11,54	CDS: probable dehydrogenase E1 component	AAG07537.1:c.134A>C	AAG07537.1:p.Glu45Ala			PA4150
CIP_BF_4	4643715	26	11,54	CDS: probable dehydrogenase E1 component	AAG07537.1:c.145delG	AAG07537.1:p.Ala49fs			PA4150
CIP_BF_4	4744666	26	11,54	CDS: pyochelin biosynthetic protein PchC	AAG07617.1:c.602_603insG	AAG07617.1:p.Ala202fs			PA4229	pchC
CIP_BF_4	5844368	26	11,54	CDS: hypothetical protein	AAG08576.1:c.315delT	AAG08576.1:p.Arg106fs			PA5191
CIP_BF_4	93769	35	11,43	CDS: IcmF1	AAG03467.1:c.1058G>C	AAG03467.1:p.Gly353Ala			PA0077	icmF1
CIP_BF_4	141043	35	11,43	CDS: hypothetical protein	AAG03511.1:c.41T>G	AAG03511.1:p.Leu14Arg			PA0121
CIP_BF_4	167374	35	11,43	CDS: probable oxidoreductase	AAG03537.1:c.229A>G	AAG03537.1:p.Asn77Asp			PA0147
CIP_BF_4	232100	35	11,43	CDS: probable binding protein component of ABC transporter	AAG03592.1:c.1001_1002insT	AAG03592.1:p.Ala335fs			PA0203
CIP_BF_4	232112	35	11,43	CDS: probable binding protein component of ABC transporter	AAG03592.1:c.989delA	AAG03592.1:p.Asp330fs			PA0203
CIP_BF_4	1381015	35	11,43	CDS: hypothetical protein	AAG04659.1:c.1603_1604delGAinsTC	AAG04659.1:p.Glu535Ser			PA1270
CIP_BF_4	5536878	35	11,43	CDS: hypothetical protein	AAG08318.1:c.145T>G	AAG08318.1:p.Phe49Val			PA4933
CIP_BF_4	5865299	35	11,43	CDS: probable secretion pathway ATPase	AAG08595.1:c.73C>G	AAG08595.1:p.Gln25Glu			PA5210
CIP_BF_4	33661	18	11,11	CDS: choline sulfatase	AAG03421.1:c.851C>T	AAG03421.1:p.Thr284Ile			PA0031	betC
CIP_BF_4	49893	18	11,11	CDS: probable hemagglutinin	AAG03431.1:c.6979_6980insA	AAG03431.1:p.Val2327fs			PA0041
CIP_BF_4	49893	18	11,11	CDS: probable hemagglutinin	AAG03431.1:c.6980T>C	AAG03431.1:p.Val2327Ala			PA0041
CIP_BF_4	59347	18	11,11	CDS: exoenzyme T	AAG03434.1:c.561_562insC	AAG03434.1:p.Gly188fs			PA0044	exoT
CIP_BF_4	146539	27	11,11	CDS: gamma-aminobutyrate permease	AAG03519.1:c.854C>A	AAG03519.1:p.Ala285Asp			PA0129	bauD
CIP_BF_4	167380	36	11,11	CDS: probable oxidoreductase	AAG03537.1:c.235C>T	AAG03537.1:p.Arg79Cys			PA0147
CIP_BF_4	231514	27	11,11	CDS: probable amidase	AAG03591.1:c.487A>G	AAG03591.1:p.Ser163Gly			PA0202
CIP_BF_4	319862	18	11,11	CDS: conserved hypothetical protein	AAG03674.1:c.733G>C	AAG03674.1:p.Asp245His			PA0285
CIP_BF_4	374672	18	11,11	CDS: hypothetical protein	AAG03722.1:c.430T>G	AAG03722.1:p.Ser144Ala			PA0333
CIP_BF_4	374685	18	11,11	CDS: hypothetical protein	AAG03722.1:c.443G>C	AAG03722.1:p.Gly148Ala			PA0333
CIP_BF_4	374696	18	11,11	CDS: hypothetical protein	AAG03722.1:c.454G>C	AAG03722.1:p.Ala152Pro			PA0333
CIP_BF_4	411390	18	11,11	CDS: probable transcriptional regulator	AAG03756.1:c.167A>T	AAG03756.1:p.Glu56Val			PA0367
CIP_BF_4	460192	18	11,11	CDS: component of chemotactic signal transduction system	AAG03802.1:c.6067A>G	AAG03802.1:p.Asn2023Asp			PA0413	chpA
CIP_BF_4	460193	18	11,11	CDS: component of chemotactic signal transduction system	AAG03802.1:c.6068A>T	AAG03802.1:p.Asn2023Ile			PA0413	chpA
CIP_BF_4	495288	27	11,11	CDS: dihydropyrimidinase	AAG03830.1:c.968A>C	AAG03830.1:p.Glu323Ala			PA0441	dht
CIP_BF_4	495292	27	11,11	CDS: dihydropyrimidinase	AAG03830.1:c.964G>T	AAG03830.1:p.Ala322Ser			PA0441	dht
CIP_BF_4	517053	18	11,11	CDS: probable major facilitator superfamily (MFS) transporter	AAG03847.1:c.410T>C	AAG03847.1:p.Val137Ala			PA0458
CIP_BF_4	517059	18	11,11	CDS: probable major facilitator superfamily (MFS) transporter	AAG03847.1:c.404A>T	AAG03847.1:p.Asp135Val			PA0458
CIP_BF_4	530822	18	11,11	CDS: Ferrichrome receptor FiuA	AAG03859.1:c.1616T>A	AAG03859.1:p.Val539Glu			PA0470	fiuA
CIP_BF_4	537275	18	11,11	CDS: probable permease	AAG03865.1:c.595C>A	AAG03865.1:p.Arg199Ser			PA0476
CIP_BF_4	568051	18	11,11	CDS: probable acyl-CoA dehydrogenase	AAG03896.1:c.1120C>G	AAG03896.1:p.His374Asp			PA0507
CIP_BF_4	573969	18	11,11	CDS: heme d1 biosynthesis protein NirJ	AAG03900.1:c.628A>G	AAG03900.1:p.Ser210Gly			PA0511	nirJ
CIP_BF_4	574518	18	11,11	CDS: heme d1 biosynthesis protein NirJ	AAG03900.1:c.79_80insT	AAG03900.1:p.Pro27fs			PA0511	nirJ
CIP_BF_4	574520	18	11,11	CDS: heme d1 biosynthesis protein NirJ	AAG03900.1:c.77C>T	AAG03900.1:p.Ala26Val			PA0511	nirJ
CIP_BF_4	590789	18	11,11	CDS: probable glutamine amidotransferase	AAG03920.1:c.685delC	AAG03920.1:p.His229fs			PA0531
CIP_BF_4	590793	18	11,11	CDS: probable glutamine amidotransferase	AAG03920.1:c.688_689insA	AAG03920.1:p.Arg230fs			PA0531
CIP_BF_4	590801	18	11,11	CDS: probable glutamine amidotransferase	AAG03920.1:c.696_697insT	AAG03920.1:p.Glu233fs			PA0531
CIP_BF_4	590802	18	11,11	CDS: probable glutamine amidotransferase	AAG03920.1:c.698A>C	AAG03920.1:p.Glu233Ala			PA0531
CIP_BF_4	738785	18	11,11	CDS: HxcT pseudopilin	AAG04070.1:c.67G>T	AAG04070.1:p.Glu23*			PA0681	hxcT
CIP_BF_4	738786	18	11,11	CDS: HxcT pseudopilin	AAG04070.1:c.68A>C	AAG04070.1:p.Glu23Ala			PA0681	hxcT
CIP_BF_4	738792	18	11,11	CDS: HxcT pseudopilin	AAG04070.1:c.74T>G	AAG04070.1:p.Met25Arg			PA0681	hxcT
CIP_BF_4	1110492	18	11,11	CDS: 2-Nitropropane Dioxygenase	AAG04413.1:c.611T>G	AAG04413.1:p.Phe204Cys			PA1024
CIP_BF_4	1138011	18	11,11	CDS: conserved hypothetical protein	AAG04439.1:c.969T>G	AAG04439.1:p.Cys323Trp			PA1050
CIP_BF_4	1140418	18	11,11	CDS: conserved hypothetical protein	AAG04441.1:c.704_705insCA	AAG04441.1:p.Leu236fs			PA1052
CIP_BF_4	1150781	18	11,11	CDS: hypothetical protein	AAG04453.1:c.635G>T	AAG04453.1:p.Gly212Val			PA1064
CIP_BF_4	1256329	18	11,11	CDS: probable two-component sensor	AAG04547.1:c.236A>C	AAG04547.1:p.Asp79Ala			PA1158
CIP_BF_4	1309544	18	11,11	CDS: conserved hypothetical protein	AAG04597.1:c.1477_1478insC	AAG04597.1:p.Ala494fs			PA1208
CIP_BF_4	1313805	18	11,11	CDS: hypothetical protein	AAG04602.1:c.517C>T	AAG04602.1:p.Leu173Phe			PA1213
CIP_BF_4	1319809	18	11,11	CDS: hypothetical protein	AAG04607.1:c.581delA	AAG04607.1:p.Gln194fs			PA1218
CIP_BF_4	1470469	18	11,11	CDS: conserved hypothetical protein	AAG04746.1:c.382G>A	AAG04746.1:p.Val128Met			PA1357
CIP_BF_4	1551188	18	11,11	CDS: probable ATP-binding component of ABC transporter	AAG04814.1:c.205G>A	AAG04814.1:p.Val69Met			PA1425
CIP_BF_4	1556157	18	11,11	CDS: probable cation-transporting P-type ATPase	AAG04818.1:c.1145_1146insC	AAG04818.1:p.Asp383fs			PA1429
CIP_BF_4	1556173	18	11,11	CDS: probable cation-transporting P-type ATPase	AAG04818.1:c.1162delG	AAG04818.1:p.Gly388fs			PA1429
CIP_BF_4	1587717	18	11,11	CDS: probable two-component sensor	AAG04847.1:c.695A>C	AAG04847.1:p.Glu232Ala			PA1458
CIP_BF_4	1748382	18	11,11	CDS: hypothetical protein	AAG04994.1:c.787G>A	AAG04994.1:p.Val263Met			PA1605
CIP_BF_4	1775970	18	11,11	CDS: KdpF protein	AAG05021.1:c.25_26insG	AAG05021.1:p.Leu9fs			PA1632	kdpF
CIP_BF_4	1779401	18	11,11	CDS: potassium-transporting ATPase	_B chain	AAG05023.1:c.1650_1651insT	AAG05023.1:p.Arg551fs		PA1634	kdpB
CIP_BF_4	1788211	18	11,11	CDS: selenophosphate synthetase	AAG05031.1:c.962C>A	AAG05031.1:p.Ala321Glu			PA1642	selD
CIP_BF_4	2161624	18	11,11	CDS: ErcS'	AAG05364.1:c.1262C>T	AAG05364.1:p.Ser421Phe			PA1976	ercS'
CIP_BF_4	2331449	18	11,11	CDS: alcohol dehydrogenase (Zn-dependent)	AAG05507.1:c.611G>A	AAG05507.1:p.Arg204Gln			PA2119
CIP_BF_4	2386839	27	11,11	CDS: probable glycosyl hydrolase	AAG05552.1:c.1507_1508delCTinsAG	AAG05552.1:p.Leu503Arg			PA2164
CIP_BF_4	2546416	18	11,11	CDS: probable permease of ABC transporter	AAG05695.1:c.220delG	AAG05695.1:p.Ala74fs			PA2307
CIP_BF_4	2731563	18	11,11	CDS: probable cation-transporting P-type ATPase	AAG05823.1:c.941_942insC	AAG05823.1:p.Ile315fs			PA2435
CIP_BF_4	2731567	18	11,11	CDS: probable cation-transporting P-type ATPase	AAG05823.1:c.937delG	AAG05823.1:p.Ala313fs			PA2435
CIP_BF_4	2736219	18	11,11	CDS: hypothetical protein	AAG05827.1:c.976G>A	AAG05827.1:p.Gly326Ser			PA2439
CIP_BF_4	2736228	18	11,11	CDS: hypothetical protein	AAG05827.1:c.967T>C	AAG05827.1:p.Ser323Pro			PA2439
CIP_BF_4	2799696	18	11,11	CDS: probable two-component sensor	AAG05868.1:c.1285G>T	AAG05868.1:p.Gly429Cys			PA2480
CIP_BF_4	2856071	18	11,11	CDS: hypothetical protein	AAG05917.1:c.524T>C	AAG05917.1:p.Val175Ala			PA2529
CIP_BF_4	2871226	18	11,11	CDS: conserved hypothetical protein	AAG05930.1:c.2602G>A	AAG05930.1:p.Gly868Ser			PA2542
CIP_BF_4	2880234	18	11,11	CDS: hypothetical protein	AAG05936.1:c.1259delC	AAG05936.1:p.Val421fs			PA2548
CIP_BF_4	2880240	18	11,11	CDS: hypothetical protein	AAG05936.1:c.1264_1265insA	AAG05936.1:p.Arg422fs			PA2548
CIP_BF_4	3059813	18	11,11	CDS: hypothetical protein	AAG06093.1:c.404G>C	AAG06093.1:p.Gly135Ala			PA2705
CIP_BF_4	3127395	18	11,11	CDS: hypothetical protein	AAG06156.1:c.170delT	AAG06156.1:p.Arg58fs			PA2768
CIP_BF_4	3142339	18	11,11	CDS: conserved hypothetical protein	AAG06173.1:c.55_56delAAinsTT	AAG06173.1:p.Lys19Leu			PA2785
CIP_BF_4	3146582	18	11,11	CDS: hypothetical protein	AAG06177.1:c.332A>T	AAG06177.1:p.His111Leu			PA2789
CIP_BF_4	3260648	18	11,11	CDS: probable oxidoreductase	AAG06294.1:c.538A>G	AAG06294.1:p.Ile180Val			PA2906
CIP_BF_4	3301838	18	11,11	CDS: cobalamin biosynthetic protein CobN	AAG06332.1:c.2524C>T	AAG06332.1:p.Pro842Ser			PA2944	cobN
CIP_BF_4	3413873	18	11,11	CDS: conserved hypothetical protein	AAG06436.1:c.68C>A	AAG06436.1:p.Ala23Glu			PA3048
CIP_BF_4	3465526	18	11,11	CDS: hypothetical protein	AAG06475.1:c.548T>C	AAG06475.1:p.Phe183Ser			PA3087
CIP_BF_4	3579602	18	11,11	CDS: probable permease of ABC sugar transporter	AAG06577.1:c.682C>T	AAG06577.1:p.Arg228Cys			PA3189
CIP_BF_4	3655531	18	11,11	CDS: hypothetical protein	AAG06655.1:c.281G>A	AAG06655.1:p.Gly94Asp			PA3267
CIP_BF_4	3667126	27	11,11	CDS: probable ATP-dependent DNA helicase	AAG06660.1:c.729_730delCTinsAG	AAG06660.1:p.Cys244Gly			PA3272
CIP_BF_4	3680782	18	11,11	CDS: hypothetical protein	AAG06676.1:c.187_188insA	AAG06676.1:p.Gly63fs			PA3288
CIP_BF_4	3680784	18	11,11	CDS: hypothetical protein	AAG06676.1:c.185delT	AAG06676.1:p.Leu62fs			PA3288
CIP_BF_4	3694223	18	11,11	CDS: probable ATP-dependent helicase	AAG06685.1:c.782A>G	AAG06685.1:p.Glu261Gly			PA3297
CIP_BF_4	3716836	18	11,11	CDS: probable ATP-binding component of ABC transporter	AAG06702.1:c.29T>A	AAG06702.1:p.Leu10Gln			PA3314
CIP_BF_4	3719470	18	11,11	CDS: hypothetical protein	AAG06705.1:c.142T>G	AAG06705.1:p.Ser48Ala			PA3317
CIP_BF_4	3719471	18	11,11	CDS: hypothetical protein	AAG06705.1:c.143C>A	AAG06705.1:p.Ser48*			PA3317
CIP_BF_4	3723886	18	11,11	CDS: probable transcriptional regulator	AAG06709.1:c.353T>A	AAG06709.1:p.Leu118Gln			PA3321
CIP_BF_4	3723889	18	11,11	CDS: probable transcriptional regulator	AAG06709.1:c.356T>A	AAG06709.1:p.Leu119Gln			PA3321
CIP_BF_4	3726869	18	11,11	CDS: probable short-chain dehydrogenase	AAG06712.1:c.418G>A	AAG06712.1:p.Gly140Arg			PA3324
CIP_BF_4	3733681	18	11,11	CDS: probable non-ribosomal peptide synthetase	AAG06715.1:c.3125G>T	AAG06715.1:p.Arg1042Leu			PA3327
CIP_BF_4	3786268	18	11,11	CDS: conserved hypothetical protein	AAG06766.1:c.125C>T	AAG06766.1:p.Pro42Leu			PA3378
CIP_BF_4	3793002	18	11,11	CDS: beta-ketoacyl reductase	AAG06775.1:c.713C>G	AAG06775.1:p.Thr238Ser			PA3387	rhlG
CIP_BF_4	3941983	18	11,11	CDS: probable Resistance-Nodulation-Cell Division (RND) efflux transporter	AAG06910.1:c.671_672insC	AAG06910.1:p.Gln224fs			PA3522	mexQ
CIP_BF_4	4023844	18	11,11	CDS: probable hydroxyacyl-CoA dehydrogenase	AAG06978.1:c.889C>G	AAG06978.1:p.Pro297Ala			PA3590
CIP_BF_4	4208970	18	11,11	CDS: probable N-acetylglucosamine-6-phosphate deacetylase	AAG07145.1:c.803A>G	AAG07145.1:p.Asp268Gly			PA3758
CIP_BF_4	4221550	18	11,11	CDS: hypothetical protein	AAG07152.1:c.248C>G	AAG07152.1:p.Pro83Arg			PA3765
CIP_BF_4	4232621	18	11,11	CDS: probable acetylpolyamine aminohydrolase	AAG07161.1:c.364G>T	AAG07161.1:p.Ala122Ser			PA3774
CIP_BF_4	4259469	18	11,11	CDS: conserved hypothetical protein	AAG07187.1:c.929delC	AAG07187.1:p.Ala310fs			PA3800
CIP_BF_4	4259472	18	11,11	CDS: conserved hypothetical protein	AAG07187.1:c.926T>A	AAG07187.1:p.Leu309Gln			PA3800
CIP_BF_4	4259475	18	11,11	CDS: conserved hypothetical protein	AAG07187.1:c.923_924insG	AAG07187.1:p.Leu309fs			PA3800
CIP_BF_4	4477352	18	11,11	CDS: lipoate synthase	AAG07383.1:c.626_627insT	AAG07383.1:p.Ser210fs			PA3996	lis
CIP_BF_4	4517032	18	11,11	CDS: probable two-component sensor	AAG07423.1:c.463A>G	AAG07423.1:p.Thr155Ala			PA4036
CIP_BF_4	4543343	18	11,11	CDS: hypothetical protein	AAG07452.1:c.686A>C	AAG07452.1:p.Glu229Ala			PA4065
CIP_BF_4	4641255	18	11,11	CDS: transcriptional regulator AcoR	AAG07534.1:c.125A>G	AAG07534.1:p.Gln42Arg			PA4147	acoR
CIP_BF_4	4690201	36	11,11	CDS: probable ATP-binding component of ABC transporter	AAG07579.1:c.445C>A	AAG07579.1:p.Arg149Ser			PA4192
CIP_BF_4	4728016	18	11,11	CDS: probable ATP-binding component of ABC transporter	AAG07610.1:c.602A>T	AAG07610.1:p.Gln201Leu			PA4222
CIP_BF_4	4808487	18	11,11	CDS: exodeoxyribonuclease V gamma chain	AAG07673.1:c.224T>C	AAG07673.1:p.Ile75Thr			PA4285	recC
CIP_BF_4	4808490	18	11,11	CDS: exodeoxyribonuclease V gamma chain	AAG07673.1:c.221G>C	AAG07673.1:p.Gly74Ala			PA4285	recC
CIP_BF_4	4808493	18	11,11	CDS: exodeoxyribonuclease V gamma chain	AAG07673.1:c.218G>C	AAG07673.1:p.Gly73Ala			PA4285	recC
CIP_BF_4	4808496	18	11,11	CDS: exodeoxyribonuclease V gamma chain	AAG07673.1:c.215G>A	AAG07673.1:p.Gly72Asp			PA4285	recC
CIP_BF_4	5177518	18	11,11	CDS: hypothetical protein	AAG08006.1:c.134A>C	AAG08006.1:p.Asn45Thr			PA4618
CIP_BF_4	5289538	36	11,11	CDS: heme/hemoglobin uptake outer membrane receptor PhuR precursor	AAG08096.1:c.322_324delGGGinsCCC	AAG08096.1:p.Gly108Pro			PA4710	phuR
CIP_BF_4	5844362	27	11,11	CDS: hypothetical protein	AAG08576.1:c.309delA	AAG08576.1:p.Ser104fs			PA5191
CIP_BF_4	5844371	27	11,11	CDS: hypothetical protein	AAG08576.1:c.317_318insA	AAG08576.1:p.Arg107fs			PA5191
CIP_BF_4	5844375	27	11,11	CDS: hypothetical protein	AAG08576.1:c.321_322insT	AAG08576.1:p.Ser108fs			PA5191
CIP_BF_4	5885834	18	11,11	CDS: conserved hypothetical protein	AAG08614.1:c.349G>T	AAG08614.1:p.Ala117Ser			PA5229
CIP_BF_4	5888608	27	11,11	CDS: probable ATP-binding/permease fusion ABC transporter	AAG08616.1:c.1225_1226insC	AAG08616.1:p.Gly409fs			PA5231
CIP_BF_4	6080740	18	11,11	CDS: probable electron transfer flavoprotein alpha subunit	AAG08785.1:c.371G>C	AAG08785.1:p.Gly124Ala			PA5400
CIP_BF_4	6009668	46	10,87	CDS: hypothetical protein	AAG08726.1:c.523_524delTGinsCA	AAG08726.1:p.Trp175Gln			PA5341
CIP_BF_4	5579996	37	10,81	CDS: conserved hypothetical protein	AAG08355.1:c.116A>T	AAG08355.1:p.Gln39Leu			PA4970
CIP_BF_4	265763	28	10,71	CDS: 4-hydroxybenzoate transporter PcaK	AAG03624.1:c.548delA	AAG03624.1:p.His183fs			PA0235	pcaK
CIP_BF_4	265766	28	10,71	CDS: 4-hydroxybenzoate transporter PcaK	AAG03624.1:c.545_546insT	AAG03624.1:p.Trp182fs			PA0235	pcaK
CIP_BF_4	277030	28	10,71	CDS: hypothetical protein	AAG03633.1:c.305A>C	AAG03633.1:p.Asp102Ala			PA0244
CIP_BF_4	553956	28	10,71	CDS: probable acyl-CoA carboxylase subunit	AAG03883.1:c.952A>C	AAG03883.1:p.Ile318Leu			PA0494
CIP_BF_4	832554	28	10,71	CDS: negative regulator for alginate biosynthesis MucB	AAG04153.1:c.48_49delTCinsAA	AAG04153.1:p.Pro17Thr			PA0764	mucB
CIP_BF_4	889834	28	10,71	CDS: hypothetical protein	AAG04201.1:c.1020_1021delGCinsAT	AAG04201.1:p.Gln341*			PA0812
CIP_BF_4	1380131	28	10,71	CDS: hypothetical protein	AAG04659.1:c.719T>C	AAG04659.1:p.Val240Ala			PA1270
CIP_BF_4	2149128	28	10,71	CDS: hypothetical protein	AAG05353.1:c.275_277delACAinsTGT	AAG05353.1:p.Asp92_Thr93delinsValSer			PA1965
CIP_BF_4	2319460	28	10,71	CDS: probable decarboxylase	AAG05496.1:c.665_666insCG	AAG05496.1:p.His223fs			PA2108
CIP_BF_4	2551063	28	10,71	CDS: hypothetical protein	AAG05701.1:c.438C>G	AAG05701.1:p.Ile146Met			PA2313
CIP_BF_4	2574876	28	10,71	CDS: probable sulfatase	AAG05721.1:c.1117delC	AAG05721.1:p.Arg373fs			PA2333
CIP_BF_4	3260121	28	10,71	CDS: probable oxidoreductase	AAG06294.1:c.1065T>G	AAG06294.1:p.His355Gln			PA2906
CIP_BF_4	3846153	28	10,71	CDS: GTP cyclohydrolase I precursor	AAG06826.1:c.379G>A	AAG06826.1:p.Val127Ile			PA3438	folE1
CIP_BF_4	3846156	28	10,71	CDS: GTP cyclohydrolase I precursor	AAG06826.1:c.382C>T	AAG06826.1:p.Arg128Cys			PA3438	folE1
CIP_BF_4	4480458	28	10,71	CDS: hypothetical protein	AAG07387.1:c.776_777insA	AAG07387.1:p.Asn259fs			PA4000	rlpA
CIP_BF_4	4733965	28	10,71	CDS: pyochelin synthetase	AAG07613.1:c.2833_2834delACinsCA	AAG07613.1:p.Thr945His			PA4225	pchF
CIP_BF_4	5714899	28	10,71	CDS: periplasmic glucans biosynthesis protein MdoH	AAG08462.1:c.1957A>T	AAG08462.1:p.Thr653Ser			PA5077	opgH
CIP_BF_4	49875	19	10,53	CDS: probable hemagglutinin	AAG03431.1:c.6962T>A	AAG03431.1:p.Val2321Asp			PA0041
CIP_BF_4	59362	19	10,53	CDS: exoenzyme T	AAG03434.1:c.577delG	AAG03434.1:p.Ala193fs			PA0044	exoT
CIP_BF_4	98500	19	10,53	CDS: Fha1	AAG03471.1:c.1257G>C	AAG03471.1:p.Gln419His			PA0081	fha1
CIP_BF_4	129063	38	10,53	CDS: cytochrome c oxidase	_subunit I	AAG03496.1:c.552_553delCAinsGC	AAG03496.1:p.Thr185Pro		PA0106	coxA
CIP_BF_4	304186	19	10,53	CDS: probable transcriptional regulator	AAG03657.1:c.1413delG	AAG03657.1:p.Arg472fs			PA0268
CIP_BF_4	411382	19	10,53	CDS: probable transcriptional regulator	AAG03756.1:c.159C>G	AAG03756.1:p.Ile53Met			PA0367
CIP_BF_4	438702	19	10,53	CDS: twitching motility protein PilU	AAG03785.1:c.921G>T	AAG03785.1:p.Lys307Asn			PA0396	pilU
CIP_BF_4	439741	19	10,53	CDS: probable cation efflux system protein	AAG03786.1:c.97G>C	AAG03786.1:p.Val33Leu			PA0397
CIP_BF_4	481720	19	10,53	CDS: 5	10-methylenetetrahydrofolate reductase	AAG03819.1:c.349G>C	AAG03819.1:p.Gly117Arg		PA0430	metF
CIP_BF_4	509523	19	10,53	CDS: probable stomatin-like protein	AAG03841.1:c.565A>G	AAG03841.1:p.Ile189Val			PA0452
CIP_BF_4	574529	19	10,53	CDS: heme d1 biosynthesis protein NirJ	AAG03900.1:c.68G>T	AAG03900.1:p.Gly23Val			PA0511	nirJ
CIP_BF_4	577935	19	10,53	CDS: probable c-type cytochrome precursor	AAG03906.1:c.98A>G	AAG03906.1:p.Glu33Gly			PA0517	nirC
CIP_BF_4	590795	19	10,53	CDS: probable glutamine amidotransferase	AAG03920.1:c.690_691insC	AAG03920.1:p.Ala232fs			PA0531
CIP_BF_4	733236	19	10,53	CDS: heme oxygenase	AAG04061.1:c.278A>C	AAG04061.1:p.His93Pro			PA0672	hemO
CIP_BF_4	739786	19	10,53	CDS: HxcX atypical pseudopilin	AAG04071.1:c.611C>A	AAG04071.1:p.Thr204Asn			PA0682	hxcX
CIP_BF_4	741552	19	10,53	CDS: probable type II secretion system protein	AAG04073.1:c.217_218insG	AAG04073.1:p.Leu74fs			PA0684	hxcZ
CIP_BF_4	741567	19	10,53	CDS: probable type II secretion system protein	AAG04073.1:c.233delC	AAG04073.1:p.Ala79fs			PA0684	hxcZ
CIP_BF_4	857045	19	10,53	CDS: probable transcriptional regulator	AAG04173.1:c.827T>C	AAG04173.1:p.Val276Ala			PA0784
CIP_BF_4	875234	19	10,53	CDS: probable transcriptional regulator	AAG04186.1:c.602A>T	AAG04186.1:p.Asp201Val			PA0797
CIP_BF_4	947870	19	10,53	CDS: aromatic amino acid transport protein AroP2	AAG04255.1:c.666C>G	AAG04255.1:p.Phe222Leu			PA0866	aroP2
CIP_BF_4	947871	19	10,53	CDS: aromatic amino acid transport protein AroP2	AAG04255.1:c.667A>T	AAG04255.1:p.Thr223Ser			PA0866	aroP2
CIP_BF_4	1277085	19	10,53	CDS: PhoP/Q and low Mg2+ inducible outer membrane protein H1 precursor	AAG04567.1:c.80T>G	AAG04567.1:p.Val27Gly			PA1178	oprH
CIP_BF_4	1319814	19	10,53	CDS: hypothetical protein	AAG04607.1:c.576_577insT	AAG04607.1:p.Gly193fs			PA1218
CIP_BF_4	1384056	19	10,53	CDS: cob(I)alamin adenosyltransferase	AAG04661.1:c.339G>C	AAG04661.1:p.Glu113Asp			PA1272	cobO
CIP_BF_4	1434725	19	10,53	CDS: probable TonB-dependent receptor	AAG04711.1:c.1560_1561delCAinsGC	AAG04711.1:p.Thr521Pro			PA1322
CIP_BF_4	1434736	19	10,53	CDS: probable TonB-dependent receptor	AAG04711.1:c.1571_1572delGCinsTG	AAG04711.1:p.Gly524Val			PA1322
CIP_BF_4	1551183	19	10,53	CDS: probable ATP-binding component of ABC transporter	AAG04814.1:c.200G>A	AAG04814.1:p.Gly67Glu			PA1425
CIP_BF_4	1551195	19	10,53	CDS: probable ATP-binding component of ABC transporter	AAG04814.1:c.212A>C	AAG04814.1:p.Tyr71Ser			PA1425
CIP_BF_4	1556165	19	10,53	CDS: probable cation-transporting P-type ATPase	AAG04818.1:c.1154A>T	AAG04818.1:p.Gln385Leu			PA1429
CIP_BF_4	1556167	19	10,53	CDS: probable cation-transporting P-type ATPase	AAG04818.1:c.1156G>C	AAG04818.1:p.Glu386Gln			PA1429
CIP_BF_4	1573515	19	10,53	CDS: flagellar motor switch protein FliM	AAG04832.1:c.964T>G	AAG04832.1:p.Ser322Ala			PA1443	fliM
CIP_BF_4	1573516	19	10,53	CDS: flagellar motor switch protein FliM	AAG04832.1:c.965C>A	AAG04832.1:p.Ser322*			PA1443	fliM
CIP_BF_4	1585866	19	10,53	CDS: two-component response regulator CheY	AAG04845.1:c.227T>G	AAG04845.1:p.Leu76Arg			PA1456	cheY
CIP_BF_4	1585869	19	10,53	CDS: two-component response regulator CheY	AAG04845.1:c.230C>A	AAG04845.1:p.Pro77Gln			PA1456	cheY
CIP_BF_4	1623385	19	10,53	CDS: hypothetical protein	AAG04884.1:c.493G>C	AAG04884.1:p.Gly165Arg			PA1495
CIP_BF_4	1762530	19	10,53	CDS: conserved hypothetical protein	AAG05007.1:c.98A>G	AAG05007.1:p.Asp33Gly			PA1618
CIP_BF_4	1779405	19	10,53	CDS: potassium-transporting ATPase	_B chain	AAG05023.1:c.1655delA	AAG05023.1:p.Glu552fs		PA1634	kdpB
CIP_BF_4	1788199	19	10,53	CDS: selenophosphate synthetase	AAG05031.1:c.949_950insG	AAG05031.1:p.Leu317fs			PA1642	selD
CIP_BF_4	1788199	19	10,53	CDS: selenophosphate synthetase	AAG05031.1:c.950T>C	AAG05031.1:p.Leu317Pro			PA1642	selD
CIP_BF_4	2084053	19	10,53	CDS: ferric-mycobactin receptor	_FemA	AAG05298.1:c.215C>T	AAG05298.1:p.Ala72Val		PA1910	femA
CIP_BF_4	2326779	19	10,53	CDS: probable transcriptional regulator	AAG05503.1:c.446T>G	AAG05503.1:p.Leu149Arg			PA2115
CIP_BF_4	2345077	19	10,53	CDS: usher CupA3	AAG05518.1:c.1216C>A	AAG05518.1:p.Leu406Met			PA2130	cupA3
CIP_BF_4	2355026	19	10,53	CDS: probable ATP-dependent DNA ligase	AAG05526.1:c.1941C>G	AAG05526.1:p.Ser647Arg			PA2138	ligD
CIP_BF_4	2365180	19	10,53	CDS: conserved hypothetical protein	AAG05538.1:c.100T>C	AAG05538.1:p.Trp34Arg			PA2150
CIP_BF_4	2378051	19	10,53	CDS: probable alcohol dehydrogenase (Zn-dependent)	AAG05546.1:c.677_678insC	AAG05546.1:p.Ile227fs			PA2158
CIP_BF_4	2418492	19	10,53	CDS: probable dehydrogenase	AAG05587.1:c.733T>G	AAG05587.1:p.Ser245Ala			PA2199
CIP_BF_4	2418525	19	10,53	CDS: probable dehydrogenase	AAG05587.1:c.766C>G	AAG05587.1:p.Leu256Val			PA2199
CIP_BF_4	2418526	19	10,53	CDS: probable dehydrogenase	AAG05587.1:c.767T>C	AAG05587.1:p.Leu256Pro			PA2199
CIP_BF_4	2418529	19	10,53	CDS: probable dehydrogenase	AAG05587.1:c.770C>A	AAG05587.1:p.Ala257Asp			PA2199
CIP_BF_4	2484867	19	10,53	CDS: paerucumarin biosynthesis protein PvcC	AAG05644.1:c.892G>A	AAG05644.1:p.Gly298Ser			PA2256	pvcC
CIP_BF_4	2544649	19	10,53	CDS: AmbB	AAG05693.1:c.298G>T	AAG05693.1:p.Val100Phe			PA2305	ambB
CIP_BF_4	2546409	19	10,53	CDS: probable permease of ABC transporter	AAG05695.1:c.227G>C	AAG05695.1:p.Gly76Ala			PA2307
CIP_BF_4	2601296	19	10,53	CDS: probable transcriptional regulator	AAG05742.1:c.1054G>A	AAG05742.1:p.Ala352Thr			PA2354
CIP_BF_4	2601478	19	10,53	CDS: probable transcriptional regulator	AAG05742.1:c.872G>C	AAG05742.1:p.Gly291Ala			PA2354
CIP_BF_4	2621140	19	10,53	CDS: probable ClpA/B-type protease	AAG05759.1:c.427_428insA	AAG05759.1:p.Ala144fs			PA2371	clpV3
CIP_BF_4	2736212	19	10,53	CDS: hypothetical protein	AAG05827.1:c.983T>C	AAG05827.1:p.Leu328Pro			PA2439
CIP_BF_4	2801293	19	10,53	CDS: probable cytochrome c	AAG05870.1:c.143delA	AAG05870.1:p.Asp48fs			PA2482
CIP_BF_4	3006196	19	10,53	CDS: probable two-component sensor	AAG06044.1:c.1147C>T	AAG06044.1:p.Arg383Cys			PA2656	carS
CIP_BF_4	3227805	19	10,53	CDS: hypothetical protein	AAG06262.1:c.533A>T	AAG06262.1:p.Gln178Leu			PA2874
CIP_BF_4	3227814	19	10,53	CDS: hypothetical protein	AAG06262.1:c.524T>A	AAG06262.1:p.Leu175Gln			PA2874
CIP_BF_4	3256128	19	10,53	CDS: hypothetical protein	AAG06290.1:c.484A>C	AAG06290.1:p.Lys162Gln			PA2902
CIP_BF_4	3256134	19	10,53	CDS: hypothetical protein	AAG06290.1:c.478T>C	AAG06290.1:p.Phe160Leu			PA2902
CIP_BF_4	3256136	19	10,53	CDS: hypothetical protein	AAG06290.1:c.476G>T	AAG06290.1:p.Arg159Leu			PA2902
CIP_BF_4	3425821	19	10,53	CDS: PelD	AAG06449.1:c.1102G>A	AAG06449.1:p.Gly368Ser			PA3061	pelD
CIP_BF_4	3426330	19	10,53	CDS: PelD	AAG06449.1:c.593_594insA	AAG06449.1:p.Arg199fs			PA3061	pelD
CIP_BF_4	3426334	19	10,53	CDS: PelD	AAG06449.1:c.589_590insTC	AAG06449.1:p.Ser197fs			PA3061	pelD
CIP_BF_4	3446973	19	10,53	CDS: hypothetical protein	AAG06462.1:c.719A>C	AAG06462.1:p.Gln240Pro			PA3074
CIP_BF_4	3465530	19	10,53	CDS: hypothetical protein	AAG06475.1:c.543_544delCA	AAG06475.1:p.Ser182fs			PA3087
CIP_BF_4	3483154	19	10,53	CDS: GeneNameral secretion pathway protein E	AAG06491.1:c.269T>C	AAG06491.1:p.Leu90Pro			PA3103	xcpR
CIP_BF_4	3483155	19	10,53	CDS: GeneNameral secretion pathway protein E	AAG06491.1:c.268C>G	AAG06491.1:p.Leu90Val			PA3103	xcpR
CIP_BF_4	3483163	19	10,53	CDS: GeneNameral secretion pathway protein E	AAG06491.1:c.260C>G	AAG06491.1:p.Ala87Gly			PA3103	xcpR
CIP_BF_4	3483164	19	10,53	CDS: GeneNameral secretion pathway protein E	AAG06491.1:c.259G>A	AAG06491.1:p.Ala87Thr			PA3103	xcpR
CIP_BF_4	3485882	19	10,53	CDS: GeneNameral secretion pathway protein D	AAG06493.1:c.1529C>G	AAG06493.1:p.Ala510Gly			PA3105	xcpQ
CIP_BF_4	3499110	19	10,53	CDS: probable aspartate-semialdehyde dehydrogenase	AAG06504.1:c.275C>A	AAG06504.1:p.Ser92*			PA3116
CIP_BF_4	3579590	19	10,53	CDS: probable permease of ABC sugar transporter	AAG06577.1:c.694T>A	AAG06577.1:p.Phe232Ile			PA3189
CIP_BF_4	3742427	19	10,53	CDS: conserved hypothetical protein	AAG06720.1:c.163A>G	AAG06720.1:p.Met55Val			PA3332
CIP_BF_4	3746427	19	10,53	CDS: ADP-L-glycero-D-mannoheptose 6-epimerase	AAG06725.1:c.650T>A	AAG06725.1:p.Phe217Tyr			PA3337	rfaD
CIP_BF_4	3768308	19	10,53	CDS: D-serine dehydratase	AAG06745.1:c.125A>G	AAG06745.1:p.Asp42Gly			PA3357	dsdA
CIP_BF_4	3775075	19	10,53	CDS: aliphatic amidase expression-regulating protein	AAG06752.1:c.661T>G	AAG06752.1:p.Tyr221Asp			PA3364	amiC
CIP_BF_4	3786274	19	10,53	CDS: conserved hypothetical protein	AAG06766.1:c.119A>G	AAG06766.1:p.Gln40Arg			PA3378
CIP_BF_4	3793001	19	10,53	CDS: beta-ketoacyl reductase	AAG06775.1:c.712A>G	AAG06775.1:p.Thr238Ala			PA3387	rhlG
CIP_BF_4	3896557	19	10,53	CDS: methionyl-tRNA synthetase	AAG06870.1:c.1234delC	AAG06870.1:p.Pro412fs			PA3482	metG
CIP_BF_4	3918864	19	10,53	CDS: hypothetical protein	AAG06891.1:c.568A>G	AAG06891.1:p.Asn190Asp			PA3503
CIP_BF_4	3942001	19	10,53	CDS: probable Resistance-Nodulation-Cell Division (RND) efflux transporter	AAG06910.1:c.653C>A	AAG06910.1:p.Ala218Glu			PA3522	mexQ
CIP_BF_4	4092581	19	10,53	CDS: uridylate kinase	AAG07042.1:c.388G>C	AAG07042.1:p.Gly130Arg			PA3654	pyrH
CIP_BF_4	4092583	19	10,53	CDS: uridylate kinase	AAG07042.1:c.386T>G	AAG07042.1:p.Leu129Arg			PA3654	pyrH
CIP_BF_4	4225222	19	10,53	CDS: probable metallo-oxidoreductase	AAG07155.1:c.277A>G	AAG07155.1:p.Ile93Val			PA3768
CIP_BF_4	4437570	19	10,53	CDS: hypothetical protein	AAG07345.1:c.181C>A	AAG07345.1:p.Gln61Lys			PA3958
CIP_BF_4	4454373	19	10,53	CDS: Lost Adherence Sensor	_LadS	AAG07361.1:c.1304G>T	AAG07361.1:p.Ser435Ile		PA3974	ladS
CIP_BF_4	4546413	19	10,53	CDS: probable epimerase	AAG07455.1:c.263delA	AAG07455.1:p.Asp88fs			PA4068
CIP_BF_4	4568704	19	10,53	CDS: chaperone CupB2	AAG07472.1:c.320C>A	AAG07472.1:p.Pro107Gln			PA4085	cupB2
CIP_BF_4	4578849	19	10,53	CDS: probable major facilitator superfamily (MFS) transporter	AAG07483.1:c.596A>G	AAG07483.1:p.Gln199Arg			PA4096
CIP_BF_4	4589126	19	10,53	CDS: hypothetical protein	AAG07492.1:c.373C>A	AAG07492.1:p.Pro125Thr			PA4105
CIP_BF_4	4668136	19	10,53	CDS: probable protease	AAG07558.1:c.233T>C	AAG07558.1:p.Leu78Pro			PA4171
CIP_BF_4	4680303	19	10,53	CDS: probable transcriptional regulator	AAG07571.1:c.812A>T	AAG07571.1:p.Gln271Leu			PA4184	souR
CIP_BF_4	4680307	19	10,53	CDS: probable transcriptional regulator	AAG07571.1:c.808_809insG	AAG07571.1:p.Gln270fs			PA4184	souR
CIP_BF_4	4807768	19	10,53	CDS: exodeoxyribonuclease V gamma chain	AAG07673.1:c.943T>G	AAG07673.1:p.Leu315Val			PA4285	recC
CIP_BF_4	4807770	19	10,53	CDS: exodeoxyribonuclease V gamma chain	AAG07673.1:c.941C>T	AAG07673.1:p.Pro314Leu			PA4285	recC
CIP_BF_4	4902442	19	10,53	CDS: hypothetical protein	AAG07761.1:c.241G>A	AAG07761.1:p.Ala81Thr			PA4373
CIP_BF_4	5081334	19	10,53	CDS: hypothetical protein	AAG07928.1:c.578A>C	AAG07928.1:p.Gln193Pro			PA4540
CIP_BF_4	5177522	19	10,53	CDS: hypothetical protein	AAG08006.1:c.130G>T	AAG08006.1:p.Val44Leu			PA4618
CIP_BF_4	5179062	19	10,53	CDS: hypothetical protein	AAG08008.1:c.383T>C	AAG08008.1:p.Val128Ala			PA4620
CIP_BF_4	5446223	38	10,53	CDS: hypothetical protein	AAG08236.1:c.45delT	AAG08236.1:p.Phe16fs			PA4851
CIP_BF_4	5914040	19	10,53	CDS: probable ATP-binding component of ABC transporter	AAG08637.1:c.482C>T	AAG08637.1:p.Ala161Val			PA5252
CIP_BF_4	6104284	19	10,53	CDS: hypothetical protein	AAG08808.1:c.454delA	AAG08808.1:p.Thr152fs			PA5423
CIP_BF_4	6104287	19	10,53	CDS: hypothetical protein	AAG08808.1:c.451_452insT	AAG08808.1:p.Gly151fs			PA5423
CIP_BF_4	6122869	19	10,53	CDS: probable glucose-6-phosphate dehydrogenase	AAG08824.1:c.731A>G	AAG08824.1:p.Gln244Arg			PA5439
CIP_BF_4	6155592	19	10,53	CDS: hypothetical protein	AAG08851.1:c.322G>A	AAG08851.1:p.Ala108Thr			PA5466
CIP_BF_4	6210145	19	10,53	CDS: probable potassium efflux transporter	AAG08903.1:c.1624A>C	AAG08903.1:p.Ile542Leu			PA5518
CIP_BF_4	4667610	48	10,42	CDS: hypothetical protein	AAG07557.1:c.775_776delAGinsCT	AAG07557.1:p.Ser259Leu			PA4170
CIP_BF_4	5669678	48	10,42	CDS: glutamate synthase large chain precursor	AAG08421.1:c.2464G>C	AAG08421.1:p.Asp822His			PA5036	gltB
CIP_BF_4	234946	29	10,34	CDS: probable ATP-binding component of ABC transporter	AAG03595.1:c.1042delC	AAG03595.1:p.Arg348fs			PA0206
CIP_BF_4	553963	29	10,34	CDS: probable acyl-CoA carboxylase subunit	AAG03883.1:c.959C>G	AAG03883.1:p.Ala320Gly			PA0494
CIP_BF_4	1357969	29	10,34	CDS: probable chemotaxis transducer	AAG04640.1:c.1382C>T	AAG04640.1:p.Ala461Val			PA1251
CIP_BF_4	1357972	29	10,34	CDS: probable chemotaxis transducer	AAG04640.1:c.1379A>T	AAG04640.1:p.Glu460Val			PA1251
CIP_BF_4	1357975	29	10,34	CDS: probable chemotaxis transducer	AAG04640.1:c.1376C>G	AAG04640.1:p.Ala459Gly			PA1251
CIP_BF_4	1357979	29	10,34	CDS: probable chemotaxis transducer	AAG04640.1:c.1372G>C	AAG04640.1:p.Glu458Gln			PA1251
CIP_BF_4	1357981	29	10,34	CDS: probable chemotaxis transducer	AAG04640.1:c.1370A>C	AAG04640.1:p.Asp457Ala			PA1251
CIP_BF_4	1548604	29	10,34	CDS: BdlA	AAG04812.1:c.983_984delAGinsCT	AAG04812.1:p.Gln328Pro			PA1423	bdlA
CIP_BF_4	2319445	29	10,34	CDS: probable decarboxylase	AAG05496.1:c.651_652delCG	AAG05496.1:p.Ala219fs			PA2108
CIP_BF_4	2788618	29	10,34	CDS: gentisate 1	2-dioxygenase	AAG05858.1:c.608_610delACAinsTGT	AAG05858.1:p.Asn203_Met204delinsMetLeu		PA2470	gtdA
CIP_BF_4	3146566	29	10,34	CDS: hypothetical protein	AAG06177.1:c.316_317delAAinsGT	AAG06177.1:p.Lys106Val			PA2789
CIP_BF_4	3561619	29	10,34	CDS: conserved hypothetical protein	AAG06558.1:c.999_1000delGTinsAC	AAG06558.1:p.Tyr334His			PA3170
CIP_BF_4	3846142	29	10,34	CDS: GTP cyclohydrolase I precursor	AAG06826.1:c.368T>C	AAG06826.1:p.Ile123Thr			PA3438	folE1
CIP_BF_4	3846147	29	10,34	CDS: GTP cyclohydrolase I precursor	AAG06826.1:c.373G>T	AAG06826.1:p.Glu125*			PA3438	folE1
CIP_BF_4	3846148	29	10,34	CDS: GTP cyclohydrolase I precursor	AAG06826.1:c.374A>C	AAG06826.1:p.Glu125Ala			PA3438	folE1
CIP_BF_4	3846160	29	10,34	CDS: GTP cyclohydrolase I precursor	AAG06826.1:c.386A>G	AAG06826.1:p.Gln129Arg			PA3438	folE1
CIP_BF_4	4454364	29	10,34	CDS: Lost Adherence Sensor	_LadS	AAG07361.1:c.1312_1313delATinsCG	AAG07361.1:p.Ile438Arg		PA3974	ladS
CIP_BF_4	4615005	29	10,34	CDS: probable major facilitator superfamily (MFS) transporter	AAG07513.1:c.982G>A	AAG07513.1:p.Gly328Arg			PA4126
CIP_BF_4	5277764	29	10,34	CDS: hypothetical protein	AAG08085.1:c.188T>A	AAG08085.1:p.Ile63Asn			PA4699
CIP_BF_4	5347597	29	10,34	CDS: DnaK protein	AAG08147.1:c.1515delC	AAG08147.1:p.Gly506fs			PA4761	dnaK
CIP_BF_4	5452236	29	10,34	CDS: RetS (Regulator of Exopolysaccharide and Type III Secretion)	AAG08241.1:c.86_87insC	AAG08241.1:p.Ala30fs			PA4856	retS
CIP_BF_4	5569272	29	10,34	CDS: hypothetical protein	AAG08346.1:c.182_183insT	AAG08346.1:p.Gln61fs			PA4961
CIP_BF_4	5904247	29	10,34	CDS: polyphosphate kinase	AAG08627.1:c.350A>C	AAG08627.1:p.Asp117Ala			PA5242	ppk
CIP_BF_4	5446226	39	10,26	CDS: hypothetical protein	AAG08236.1:c.48C>G	AAG08236.1:p.Phe16Leu			PA4851
CIP_BF_4	5446233	39	10,26	CDS: hypothetical protein	AAG08236.1:c.55A>G	AAG08236.1:p.Asn19Asp			PA4851
CIP_BF_4	5446234	39	10,26	CDS: hypothetical protein	AAG08236.1:c.56A>T	AAG08236.1:p.Asn19Ile			PA4851
CIP_BF_4	5611284	39	10,26	CDS: probable acyl-CoA dehydrogenase	AAG08380.1:c.857A>C	AAG08380.1:p.Asp286Ala			PA4995
CIP_BF_5	471697	30	100	CDS: multidrug resistance operon repressor MexR	AAG03813.1:c.53delA	AAG03813.1:p.Gln18fs			PA0424	mexR
CIP_BF_5	5069342	23	100	CDS: type 4 fimbrial precursor PilA	AAG07913.1:c.190A>G	AAG07913.1:p.Ser64Gly			PA4525	pilA
CIP_BF_5	3799015	31	45,16	CDS: NosD protein	AAG06781.1:c.100G>C	AAG06781.1:p.Gly34Arg			PA3393	nosD
CIP_BF_5	3799025	32	43,75	CDS: NosD protein	AAG06781.1:c.110delT	AAG06781.1:p.Leu37fs			PA3393	nosD
CIP_BF_5	1394744	13	38,46	CDS: probable transcriptional regulator	AAG04672.1:c.557A>C	AAG04672.1:p.Asp186Ala			PA1283
CIP_BF_5	3799006	30	36,67	CDS: NosD protein	AAG06781.1:c.91C>G	AAG06781.1:p.Pro31Ala			PA3393	nosD
CIP_BF_5	2393608	25	36	CDS: hypothetical protein	AAG05558.1:c.184_185insC	AAG05558.1:p.Ala63fs			PA2170
CIP_BF_5	1394747	15	33,33	CDS: probable transcriptional regulator	AAG04672.1:c.560G>C	AAG04672.1:p.*187Ser			PA1283
CIP_BF_5	1764088	12	33,33	CDS: hypothetical protein	AAG05009.1:c.296G>C	AAG05009.1:p.Gly99Ala			PA1620
CIP_BF_5	2393601	24	33,33	CDS: hypothetical protein	AAG05558.1:c.178C>A	AAG05558.1:p.Pro60Thr			PA2170
CIP_BF_5	574539	38	31,58	CDS: heme d1 biosynthesis protein NirJ	AAG03900.1:c.58C>G	AAG03900.1:p.Arg20Gly			PA0511	nirJ
CIP_BF_5	1764067	16	31,25	CDS: hypothetical protein	AAG05009.1:c.275T>C	AAG05009.1:p.Leu92Pro			PA1620
CIP_BF_5	3799000	32	31,25	CDS: NosD protein	AAG06781.1:c.84_85insA	AAG06781.1:p.Ala29fs			PA3393	nosD
CIP_BF_5	3738941	29	31,03	CDS: hypothetical protein	AAG06717.1:c.167delT	AAG06717.1:p.Leu56fs			PA3329
CIP_BF_5	1764082	13	30,77	CDS: hypothetical protein	AAG05009.1:c.290G>A	AAG05009.1:p.Arg97Gln			PA1620
CIP_BF_5	5083795	10	30	CDS: hypothetical protein	AAG07929.1:c.1353T>G	AAG07929.1:p.Asn451Lys			PA4541	lepA
CIP_BF_5	1104652	21	28,57	CDS: cis	cis-muconate transporter MucK	AAG04408.1:c.644C>T	AAG04408.1:p.Pro215Leu		PA1019	mucK
CIP_BF_5	574548	36	27,78	CDS: heme d1 biosynthesis protein NirJ	AAG03900.1:c.49A>C	AAG03900.1:p.Thr17Pro			PA0511	nirJ
CIP_BF_5	3738938	29	27,59	CDS: hypothetical protein	AAG06717.1:c.164delT	AAG06717.1:p.Leu55fs			PA3329
CIP_BF_5	3738946	29	27,59	CDS: hypothetical protein	AAG06717.1:c.171_172insA	AAG06717.1:p.Ala58fs			PA3329
CIP_BF_5	3738948	29	27,59	CDS: hypothetical protein	AAG06717.1:c.173_174insA	AAG06717.1:p.Arg59fs			PA3329
CIP_BF_5	1104655	22	27,27	CDS: cis	cis-muconate transporter MucK	AAG04408.1:c.647A>G	AAG04408.1:p.Gln216Arg		PA1019	mucK
CIP_BF_5	2393598	22	27,27	CDS: hypothetical protein	AAG05558.1:c.175delG	AAG05558.1:p.Gly59fs			PA2170
CIP_BF_5	574534	37	27,03	CDS: heme d1 biosynthesis protein NirJ	AAG03900.1:c.63delC	AAG03900.1:p.Gly22fs			PA0511	nirJ
CIP_BF_5	2607501	30	26,67	CDS: hypothetical protein	AAG05748.1:c.732G>T	AAG05748.1:p.Glu244Asp			PA2360	hsiA3
CIP_BF_5	4993818	15	26,67	CDS: RNA polymerase sigma-54 factor	AAG07850.1:c.949C>A	AAG07850.1:p.Leu317Met			PA4462	rpoN
CIP_BF_5	191570	61	26,23	CDS: probable transporter	AAG03556.1:c.1373G>C	AAG03556.1:p.Gly458Ala			PA0166
CIP_BF_5	191563	63	25,4	CDS: probable transporter	AAG03556.1:c.1365_1366insC	AAG03556.1:p.Lys456fs			PA0166
CIP_BF_5	191563	63	25,4	CDS: probable transporter	AAG03556.1:c.1366A>C	AAG03556.1:p.Lys456Gln			PA0166
CIP_BF_5	574527	32	25	CDS: heme d1 biosynthesis protein NirJ	AAG03900.1:c.70delA	AAG03900.1:p.Arg24fs			PA0511	nirJ
CIP_BF_5	1193405	20	25	CDS: Flagella M-ring outer membrane protein precursor	AAG04490.1:c.1001delA	AAG04490.1:p.Gln334fs			PA1101	fliF
CIP_BF_5	3035602	28	25	CDS: conserved hypothetical protein	AAG06072.1:c.101T>A	AAG06072.1:p.Leu34Gln			PA2684	tse5
CIP_BF_5	4993812	16	25	CDS: RNA polymerase sigma-54 factor	AAG07850.1:c.943C>A	AAG07850.1:p.Pro315Thr			PA4462	rpoN
CIP_BF_5	832553	41	24,39	CDS: negative regulator for alginate biosynthesis MucB	AAG04153.1:c.47_49delTTCinsGAA	AAG04153.1:p.Val16_Pro17delinsGlyThr			PA0764	mucB
CIP_BF_5	574543	37	24,32	CDS: heme d1 biosynthesis protein NirJ	AAG03900.1:c.54_55insG	AAG03900.1:p.Arg19fs			PA0511	nirJ
CIP_BF_5	832562	29	24,14	CDS: negative regulator for alginate biosynthesis MucB	AAG04153.1:c.56delC	AAG04153.1:p.Thr19fs			PA0764	mucB
CIP_BF_5	3817792	29	24,14	CDS: probable transmembrane sensor	AAG06797.1:c.741delT	AAG06797.1:p.Arg248fs			PA3409	hasS
CIP_BF_5	4800917	50	24	CDS: exodeoxyribonuclease V alpha chain	AAG07671.1:c.548delA	AAG07671.1:p.Gln183fs			PA4283	recD
CIP_BF_5	1193403	21	23,81	CDS: Flagella M-ring outer membrane protein precursor	AAG04490.1:c.999C>G	AAG04490.1:p.Asn333Lys			PA1101	fliF
CIP_BF_5	4266114	21	23,81	CDS: conserved hypothetical protein	AAG07193.1:c.332T>C	AAG07193.1:p.Val111Ala			PA3806
CIP_BF_5	4266116	21	23,81	CDS: conserved hypothetical protein	AAG07193.1:c.330_331insC	AAG07193.1:p.Val111fs			PA3806
CIP_BF_5	288400	52	23,08	CDS: hypothetical protein	AAG03646.1:c.774_776delGGTinsACC	AAG03646.1:p.Val259Pro			PA0257
CIP_BF_5	832547	26	23,08	CDS: negative regulator for alginate biosynthesis MucB	AAG04153.1:c.40_41insG	AAG04153.1:p.Met14fs			PA0764	mucB
CIP_BF_5	2683799	13	23,08	CDS: probable non-ribosomal peptide synthetase	AAG05790.1:c.3380G>C	AAG05790.1:p.Arg1127Pro			PA2402
CIP_BF_5	4893190	26	23,08	CDS: probable transporter	AAG07753.1:c.443T>C	AAG07753.1:p.Leu148Pro			PA4365	lysE
CIP_BF_5	191577	54	22,22	CDS: probable transporter	AAG03556.1:c.1380delG	AAG03556.1:p.Ala461fs			PA0166
CIP_BF_5	191578	54	22,22	CDS: probable transporter	AAG03556.1:c.1381G>T	AAG03556.1:p.Ala461Ser			PA0166
CIP_BF_5	582136	32	21,88	CDS: nitric-oxide reductase subunit C	AAG03912.1:c.122A>C	AAG03912.1:p.Asn41Thr			PA0523	norC
CIP_BF_5	1343672	28	21,43	CDS: hypothetical protein	AAG04631.1:c.220delG	AAG04631.1:p.Glu74fs			PA1242	sprP
CIP_BF_5	1974491	28	21,43	CDS: hypothetical protein	AAG05206.1:c.137T>G	AAG05206.1:p.Val46Gly			PA1817
CIP_BF_5	2683780	14	21,43	CDS: probable non-ribosomal peptide synthetase	AAG05790.1:c.3399C>G	AAG05790.1:p.Asp1133Glu			PA2402
CIP_BF_5	2683784	14	21,43	CDS: probable non-ribosomal peptide synthetase	AAG05790.1:c.3395G>T	AAG05790.1:p.Gly1132Val			PA2402
CIP_BF_5	2683787	14	21,43	CDS: probable non-ribosomal peptide synthetase	AAG05790.1:c.3392A>C	AAG05790.1:p.Asp1131Ala			PA2402
CIP_BF_5	2683791	14	21,43	CDS: probable non-ribosomal peptide synthetase	AAG05790.1:c.3388C>G	AAG05790.1:p.Leu1130Val			PA2402
CIP_BF_5	3925805	14	21,43	CDS: probable hydrolase	AAG06897.1:c.434C>G	AAG06897.1:p.Ala145Gly			PA3509
CIP_BF_5	4893177	28	21,43	CDS: probable transporter	AAG07753.1:c.430G>A	AAG07753.1:p.Gly144Ser			PA4365	lysE
CIP_BF_5	6218716	28	21,43	CDS: probable transcriptional regulator	AAG08910.1:c.616_617insC	AAG08910.1:p.Gly206fs			PA5525
CIP_BF_5	574550	38	21,05	CDS: heme d1 biosynthesis protein NirJ	AAG03900.1:c.47_48insT	AAG03900.1:p.Thr17fs			PA0511	nirJ
CIP_BF_5	924527	38	21,05	CDS: probable sulfate uptake protein	AAG04235.1:c.395_396delGTinsTG	AAG04235.1:p.Gly132Val			PA0846
CIP_BF_5	924535	38	21,05	CDS: probable sulfate uptake protein	AAG04235.1:c.387_388delCAinsAC	AAG04235.1:p.Thr130Pro			PA0846
CIP_BF_5	990721	19	21,05	CDS: aspartate kinase alpha and beta chain	AAG04293.1:c.1132T>A	AAG04293.1:p.Ser378Thr			PA0904	lysC
CIP_BF_5	1104661	19	21,05	CDS: cis	cis-muconate transporter MucK	AAG04408.1:c.653A>G	AAG04408.1:p.His218Arg		PA1019	mucK
CIP_BF_5	1174936	19	21,05	CDS: flagellar hook-associated protein type 3 FlgL	AAG04476.1:c.697C>T	AAG04476.1:p.Pro233Ser			PA1087	flgL
CIP_BF_5	1174949	19	21,05	CDS: flagellar hook-associated protein type 3 FlgL	AAG04476.1:c.710A>G	AAG04476.1:p.Asp237Gly			PA1087	flgL
CIP_BF_5	3259532	19	21,05	CDS: precorrin isomerase CobH	AAG06293.1:c.197delT	AAG06293.1:p.Leu66fs			PA2905	cobH
CIP_BF_5	1805161	24	20,83	CDS: hypothetical protein	AAG05045.1:c.1536_1537delTCinsGA	AAG05045.1:p.Asp512_Leu513delinsGluIle			PA1656	hsiA2
CIP_BF_5	2344721	24	20,83	CDS: usher CupA3	AAG05518.1:c.860delA	AAG05518.1:p.Gln287fs			PA2130	cupA3
CIP_BF_5	876506	29	20,69	CDS: phospholipid methyltransferase	AAG04187.1:c.554T>C	AAG04187.1:p.Leu185Ser			PA0798	pmtA
CIP_BF_5	876509	29	20,69	CDS: phospholipid methyltransferase	AAG04187.1:c.557delT	AAG04187.1:p.Leu186fs			PA0798	pmtA
CIP_BF_5	1974483	29	20,69	CDS: hypothetical protein	AAG05206.1:c.145delG	AAG05206.1:p.Ala49fs			PA1817
CIP_BF_5	1974487	29	20,69	CDS: hypothetical protein	AAG05206.1:c.141_142insC	AAG05206.1:p.Ala48fs			PA1817
CIP_BF_5	6218719	29	20,69	CDS: probable transcriptional regulator	AAG08910.1:c.620delA	AAG08910.1:p.Asp207fs			PA5525
CIP_BF_5	1146255	34	20,59	CDS: probable NADH dehydrogenase	AAG04445.1:c.1059delC	AAG04445.1:p.Gly354fs			PA1056	shaC
CIP_BF_5	39813	45	20	CDS: transcriptional regulator TrpI	AAG03427.1:c.611_612insA	AAG03427.1:p.Ala205fs			PA0037	trpI
CIP_BF_5	226464	20	20	CDS: pyridine nucleotide transhydrogenase	_beta subunit	AAG03585.1:c.862T>G	AAG03585.1:p.Phe288Val		PA0196	pntB
CIP_BF_5	308642	15	20	CDS: probable major facilitator superfamily (MFS) transporter	AAG03662.1:c.451T>G	AAG03662.1:p.Ser151Ala			PA0273
CIP_BF_5	876514	30	20	CDS: phospholipid methyltransferase	AAG04187.1:c.562G>A	AAG04187.1:p.Glu188Lys			PA0798	pmtA
CIP_BF_5	1104646	25	20	CDS: cis	cis-muconate transporter MucK	AAG04408.1:c.638C>T	AAG04408.1:p.Ala213Val		PA1019	mucK
CIP_BF_5	1146247	35	20	CDS: probable NADH dehydrogenase	AAG04445.1:c.1050_1051insG	AAG04445.1:p.Arg351fs			PA1056	shaC
CIP_BF_5	1146262	35	20	CDS: probable NADH dehydrogenase	AAG04445.1:c.1066A>C	AAG04445.1:p.Lys356Gln			PA1056	shaC
CIP_BF_5	1754044	10	20	CDS: probable sensor/response regulator hybrid	AAG05000.1:c.1519G>C	AAG05000.1:p.Asp507His			PA1611
CIP_BF_5	1934249	10	20	CDS: conserved hypothetical protein	AAG05175.1:c.609G>C	AAG05175.1:p.Gln203His			PA1786	nasS
CIP_BF_5	1934253	10	20	CDS: conserved hypothetical protein	AAG05175.1:c.605A>T	AAG05175.1:p.Asp202Val			PA1786	nasS
CIP_BF_5	2344727	25	20	CDS: usher CupA3	AAG05518.1:c.866delG	AAG05518.1:p.Arg289fs			PA2130	cupA3
CIP_BF_5	2344730	25	20	CDS: usher CupA3	AAG05518.1:c.868_869insC	AAG05518.1:p.Gly290fs			PA2130	cupA3
CIP_BF_5	2440953	10	20	CDS: membrane protein OpdE	AAG05607.1:c.603_604insA	AAG05607.1:p.Ala202fs			PA2219	opdE
CIP_BF_5	2650187	10	20	CDS: PvdN	AAG05782.1:c.193C>A	AAG05782.1:p.Pro65Thr			PA2394	pvdN
CIP_BF_5	2650189	10	20	CDS: PvdN	AAG05782.1:c.195delT	AAG05782.1:p.Arg66fs			PA2394	pvdN
CIP_BF_5	2650197	10	20	CDS: PvdN	AAG05782.1:c.203T>G	AAG05782.1:p.Val68Gly			PA2394	pvdN
CIP_BF_5	2675960	10	20	CDS: probable non-ribosomal peptide synthetase	AAG05790.1:c.11219A>C	AAG05790.1:p.Asp3740Ala			PA2402
CIP_BF_5	2856176	45	20	CDS: hypothetical protein	AAG05917.1:c.629_630delCCinsAT	AAG05917.1:p.Ala210Asp			PA2529
CIP_BF_5	3925811	15	20	CDS: probable hydrolase	AAG06897.1:c.428delA	AAG06897.1:p.Tyr143fs			PA3509
CIP_BF_5	3925815	15	20	CDS: probable hydrolase	AAG06897.1:c.424G>A	AAG06897.1:p.Gly142Ser			PA3509
CIP_BF_5	4086835	20	20	CDS: outer membrane protein Opr86	AAG07036.1:c.621C>G	AAG07036.1:p.Phe207Leu			PA3648	opr86
CIP_BF_5	4317130	20	20	CDS: probable amino acid-binding protein	AAG07245.1:c.833delT	AAG07245.1:p.Leu278fs			PA3858
CIP_BF_5	4341898	25	20	CDS: respiratory nitrate reductase alpha chain	AAG07262.1:c.149delA	AAG07262.1:p.His50fs			PA3875	narG
CIP_BF_5	4758046	10	20	CDS: secretion protein SecY	AAG07631.1:c.407T>A	AAG07631.1:p.Val136Asp			PA4243	secY
CIP_BF_5	6218725	30	20	CDS: probable transcriptional regulator	AAG08910.1:c.626C>G	AAG08910.1:p.Pro209Arg			PA5525
CIP_BF_5	39808	46	19,57	CDS: transcriptional regulator TrpI	AAG03427.1:c.607delT	AAG03427.1:p.Trp203fs			PA0037	trpI
CIP_BF_5	574529	31	19,35	CDS: heme d1 biosynthesis protein NirJ	AAG03900.1:c.68G>T	AAG03900.1:p.Gly23Val			PA0511	nirJ
CIP_BF_5	3817804	31	19,35	CDS: probable transmembrane sensor	AAG06797.1:c.729_730insA	AAG06797.1:p.Pro244fs			PA3409	hasS
CIP_BF_5	4061706	31	19,35	CDS: conserved hypothetical protein	AAG07014.1:c.723_724delTGinsCA	AAG07014.1:p.Gly242Ser			PA3626
CIP_BF_5	3592861	26	19,23	CDS: conserved hypothetical protein	AAG06588.1:c.68A>G	AAG06588.1:p.Gln23Arg			PA3200
CIP_BF_5	3592864	26	19,23	CDS: conserved hypothetical protein	AAG06588.1:c.65delT	AAG06588.1:p.Val22fs			PA3200
CIP_BF_5	3592870	26	19,23	CDS: conserved hypothetical protein	AAG06588.1:c.59_60insA	AAG06588.1:p.Leu21fs			PA3200
CIP_BF_5	1193398	21	19,05	CDS: Flagella M-ring outer membrane protein precursor	AAG04490.1:c.993_994insGT	AAG04490.1:p.Ser332fs			PA1101	fliF
CIP_BF_5	1829993	21	19,05	CDS: hypothetical protein	AAG05069.1:c.779C>G	AAG05069.1:p.Ala260Gly			PA1680
CIP_BF_5	4317128	21	19,05	CDS: probable amino acid-binding protein	AAG07245.1:c.835_836insA	AAG07245.1:p.Gly279fs			PA3858
CIP_BF_5	5918466	37	18,92	CDS: hypothetical protein	AAG08642.1:c.1123G>C	AAG08642.1:p.Gly375Arg			PA5257
CIP_BF_5	1146266	32	18,75	CDS: probable NADH dehydrogenase	AAG04445.1:c.1070C>T	AAG04445.1:p.Ala357Val			PA1056	shaC
CIP_BF_5	1770292	16	18,75	CDS: probable major facilitator superfamily (MFS) transporter	AAG05015.1:c.30_31insT	AAG05015.1:p.Ala11fs			PA1626
CIP_BF_5	2220962	16	18,75	CDS: hypothetical protein	AAG05419.1:c.196C>A	AAG05419.1:p.Arg66Ser			PA2031
CIP_BF_5	2661450	16	18,75	CDS: pyoverdine synthetase D	AAG05787.1:c.3695T>A	AAG05787.1:p.Val1232Asp			PA2399	pvdD
CIP_BF_5	3624398	16	18,75	CDS: probable glycine betaine-binding protein precursor	AAG06624.1:c.146C>T	AAG06624.1:p.Ala49Val			PA3236	betX
CIP_BF_5	4221550	32	18,75	CDS: hypothetical protein	AAG07152.1:c.248_249insC	AAG07152.1:p.Arg84fs			PA3765
CIP_BF_5	4271107	16	18,75	CDS: L-cysteine desulfurase (pyridoxal phosphate-dependent)	AAG07201.1:c.1029_1030insG	AAG07201.1:p.Arg344fs			PA3814	iscS
CIP_BF_5	4271111	16	18,75	CDS: L-cysteine desulfurase (pyridoxal phosphate-dependent)	AAG07201.1:c.1025T>A	AAG07201.1:p.Leu342Gln			PA3814	iscS
CIP_BF_5	4271116	16	18,75	CDS: L-cysteine desulfurase (pyridoxal phosphate-dependent)	AAG07201.1:c.1020delC	AAG07201.1:p.Ala341fs			PA3814	iscS
CIP_BF_5	4993809	16	18,75	CDS: RNA polymerase sigma-54 factor	AAG07850.1:c.940A>T	AAG07850.1:p.Met314Leu			PA4462	rpoN
CIP_BF_5	4993825	16	18,75	CDS: RNA polymerase sigma-54 factor	AAG07850.1:c.956T>G	AAG07850.1:p.Val319Gly			PA4462	rpoN
CIP_BF_5	4993828	16	18,75	CDS: RNA polymerase sigma-54 factor	AAG07850.1:c.959A>T	AAG07850.1:p.Asn320Ile			PA4462	rpoN
CIP_BF_5	584027	59	18,64	CDS: probable dinitrification protein NorD	AAG03914.1:c.170_171insG	AAG03914.1:p.Ala58fs			PA0525
CIP_BF_5	286005	27	18,52	CDS: conserved hypothetical protein	AAG03643.1:c.200C>A	AAG03643.1:p.Pro67Gln			PA0254	hudA
CIP_BF_5	374363	54	18,52	CDS: hypothetical protein	AAG03722.1:c.121G>A	AAG03722.1:p.Gly41Ser			PA0333
CIP_BF_5	2821547	27	18,52	CDS: hypothetical protein	AAG05891.1:c.1099_1100insG	AAG05891.1:p.Asn367fs			PA2503
CIP_BF_5	2821552	27	18,52	CDS: hypothetical protein	AAG05891.1:c.1105C>G	AAG05891.1:p.Leu369Val			PA2503
CIP_BF_5	1315301	22	18,18	CDS: hypothetical protein	AAG04603.1:c.616G>T	AAG04603.1:p.Ala206Ser			PA1214
CIP_BF_5	1934257	11	18,18	CDS: conserved hypothetical protein	AAG05175.1:c.601G>C	AAG05175.1:p.Val201Leu			PA1786	nasS
CIP_BF_5	2572640	11	18,18	CDS: hypothetical protein	AAG05718.1:c.116T>C	AAG05718.1:p.Val39Ala			PA2330
CIP_BF_5	2675957	11	18,18	CDS: probable non-ribosomal peptide synthetase	AAG05790.1:c.11222G>T	AAG05790.1:p.Gly3741Val			PA2402
CIP_BF_5	3149252	11	18,18	CDS: hypothetical protein	AAG06180.1:c.68C>G	AAG06180.1:p.Ser23Cys			PA2792
[truncated: 4,580 more rows]

## Sheet: ΔkatA CIP resistant colonies
Colony no.	Position	Coverage	Frequency	Gene feature	Coding region change	Amino acid change			Locus name	Gene name
CIP_BF_15	5671	109	100	CDS: DNA gyrase subunit B	AAG03394.1:c.1397C>T	AAG03394.1:p.Ser466Phe			PA0004	gyrB
CIP_BF_15	39263	124	100	CDS: transcriptional regulator TrpI	AAG03427.1:c.62A>G	AAG03427.1:p.His21Arg			PA0037	trpI
CIP_BF_15	218192	129	100	CDS: probable transcriptional regulator	AAG03581.1:c.631G>A	AAG03581.1:p.Gly211Ser			PA0191
CIP_BF_15	485693	130	100	CDS: hypothetical protein	AAG03823.1:c.730A>G	AAG03823.1:p.Ser244Gly			PA0434
CIP_BF_15	766384	96	100	CDS: transport protein ExbB2	AAG04082.1:c.1070C>T	AAG04082.1:p.Ser357Leu			PA0693	exbB2
CIP_BF_15	973431	96	100	CDS: arginine/ornithine transport protein AotQ	AAG04278.1:c.368G>A	AAG04278.1:p.Gly123Glu			PA0889	aotQ
CIP_BF_15	982097	86	100	CDS: succinylglutamate 5-semialdehyde dehydrogenase	AAG04287.1:c.676A>G	AAG04287.1:p.Thr226Ala			PA0898	aruD
CIP_BF_15	1296761	99	100	CDS: hypothetical protein	AAG04584.1:c.338T>C	AAG04584.1:p.Val113Ala			PA1195	ddaH
CIP_BF_15	2520047	77	100	CDS: glucose dehydrogenase	AAG05678.1:c.1058C>T	AAG05678.1:p.Ser353Phe			PA2290	gcd
CIP_BF_15	2538682	111	100	CDS: AmbE	AAG05690.1:c.362C>T	AAG05690.1:p.Pro121Leu			PA2302	ambE
CIP_BF_15	2674391	71	100	CDS: probable non-ribosomal peptide synthetase	AAG05790.1:c.12788A>G	AAG05790.1:p.Asp4263Gly			PA2402
CIP_BF_15	3267240	110	100	CDS: probable TonB-dependent receptor	AAG06299.1:c.1393G>A	AAG06299.1:p.Ala465Thr			PA2911
CIP_BF_15	3283392	83	100	CDS: hypothetical protein	AAG06316.1:c.1207C>T	AAG06316.1:p.Pro403Ser			PA2928
CIP_BF_15	3405132	92	100	CDS: conserved hypothetical protein	AAG06431.1:c.154G>A	AAG06431.1:p.Val52Ile			PA3043
CIP_BF_15	3615920	78	100	CDS: probable ATP-binding/permease fusion ABC transporter	AAG06616.1:c.991G>A	AAG06616.1:p.Gly331Ser			PA3228
CIP_BF_15	3776362	103	100	CDS: probable chaperone	AAG06753.1:c.515A>G	AAG06753.1:p.Asp172Gly			PA3365
CIP_BF_15	3817252	130	100	CDS: heme uptake outer membrane receptor HasR precursor	AAG06796.1:c.85A>G	AAG06796.1:p.Thr29Ala			PA3408	hasR
CIP_BF_15	4289735	94	100	CDS: leucine aminopeptidase	AAG07218.1:c.793G>A	AAG07218.1:p.Gly265Ser			PA3831	pepA
CIP_BF_15	4367662	116	100	CDS: probable sigma-70 factor	_ECF subfamily	AAG07286.1:c.380C>T	AAG07286.1:p.Thr127Ile		PA3899	fecI
CIP_BF_15	4939596	85	100	CDS: cell division protein FtsZ	AAG07795.1:c.889A>G	AAG07795.1:p.Thr297Ala			PA4407	ftsZ
CIP_BF_15	5156059	111	100	CDS: transcriptional regulator NfxB	AAG07988.1:c.499T>C	AAG07988.1:p.Ser167Pro			PA4600	nfxB
CIP_BF_15	5573702	106	100	CDS: topoisomerase IV subunit A	AAG08349.1:c.785A>G	AAG08349.1:p.His262Arg			PA4964	parC
CIP_BF_15	5573793	119	100	CDS: topoisomerase IV subunit A	AAG08349.1:c.694C>T	AAG08349.1:p.Arg232Cys			PA4964	parC
CIP_BF_15	5644971	116	100	CDS: conserved hypothetical protein	AAG08404.1:c.320C>T	AAG08404.1:p.Thr107Ile			PA5019
CIP_BF_15	5676624	88	100	CDS: Type 4 fimbrial bioGeneNamesis outer membrane protein PilQ precursor	AAG08425.1:c.1235G>A	AAG08425.1:p.Arg412His			PA5040	pilQ
CIP_BF_15	5965145	109	100	CDS: pyruvate dehydrogenase (cytochrome)	AAG08682.1:c.287T>C	AAG08682.1:p.Val96Ala			PA5297	poxB
CIP_BF_15	333113	156	99,36	CDS: probable glutamine synthetase	AAG03685.1:c.1343A>G	AAG03685.1:p.Asp448Gly			PA0296	spuI
CIP_BF_15	5526957	144	99,31	CDS: conserved hypothetical protein	AAG08312.1:c.1441A>G	AAG08312.1:p.Thr481Ala			PA4927
CIP_BF_15	458281	138	99,28	CDS: component of chemotactic signal transduction system	AAG03802.1:c.4156C>T	AAG03802.1:p.Gln1386*			PA0413	chpA
CIP_BF_15	6229370	123	99,19	CDS: conserved hypothetical protein	AAG08920.1:c.74T>C	AAG08920.1:p.Val25Ala			PA5535
CIP_BF_15	5227647	122	99,18	CDS: probable transcriptional regulator	AAG08046.1:c.656A>G	AAG08046.1:p.Glu219Gly			PA4659
CIP_BF_15	5463874	118	99,15	CDS: urease gamma subunit	AAG08250.1:c.268A>G	AAG08250.1:p.Thr90Ala			PA4865	ureA
CIP_BF_15	4357150	116	99,14	CDS: probable ATP-binding component of ABC transporter	AAG07278.1:c.275T>C	AAG07278.1:p.Phe92Ser			PA3891	opuCA
CIP_BF_15	4204276	113	99,12	CDS: phosphoribosylglycinamide formyltransferase 2	AAG07138.1:c.230A>G	AAG07138.1:p.His77Arg			PA3751	purT
CIP_BF_15	3172025	106	99,06	CDS: aminoglycoside response regulator	AAG06206.1:c.1151T>C	AAG06206.1:p.Val384Ala			PA2818	arr
CIP_BF_15	4118790	101	99,01	CDS: probable Resistance-Nodulation-Cell Division (RND) efflux transporter	AAG07064.1:c.476A>G	AAG07064.1:p.Asp159Gly			PA3676	mexK
CIP_BF_15	3739918	94	98,94	CDS: hypothetical protein	AAG06717.1:c.1144G>A	AAG06717.1:p.Gly382Ser			PA3329
CIP_BF_15	4548107	94	98,94	CDS: probable transcriptional regulator	AAG07457.1:c.665A>G	AAG07457.1:p.Gln222Arg			PA4070
CIP_BF_15	1155962	91	98,9	CDS: hypothetical protein	AAG04458.1:c.379C>T	AAG04458.1:p.Arg127Cys			PA1069
CIP_BF_15	4818963	91	98,9	CDS: two-component sensor PprA	AAG07681.1:c.386A>G	AAG07681.1:p.Asp129Gly			PA4293	pprA
CIP_BF_15	2110781	83	98,8	CDS: probable chemotaxis transducer	AAG05318.1:c.556C>T	AAG05318.1:p.His186Tyr			PA1930
CIP_BF_15	2116152	81	98,77	CDS: hypothetical protein	AAG05322.1:c.268A>G	AAG05322.1:p.Thr90Ala			PA1934
CIP_BF_15	645426	77	98,7	CDS: conserved hypothetical protein	AAG03976.1:c.1204C>T	AAG03976.1:p.Gln402*			PA0587
CIP_BF_15	1859734	73	98,63	CDS: Type III secretion outer membrane protein PscC precursor	AAG05105.1:c.242C>T	AAG05105.1:p.Ala81Val			PA1716	pscC
CIP_BF_15	5883962	105	98,1	CDS: hypothetical protein	AAG08611.1:c.299A>G	AAG08611.1:p.Glu100Gly			PA5226
CIP_BF_15	600524	108	93,52	CDS: hypothetical protein	AAG03932.1:c.99delC	AAG03932.1:p.Ala36fs			PA0543
CIP_BF_15	4549152	100	93	CDS: hypothetical protein	AAG07458.1:c.359_360insG	AAG07458.1:p.Asp121fs			PA4071
CIP_BF_15	4438734	92	91,3	CDS: hypothetical protein	AAG07346.1:c.116T>C	AAG07346.1:p.Phe39Ser			PA3959
CIP_BF_15	5156632	103	91,26	CDS: motility regulator	AAG07989.1:c.264_265insC	AAG07989.1:p.Ser91fs			PA4601	morA
CIP_BF_15	1203911	102	89,22	CDS: conserved hypothetical protein	AAG04501.1:c.278_279insG	AAG04501.1:p.Leu96fs			PA1112
CIP_BF_15	2219627	54	85,19	CDS: hypothetical protein	AAG05415.1:c.19_20insC	AAG05415.1:p.Leu7fs			PA2027
CIP_BF_15	3595468	97	84,54	CDS: hypothetical protein	AAG06593.1:c.81_82insC	AAG06593.1:p.Pro31fs			PA3205
CIP_BF_15	1941541	54	83,33	CDS: hypothetical protein	AAG05180.1:c.46_47insC	AAG05180.1:p.Leu16fs			PA1791
CIP_BF_15	5550468	88	43,18	CDS: DNA mismatch repair protein MutL	AAG08331.1:c.1214A>T	AAG08331.1:p.Glu405Val			PA4946	mutL
CIP_BF_15	1339624	24	25	CDS: probable outer membrane component of multidrug efflux pump	AAG04627.1:c.904_905insG	AAG04627.1:p.Ala302fs			PA1238
CIP_BF_15	1339619	23	21,74	CDS: probable outer membrane component of multidrug efflux pump	AAG04627.1:c.909delC	AAG04627.1:p.Ala304fs			PA1238
CIP_BF_15	4729443	92	21,74	CDS: probable ATP-binding component of ABC transporter	AAG07611.1:c.884delA	AAG07611.1:p.Asp295fs			PA4223
CIP_BF_15	3817804	75	18,67	CDS: probable transmembrane sensor	AAG06797.1:c.729_730insA	AAG06797.1:p.Pro244fs			PA3409	hasS
CIP_BF_15	1334550	22	18,18	CDS: hypothetical protein	AAG04621.1:c.1916C>G	AAG04621.1:p.Ala639Gly			PA1232
CIP_BF_15	1623607	99	18,18	CDS: hypothetical protein	AAG04884.1:c.271delA	AAG04884.1:p.Thr91fs			PA1495
CIP_BF_15	1334562	28	17,86	CDS: hypothetical protein	AAG04621.1:c.1928C>G	AAG04621.1:p.Ala643Gly			PA1232
CIP_BF_15	3799015	83	16,87	CDS: NosD protein	AAG06781.1:c.100G>C	AAG06781.1:p.Gly34Arg			PA3393	nosD
CIP_BF_15	3817792	66	16,67	CDS: probable transmembrane sensor	AAG06797.1:c.741delT	AAG06797.1:p.Arg248fs			PA3409	hasS
CIP_BF_15	1623600	99	16,16	CDS: hypothetical protein	AAG04884.1:c.278delG	AAG04884.1:p.Arg93fs			PA1495
CIP_BF_15	288400	230	16,09	CDS: hypothetical protein	AAG03646.1:c.774_776delGGTinsACC	AAG03646.1:p.Val259Pro			PA0257
CIP_BF_15	1993423	100	16	CDS: hypothetical protein	AAG05223.1:c.840delT	AAG05223.1:p.Pro281fs			PA1834
CIP_BF_15	3258933	108	15,74	CDS: precorrin-2 methyltransferase CobI	AAG06292.1:c.173A>T	AAG06292.1:p.Gln58Leu			PA2904	cobI
CIP_BF_15	3497764	108	15,74	CDS: Motility protein FimV	AAG06503.1:c.442delA	AAG06503.1:p.Ser148fs			PA3115	fimV
CIP_BF_15	2393598	102	14,71	CDS: hypothetical protein	AAG05558.1:c.175delG	AAG05558.1:p.Gly59fs			PA2170
CIP_BF_15	2393601	102	14,71	CDS: hypothetical protein	AAG05558.1:c.178C>A	AAG05558.1:p.Pro60Thr			PA2170
CIP_BF_15	2393608	102	14,71	CDS: hypothetical protein	AAG05558.1:c.184_185insC	AAG05558.1:p.Ala63fs			PA2170
CIP_BF_15	892462	69	14,49	CDS: conserved hypothetical protein	AAG04203.1:c.359G>A	AAG04203.1:p.Arg120His			PA0814
CIP_BF_15	5303671	76	14,47	CDS: probable aminoacyl-transfer RNA synthetase (class I)	AAG08110.1:c.772C>G	AAG08110.1:p.Pro258Ala			PA4724
CIP_BF_15	3799025	70	14,29	CDS: NosD protein	AAG06781.1:c.110delT	AAG06781.1:p.Leu37fs			PA3393	nosD
CIP_BF_15	5877553	245	13,88	CDS: hypothetical protein	AAG08604.1:c.890_892delTTCinsGAA	AAG08604.1:p.Ile297_Leu298delinsArgIle			PA5219
CIP_BF_15	3497751	117	13,68	CDS: Motility protein FimV	AAG06503.1:c.455_456insT	AAG06503.1:p.Thr153fs			PA3115	fimV
CIP_BF_15	2607497	110	13,64	CDS: hypothetical protein	AAG05748.1:c.736A>C	AAG05748.1:p.Ile246Leu			PA2360	hsiA3
CIP_BF_15	1408474	52	13,46	CDS: probable metal transporter	AAG04686.1:c.458A>G	AAG04686.1:p.His153Arg			PA1297
CIP_BF_15	4800917	129	13,18	CDS: exodeoxyribonuclease V alpha chain	AAG07671.1:c.548delA	AAG07671.1:p.Gln183fs			PA4283	recD
CIP_BF_15	3799006	84	13,1	CDS: NosD protein	AAG06781.1:c.91C>G	AAG06781.1:p.Pro31Ala			PA3393	nosD
CIP_BF_15	832553	179	12,85	CDS: negative regulator for alginate biosynthesis MucB	AAG04153.1:c.47_49delTTCinsGAA	AAG04153.1:p.Val16_Pro17delinsGlyThr			PA0764	mucB
CIP_BF_15	3495392	103	12,62	CDS: tRNA-pseudouridine synthase I	AAG06502.1:c.33A>T	AAG06502.1:p.Glu11Asp			PA3114	truA
CIP_BF_15	2258144	72	12,5	CDS: probable ATP-binding component of ABC transporter	AAG05449.1:c.423delA	AAG05449.1:p.Arg142fs			PA2061	sppD
CIP_BF_15	3343428	80	12,5	CDS: hypothetical protein	AAG06373.1:c.251T>A	AAG06373.1:p.Leu84Gln			PA2985
CIP_BF_15	191570	170	12,35	CDS: probable transporter	AAG03556.1:c.1373G>C	AAG03556.1:p.Gly458Ala			PA0166
CIP_BF_15	3343426	81	12,35	CDS: hypothetical protein	AAG06373.1:c.249G>C	AAG06373.1:p.Trp83Cys			PA2985
CIP_BF_15	3343424	82	12,2	CDS: hypothetical protein	AAG06373.1:c.247T>A	AAG06373.1:p.Trp83Arg			PA2985
CIP_BF_15	1334546	17	11,76	CDS: hypothetical protein	AAG04621.1:c.1912delG	AAG04621.1:p.Gly638fs			PA1232
CIP_BF_15	2350934	51	11,76	CDS: probable transporter	AAG05523.1:c.846delA	AAG05523.1:p.Pro283fs			PA2135
CIP_BF_15	2466877	86	11,63	CDS: PslL	AAG05629.1:c.338A>T	AAG05629.1:p.Glu113Val			PA2241	pslK
CIP_BF_15	1878407	104	11,54	CDS: hypothetical protein	AAG05124.1:c.886_887delTG	AAG05124.1:p.*296fs			PA1735
CIP_BF_15	2821547	114	11,4	CDS: hypothetical protein	AAG05891.1:c.1099_1100insG	AAG05891.1:p.Asn367fs			PA2503
CIP_BF_15	1394747	79	11,39	CDS: probable transcriptional regulator	AAG04672.1:c.560G>C	AAG04672.1:p.*187Ser			PA1283
CIP_BF_15	2401730	79	11,39	CDS: hypothetical protein	AAG05568.1:c.1236G>C	AAG05568.1:p.Glu412Asp			PA2180
CIP_BF_15	2401740	79	11,39	CDS: hypothetical protein	AAG05568.1:c.1226T>C	AAG05568.1:p.Leu409Pro			PA2180
CIP_BF_15	2173822	88	11,36	CDS: pyrroloquinoline quinone biosynthesis protein D	AAG05376.1:c.161A>T	AAG05376.1:p.Asp54Val			PA1988	pqqD
CIP_BF_15	1623585	97	11,34	CDS: hypothetical protein	AAG04884.1:c.293_294insT	AAG04884.1:p.Gly99fs			PA1495
CIP_BF_15	2401737	80	11,25	CDS: hypothetical protein	AAG05568.1:c.1229G>A	AAG05568.1:p.Arg410Gln			PA2180
CIP_BF_15	191563	171	11,11	CDS: probable transporter	AAG03556.1:c.1365_1366insC	AAG03556.1:p.Lys456fs			PA0166
CIP_BF_15	1623587	99	11,11	CDS: hypothetical protein	AAG04884.1:c.291_292insC	AAG04884.1:p.Ala98fs			PA1495
CIP_BF_15	2350938	54	11,11	CDS: probable transporter	AAG05523.1:c.849_850insT	AAG05523.1:p.Ala284fs			PA2135
CIP_BF_15	5974077	135	11,11	CDS: conserved hypothetical protein	AAG08690.1:c.101G>C	AAG08690.1:p.Gly34Ala			PA5305
CIP_BF_15	191563	172	11,05	CDS: probable transporter	AAG03556.1:c.1366A>C	AAG03556.1:p.Lys456Gln			PA0166
CIP_BF_15	5020023	146	10,96	CDS: conserved hypothetical protein	AAG07876.1:c.383G>C	AAG07876.1:p.Gly128Ala			PA4488	magE
CIP_BF_15	2466878	137	10,95	CDS: PslL	AAG05629.1:c.339_340delGAinsCT	AAG05629.1:p.Glu113_Thr114delinsAspSer			PA2241	pslK
CIP_BF_15	2350936	55	10,91	CDS: probable transporter	AAG05523.1:c.848C>G	AAG05523.1:p.Pro283Arg			PA2135
CIP_BF_15	2821558	111	10,81	CDS: hypothetical protein	AAG05891.1:c.1111delC	AAG05891.1:p.Leu371fs			PA2503
CIP_BF_15	1764061	65	10,77	CDS: hypothetical protein	AAG05009.1:c.269G>C	AAG05009.1:p.Gly90Ala			PA1620
CIP_BF_15	832547	112	10,71	CDS: negative regulator for alginate biosynthesis MucB	AAG04153.1:c.40_41insG	AAG04153.1:p.Met14fs			PA0764	mucB
CIP_BF_15	1339645	28	10,71	CDS: probable outer membrane component of multidrug efflux pump	AAG04627.1:c.883C>G	AAG04627.1:p.Arg295Gly			PA1238
CIP_BF_15	2309599	112	10,71	CDS: probable esterase/deacetylase	AAG05486.1:c.157_158delGAinsCG	AAG05486.1:p.Glu53Arg			PA2098
CIP_BF_15	584085	113	10,62	CDS: probable dinitrification protein NorD	AAG03914.1:c.229A>G	AAG03914.1:p.Thr77Ala			PA0525
CIP_BF_15	892447	66	10,61	CDS: conserved hypothetical protein	AAG04203.1:c.374T>C	AAG04203.1:p.Val125Ala			PA0814
CIP_BF_15	832562	123	10,57	CDS: negative regulator for alginate biosynthesis MucB	AAG04153.1:c.56delC	AAG04153.1:p.Thr19fs			PA0764	mucB
CIP_BF_15	2472399	115	10,43	CDS: hypothetical protein	AAG05633.1:c.295_296insT	AAG05633.1:p.Gln99fs			PA2245	pslO
CIP_BF_15	3743208	202	10,4	CDS: 3-oxoacyl-[acyl-carrier-protein] synthase III	AAG06721.1:c.515_516delAAinsTC	AAG06721.1:p.Glu172Val			PA3333	fabH2
CIP_BF_15	98924	58	10,34	CDS: Fha1	AAG03471.1:c.833A>C	AAG03471.1:p.Gln278Pro			PA0081	fha1
CIP_BF_15	1339642	29	10,34	CDS: probable outer membrane component of multidrug efflux pump	AAG04627.1:c.886_887insG	AAG04627.1:p.Ala296fs			PA1238
CIP_BF_15	2472408	116	10,34	CDS: hypothetical protein	AAG05633.1:c.305A>T	AAG05633.1:p.*102Leu			PA2245	pslO
CIP_BF_15	6233776	116	10,34	CDS: dihydroorotase	AAG08926.1:c.659T>G	AAG08926.1:p.Leu220Arg			PA5541	pyrQ
CIP_BF_15	6168817	223	10,31	CDS: hypothetical protein	AAG08862.1:c.1035_1037delCCAinsTGG	AAG08862.1:p.Gln346Gly			PA5477
CIP_BF_15	2000653	107	10,28	CDS: methionine synthase	AAG05232.1:c.2941_2942insA	AAG05232.1:p.Ala981fs			PA1843	metH
CIP_BF_15	2000664	107	10,28	CDS: methionine synthase	AAG05232.1:c.2930delT	AAG05232.1:p.Val977fs			PA1843	metH
CIP_BF_15	4014796	117	10,26	CDS: glycerol kinase	AAG06970.1:c.1111_1112insT	AAG06970.1:p.Thr372fs			PA3582	glpK
CIP_BF_15	4722882	39	10,26	CDS: hypothetical protein	AAG07607.1:c.1154A>C	AAG07607.1:p.His385Pro			PA4219	ampO
CIP_BF_15	6233775	117	10,26	CDS: dihydroorotase	AAG08926.1:c.658C>A	AAG08926.1:p.Leu220Met			PA5541	pyrQ
CIP_BF_15	2173819	88	10,23	CDS: pyrroloquinoline quinone biosynthesis protein D	AAG05376.1:c.158G>A	AAG05376.1:p.Arg53His			PA1988	pqqD
CIP_BF_15	1623582	98	10,2	CDS: hypothetical protein	AAG04884.1:c.296_297insT	AAG04884.1:p.Leu100fs			PA1495
CIP_BF_15	4860660	109	10,09	CDS: hypothetical protein	AAG07720.1:c.1052A>T	AAG07720.1:p.Asn351Ile			PA4332	sadC
CIP_BF_16	74652	19	100	CDS: hypothetical protein	AAG03451.1:c.65T>C	AAG03451.1:p.Leu22Pro			PA0061
CIP_BF_16	967856	27	100	CDS: probable C4-dicarboxylate transporter	AAG04274.1:c.287A>G	AAG04274.1:p.His96Arg			PA0885
CIP_BF_16	1490839	22	100	CDS: 3-oxoacyl-acyl carrier protein synthase II	AAG04762.1:c.245T>C	AAG04762.1:p.Ile82Thr			PA1373	fabF2
CIP_BF_16	1851748	25	100	CDS: transcriptional regulator protein PcrR	AAG05093.1:c.229A>G	AAG05093.1:p.Thr77Ala			PA1704	pcrR
CIP_BF_16	2969915	16	100	CDS: conserved hypothetical protein	AAG06013.1:c.443A>G	AAG06013.1:p.His148Arg			PA2625
CIP_BF_16	3816060	23	100	CDS: heme uptake outer membrane receptor HasR precursor	AAG06796.1:c.1277T>C	AAG06796.1:p.Val426Ala			PA3408	hasR
CIP_BF_16	3880477	20	100	CDS: probable major facilitator superfamily (MFS) transporter	AAG06855.1:c.919A>G	AAG06855.1:p.Ile307Val			PA3467
CIP_BF_16	4732709	36	100	CDS: pyochelin synthetase	AAG07613.1:c.4090T>C	AAG07613.1:p.Tyr1364His			PA4225	pchF
CIP_BF_16	4769516	18	100	CDS: elongation factor G	AAG07654.1:c.1640T>C	AAG07654.1:p.Val547Ala			PA4266	fusA1
CIP_BF_16	4928791	22	100	CDS: probable two-component sensor	AAG07786.1:c.794A>G	AAG07786.1:p.Asn265Ser			PA4398
CIP_BF_16	5129801	14	100	CDS: transcriptional regulator RtcR	AAG07969.1:c.968T>C	AAG07969.1:p.Val323Ala			PA4581	rtcR
CIP_BF_16	246294	34	100	CDS: probable transcriptional regulator	AAG03607.1:c.575G>A	AAG03607.1:p.Cys192Tyr			PA0218
CIP_BF_16	318761	22	100	CDS: conserved hypothetical protein	AAG03674.1:c.1834G>A	AAG03674.1:p.Ala612Thr			PA0285
CIP_BF_16	574380	26	100	CDS: heme d1 biosynthesis protein NirJ	AAG03900.1:c.217G>A	AAG03900.1:p.Gly73Arg			PA0511	nirJ
CIP_BF_16	740740	25	100	CDS: probable type II secretion system protein	AAG04072.1:c.538C>T	AAG04072.1:p.Arg180Trp			PA0683	hxcY
CIP_BF_16	892735	19	100	CDS: conserved hypothetical protein	AAG04203.1:c.86G>A	AAG04203.1:p.Gly29Asp			PA0814
CIP_BF_16	1322884	25	100	CDS: hypothetical protein	AAG04610.1:c.1226G>A	AAG04610.1:p.Arg409Gln			PA1221
CIP_BF_16	1907125	12	100	CDS: hypothetical protein	AAG05153.1:c.284C>T	AAG05153.1:p.Thr95Ile			PA1764
CIP_BF_16	2059102	16	100	CDS: hypothetical protein	AAG05277.1:c.238delG	AAG05277.1:p.Asp80fs			PA1888
CIP_BF_16	3722024	19	100	CDS: non-hemolytic phospholipase C precursor	AAG06707.1:c.736G>A	AAG06707.1:p.Gly246Ser			PA3319	plcN
CIP_BF_16	4476331	18	100	CDS: probable transcriptional regulator	AAG07382.1:c.377C>T	AAG07382.1:p.Pro126Leu			PA3995
CIP_BF_16	6202470	28	100	CDS: probable transporter	AAG08895.1:c.735delC	AAG08895.1:p.Gly246fs			PA5510
CIP_BF_16	2989506	19	100	CDS: NADH dehydrogenase I chain G	AAG06030.1:c.1786G>A	AAG06030.1:p.Ala596Thr			PA2642	nuoG
CIP_BF_16	3219167	15	100	CDS: secretion protein MttC	AAG06254.1:c.502G>A	AAG06254.1:p.Gly168Ser			PA2866	mttC
CIP_BF_16	3744264	22	100	CDS: hypothetical protein	AAG06723.1:c.208G>A	AAG06723.1:p.Ala70Thr			PA3335
CIP_BF_16	4289735	19	100	CDS: leucine aminopeptidase	AAG07218.1:c.793G>A	AAG07218.1:p.Gly265Ser			PA3831	pepA
CIP_BF_16	4636838	23	100	CDS: probable outer membrane protein precursor	AAG07531.1:c.541G>A	AAG07531.1:p.Ala181Thr			PA4144
CIP_BF_16	4898868	17	100	CDS: Insulin-cleaving metalloproteinase outer membrane protein precursor	AAG07758.1:c.676G>A	AAG07758.1:p.Asp226Asn			PA4370	icmP
CIP_BF_16	5156098	32	100		AAG07988.1:c.538G>A	AAG07988.1:p.Gly180Ser			PA4600	nfxB
CIP_BF_16	6202784	15	100	CDS: probable transporter	AAG08895.1:c.1049G>A	AAG08895.1:p.Trp350*			PA5510
CIP_BF_16	955005	22	100	CDS: transcriptional regulator PhhR	AAG04262.1:c.1315T>C	AAG04262.1:p.Cys439Arg			PA0873	phhR
CIP_BF_16	1568431	20	100	CDS: probable two-component sensor	AAG04827.1:c.584T>C	AAG04827.1:p.Val195Ala			PA1438
CIP_BF_16	2190685	24	100	CDS: 3-hydroxybutyrate dehydrogenase	AAG05391.1:c.170A>G	AAG05391.1:p.His57Arg			PA2003	bdhA
CIP_BF_16	2755726	16	100	GeneName: GeneName	CDS: hypothetical protein	CDS: hypothetical protein	AAG05842.1:c.[850T>C]; AAG05843.1:c.[2T>C]	AAG05842.1:p.[*284Arg]; AAG05843.1:p.[Met1?]	PA2455
CIP_BF_16	3373307	17	100	CDS: fatty-acid oxidation complex beta-subunit	AAG06401.1:c.1123A>G	AAG06401.1:p.Thr375Ala			PA3013	faoB
CIP_BF_16	3385703	15	100	CDS: conserved hypothetical protein	AAG06411.1:c.493A>G	AAG06411.1:p.Thr165Ala			PA3023
CIP_BF_16	4107869	25	100	CDS: hypothetical protein	AAG07057.1:c.617A>G	AAG07057.1:p.Asp206Gly			PA3669
CIP_BF_16	4319710	22	100	CDS: probable AMP-binding enzyme	AAG07247.1:c.1111A>G	AAG07247.1:p.Thr371Ala			PA3860
CIP_BF_16	4435431	21	100	CDS: hypothetical protein	AAG07342.1:c.104T>C	AAG07342.1:p.Leu35Pro			PA3955
CIP_BF_16	4659993	25	100	CDS: hypothetical protein	AAG07550.1:c.1544T>C	AAG07550.1:p.Val515Ala			PA4163
CIP_BF_16	4822485	16	100	CDS: TadG	AAG07685.1:c.571A>G	AAG07685.1:p.Thr191Ala			PA4297	tadG
CIP_BF_16	4878064	27	100	CDS: hypothetical protein	AAG07737.1:c.524A>G	AAG07737.1:p.Asp175Gly			PA4349
CIP_BF_16	4884652	20	100	CDS: xenobiotic reductase	AAG07744.1:c.1046T>C	AAG07744.1:p.Leu349Pro			PA4356	xenB
CIP_BF_16	4939596	18	100	CDS: cell division protein FtsZ	AAG07795.1:c.889A>G	AAG07795.1:p.Thr297Ala			PA4407	ftsZ
CIP_BF_16	2116152	28	96,43	CDS: hypothetical protein	AAG05322.1:c.268A>G	AAG05322.1:p.Thr90Ala			PA1934
CIP_BF_16	4412902	26	96,15	CDS: conserved hypothetical protein	AAG07321.1:c.128C>T	AAG07321.1:p.Thr43Ile			PA3934
CIP_BF_16	5656643	26	96,15	CDS: homocysteine synthase	AAG08410.1:c.996delG	AAG08410.1:p.Gly334fs			PA5025	metY
CIP_BF_16	417184	19	94,74	CDS: probable zinc protease	AAG03761.1:c.223A>G	AAG03761.1:p.Thr75Ala			PA0372
CIP_BF_16	5948946	18	94,44	CDS: hypothetical protein	AAG08669.1:c.665_666insG	AAG08669.1:p.Ala223fs			PA5284
CIP_BF_16	5281312	18	94,44	CDS: conserved hypothetical protein	AAG08087.1:c.808A>G	AAG08087.1:p.Ser270Gly			PA4701
CIP_BF_16	5671	18	94,44	CDS: DNA gyrase subunit B	AAG03394.1:c.1397C>T	AAG03394.1:p.Ser466Phe			PA0004	gyrB
CIP_BF_16	3303566	18	94,44	CDS: cobalamin biosynthetic protein CobN	AAG06332.1:c.796A>G	AAG06332.1:p.Thr266Ala			PA2944	cobN
CIP_BF_16	5156632	17	94,12	CDS: motility regulator	AAG07989.1:c.264_265insC	AAG07989.1:p.Ser91fs			PA4601	morA
CIP_BF_16	982097	16	93,75	CDS: succinylglutamate 5-semialdehyde dehydrogenase	AAG04287.1:c.676A>G	AAG04287.1:p.Thr226Ala			PA0898	aruD
CIP_BF_16	1770135	15	93,33	CDS: probable major facilitator superfamily (MFS) transporter	AAG05015.1:c.187_188insC	AAG05015.1:p.Leu63fs			PA1626
CIP_BF_16	3405132	15	93,33	CDS: conserved hypothetical protein	AAG06431.1:c.154G>A	AAG06431.1:p.Val52Ile			PA3043
CIP_BF_16	4722257	28	92,86	CDS: probable transporter	AAG07606.1:c.602delC	AAG07606.1:p.Pro201fs			PA4218	ampP
CIP_BF_16	5201292	23	91,3	CDS: probable chemotaxis transducer	AAG08021.1:c.806T>C	AAG08021.1:p.Val269Ala			PA4633
CIP_BF_16	3507166	11	90,91	CDS: probable transcriptional regulator	AAG06512.1:c.68_69insG	AAG06512.1:p.Phe24fs			PA3124
CIP_BF_16	1900161	10	90	CDS: probable transcriptional regulator	AAG05148.1:c.1345_1346insG	AAG05148.1:p.Glu451fs			PA1759
CIP_BF_16	2701352	15	86,67	CDS: hypothetical protein	AAG05806.1:c.147delC	AAG05806.1:p.Ala52fs			PA2418
CIP_BF_16	5146359	14	85,71	CDS: probable ATP-binding component of ABC transporter	AAG07982.1:c.45_46insG	AAG07982.1:p.Gln16fs			PA4594
CIP_BF_16	1235494	12	75	CDS: probable major facilitator superfamily (MFS) transporter	AAG04533.1:c.657_658insC	AAG04533.1:p.Ala220fs			PA1144
CIP_BF_16	700967	11	72,73	CDS: hypothetical protein	AAG04033.1:c.132_133insG	AAG04033.1:p.Tyr47fs			PA0644
CIP_BF_16	4839639	21	57,14	CDS: conserved hypothetical protein	AAG07699.1:c.42_43insG	AAG07699.1:p.Val17fs			PA4311
CIP_BF_16	5550468	23	52,17	CDS: DNA mismatch repair protein MutL	AAG08331.1:c.1214A>T	AAG08331.1:p.Glu405Val			PA4946	mutL
CIP_BF_16	584020	33	33,33	CDS: probable dinitrification protein NorD	AAG03914.1:c.164delC	AAG03914.1:p.Leu56fs			PA0525
CIP_BF_16	3799006	15	33,33	CDS: NosD protein	AAG06781.1:c.91C>G	AAG06781.1:p.Pro31Ala			PA3393	nosD
CIP_BF_16	3799025	18	33,33	CDS: NosD protein	AAG06781.1:c.110delT	AAG06781.1:p.Leu37fs			PA3393	nosD
CIP_BF_16	574527	25	32	CDS: heme d1 biosynthesis protein NirJ	AAG03900.1:c.70delA	AAG03900.1:p.Arg24fs			PA0511	nirJ
CIP_BF_16	3799015	17	29,41	CDS: NosD protein	AAG06781.1:c.100G>C	AAG06781.1:p.Gly34Arg			PA3393	nosD
CIP_BF_16	1146247	21	28,57	CDS: probable NADH dehydrogenase	AAG04445.1:c.1050_1051insG	AAG04445.1:p.Arg351fs			PA1056	shaC
CIP_BF_16	3495392	28	28,57	CDS: tRNA-pseudouridine synthase I	AAG06502.1:c.33A>T	AAG06502.1:p.Glu11Asp			PA3114	truA
CIP_BF_16	4729443	14	28,57	CDS: probable ATP-binding component of ABC transporter	AAG07611.1:c.884delA	AAG07611.1:p.Asp295fs			PA4223
CIP_BF_16	584027	32	28,12	CDS: probable dinitrification protein NorD	AAG03914.1:c.170_171insG	AAG03914.1:p.Ala58fs			PA0525
CIP_BF_16	832547	18	27,78	CDS: negative regulator for alginate biosynthesis MucB	AAG04153.1:c.40_41insG	AAG04153.1:p.Met14fs			PA0764	mucB
CIP_BF_16	1146255	22	27,27	CDS: probable NADH dehydrogenase	AAG04445.1:c.1059delC	AAG04445.1:p.Gly354fs			PA1056	shaC
CIP_BF_16	3309325	22	27,27	CDS: probable lipase	AAG06337.1:c.935delT	AAG06337.1:p.Val312fs			PA2949
CIP_BF_16	574539	37	27,03	CDS: heme d1 biosynthesis protein NirJ	AAG03900.1:c.58C>G	AAG03900.1:p.Arg20Gly			PA0511	nirJ
CIP_BF_16	1394744	15	26,67	CDS: probable transcriptional regulator	AAG04672.1:c.557A>C	AAG04672.1:p.Asp186Ala			PA1283
CIP_BF_16	1394747	15	26,67	CDS: probable transcriptional regulator	AAG04672.1:c.560G>C	AAG04672.1:p.*187Ser			PA1283
CIP_BF_16	1623582	20	25	CDS: hypothetical protein	AAG04884.1:c.296_297insT	AAG04884.1:p.Leu100fs			PA1495
CIP_BF_16	1623585	20	25	CDS: hypothetical protein	AAG04884.1:c.293_294insT	AAG04884.1:p.Gly99fs			PA1495
CIP_BF_16	1011411	20	25	CDS: hypothetical protein	AAG04314.1:c.44delT	AAG04314.1:p.Leu15fs			PA0925
CIP_BF_16	1011417	20	25	CDS: hypothetical protein	AAG04314.1:c.38T>A	AAG04314.1:p.Leu13Gln			PA0925
CIP_BF_16	2059308	12	25	CDS: hypothetical protein	AAG05277.1:c.32T>A	AAG05277.1:p.Leu11Gln			PA1888
CIP_BF_16	3053622	12	25	CDS: hypothetical protein	AAG06087.1:c.1666delA	AAG06087.1:p.Lys556fs			PA2699
CIP_BF_16	3053623	12	25	CDS: hypothetical protein	AAG06087.1:c.1667A>G	AAG06087.1:p.Lys556Arg			PA2699
CIP_BF_16	3817792	16	25	CDS: probable transmembrane sensor	AAG06797.1:c.741delT	AAG06797.1:p.Arg248fs			PA3409	hasS
CIP_BF_16	892456	12	25	CDS: conserved hypothetical protein	AAG04203.1:c.365C>A	AAG04203.1:p.Ala122Asp			PA0814
CIP_BF_16	1011412	20	25	CDS: hypothetical protein	AAG04314.1:c.43C>A	AAG04314.1:p.Leu15Met			PA0925
CIP_BF_16	3085856	20	25	CDS: hypothetical protein	AAG06116.1:c.2372G>T	AAG06116.1:p.Gly791Val			PA2728
CIP_BF_16	4800917	29	24,14	CDS: exodeoxyribonuclease V alpha chain	AAG07671.1:c.548delA	AAG07671.1:p.Gln183fs			PA4283	recD
CIP_BF_16	1623587	21	23,81	CDS: hypothetical protein	AAG04884.1:c.291_292insC	AAG04884.1:p.Ala98fs			PA1495
CIP_BF_16	5277896	21	23,81	CDS: hypothetical protein	AAG08085.1:c.56_57insG	AAG08085.1:p.Cys19fs			PA4699
CIP_BF_16	1146262	21	23,81	CDS: probable NADH dehydrogenase	AAG04445.1:c.1066A>C	AAG04445.1:p.Lys356Gln			PA1056	shaC
CIP_BF_16	5277892	21	23,81	CDS: hypothetical protein	AAG08085.1:c.60delC	AAG08085.1:p.Ser21fs			PA4699
CIP_BF_16	2397571	17	23,53	CDS: probable sensor/response regulator hybrid	AAG05565.1:c.3_5delGGAinsTCC	AAG05565.1:p.Met1?			PA2177
CIP_BF_16	892447	13	23,08	CDS: conserved hypothetical protein	AAG04203.1:c.374T>C	AAG04203.1:p.Val125Ala			PA0814
CIP_BF_16	892453	13	23,08	CDS: conserved hypothetical protein	AAG04203.1:c.368T>G	AAG04203.1:p.Val123Gly			PA0814
CIP_BF_16	410776	26	23,08	CDS: probable aldehyde dehydrogenase	AAG03755.1:c.157_159delAAGinsCTT	AAG03755.1:p.Lys53Leu			PA0366
CIP_BF_16	3309332	22	22,73	CDS: probable lipase	AAG06337.1:c.941_942insT	AAG06337.1:p.Arg315fs			PA2949
CIP_BF_16	3817804	22	22,73	CDS: probable transmembrane sensor	AAG06797.1:c.729_730insA	AAG06797.1:p.Pro244fs			PA3409	hasS
CIP_BF_16	4724584	22	22,73	CDS: hypothetical protein	AAG07608.1:c.56G>C	AAG07608.1:p.Gly19Ala			PA4220
CIP_BF_16	1997839	22	22,73	CDS: hypothetical protein	AAG05228.1:c.711C>G	AAG05228.1:p.Tyr237*			PA1839
CIP_BF_16	199680	22	22,73	CDS: aerotaxis transducer Aer2	AAG03566.1:c.1960A>T	AAG03566.1:p.Ser654Cys			PA0176	aer2
CIP_BF_16	1993423	22	22,73	CDS: hypothetical protein	AAG05223.1:c.840delT	AAG05223.1:p.Pro281fs			PA1834
CIP_BF_16	574543	36	22,22	CDS: heme d1 biosynthesis protein NirJ	AAG03900.1:c.54_55insG	AAG03900.1:p.Arg19fs			PA0511	nirJ
CIP_BF_16	2821558	27	22,22	CDS: hypothetical protein	AAG05891.1:c.1111delC	AAG05891.1:p.Leu371fs			PA2503
CIP_BF_16	2011020	18	22,22	CDS: hypothetical protein	AAG05240.1:c.21delG	AAG05240.1:p.Val8fs			PA1851
CIP_BF_16	1997846	23	21,74	CDS: hypothetical protein	AAG05228.1:c.704delA	AAG05228.1:p.Glu235fs			PA1839
CIP_BF_16	4480568	14	21,43	CDS: hypothetical protein	AAG07387.1:c.666_667insT	AAG07387.1:p.Ala223fs			PA4000	rlpA
CIP_BF_16	2258144	14	21,43	CDS: probable ATP-binding component of ABC transporter	AAG05449.1:c.423delA	AAG05449.1:p.Arg142fs			PA2061	sppD
CIP_BF_16	3166987	14	21,43	CDS: probable glutathione S-transferase	AAG06201.1:c.181T>G	AAG06201.1:p.Phe61Val			PA2813
CIP_BF_16	584038	28	21,43	CDS: probable dinitrification protein NorD	AAG03914.1:c.182C>T	AAG03914.1:p.Ala61Val			PA0525
CIP_BF_16	3166989	14	21,43	CDS: probable glutathione S-transferase	AAG06201.1:c.179G>C	AAG06201.1:p.Gly60Ala			PA2813
CIP_BF_16	3166991	14	21,43	CDS: probable glutathione S-transferase	AAG06201.1:c.177C>A	AAG06201.1:p.Asp59Glu			PA2813
CIP_BF_16	98924	14	21,43	CDS: Fha1	AAG03471.1:c.833A>C	AAG03471.1:p.Gln278Pro			PA0081	fha1
CIP_BF_16	1364560	14	21,43	CDS: amino acid ABC transporter ATP binding protein	AAG04645.1:c.662A>C	AAG04645.1:p.Asp221Ala			PA1256	lhpO
CIP_BF_16	4290511	14	21,43	CDS: DNA polymerase III	_chi subunit	AAG07219.1:c.85T>A	AAG07219.1:p.Trp29Arg		PA3832	holC
CIP_BF_16	4675720	19	21,05	CDS: probable porin	AAG07566.1:c.776_777insT	AAG07566.1:p.Gly260fs			PA4179
CIP_BF_16	5064468	19	21,05	CDS: hypothetical protein	AAG07909.1:c.310T>A	AAG07909.1:p.Trp104Arg			PA4521	ampE
CIP_BF_16	832562	19	21,05	CDS: negative regulator for alginate biosynthesis MucB	AAG04153.1:c.56delC	AAG04153.1:p.Thr19fs			PA0764	mucB
CIP_BF_16	2607497	19	21,05	CDS: hypothetical protein	AAG05748.1:c.736A>C	AAG05748.1:p.Ile246Leu			PA2360	hsiA3
CIP_BF_16	1878407	19	21,05	CDS: hypothetical protein	AAG05124.1:c.886_887delTG	AAG05124.1:p.*296fs			PA1735
CIP_BF_16	3085874	24	20,83	CDS: hypothetical protein	AAG06116.1:c.2390A>C	AAG06116.1:p.Asp797Ala			PA2728
CIP_BF_16	2856187	48	20,83	CDS: hypothetical protein	AAG05917.1:c.640_641delATinsGG	AAG05917.1:p.Ile214Gly			PA2529
CIP_BF_16	1623600	24	20,83	CDS: hypothetical protein	AAG04884.1:c.278delG	AAG04884.1:p.Arg93fs			PA1495
CIP_BF_16	5336346	24	20,83	CDS: cell division protein FtsH	AAG08137.1:c.1354_1356delCCCinsGGG	AAG08137.1:p.Pro452Gly			PA4751	ftsH
CIP_BF_16	2813698	29	20,69	CDS: Multidrug efflux outer membrane protein OprN precursor	AAG05883.1:c.505_507delCAAinsTTG	AAG05883.1:p.Gln169Leu			PA2495	oprN
CIP_BF_16	584012	34	20,59	CDS: probable dinitrification protein NorD	AAG03914.1:c.156delG	AAG03914.1:p.Val54fs			PA0525
CIP_BF_16	574548	34	20,59	CDS: heme d1 biosynthesis protein NirJ	AAG03900.1:c.49A>C	AAG03900.1:p.Thr17Pro			PA0511	nirJ
CIP_BF_16	288400	49	20,41	CDS: hypothetical protein	AAG03646.1:c.774_776delGGTinsACC	AAG03646.1:p.Val259Pro			PA0257
CIP_BF_16	2472399	20	20	CDS: hypothetical protein	AAG05633.1:c.295_296insT	AAG05633.1:p.Gln99fs			PA2245	pslO
CIP_BF_16	3175579	10	20	CDS: probable glutathione S-transferase	AAG06209.1:c.613_614insT	AAG06209.1:p.Leu206fs			PA2821
CIP_BF_16	3175582	10	20	CDS: probable glutathione S-transferase	AAG06209.1:c.616_617insA	AAG06209.1:p.Leu206fs			PA2821
CIP_BF_16	3175583	10	20	CDS: probable glutathione S-transferase	AAG06209.1:c.617_618insC	AAG06209.1:p.Pro207fs			PA2821
CIP_BF_16	5143691	20	20	CDS: probable outer membrane protein precursor	AAG07980.1:c.844_845insC	AAG07980.1:p.Asp282fs			PA4592
CIP_BF_16	1597028	15	20	CDS: hypothetical protein	AAG04857.1:c.140A>T	AAG04857.1:p.Asp47Val			PA1468
CIP_BF_16	2472408	20	20	CDS: hypothetical protein	AAG05633.1:c.305A>T	AAG05633.1:p.*102Leu			PA2245	pslO
CIP_BF_16	5939140	10	20	CDS: adenylate cyclase	AAG08657.1:c.2771A>G	AAG08657.1:p.Asp924Gly			PA5272	cyaA
CIP_BF_16	6246050	15	20	CDS: hypothetical protein	AAG08936.1:c.263T>A	AAG08936.1:p.Leu88Gln			PA5551
CIP_BF_16	3342464	10	20	CDS: hypothetical protein	AAG06372.1:c.584G>T	AAG06372.1:p.Gly195Val			PA2984
CIP_BF_16	4730499	15	20	CDS: pyochelin biosynthetic protein PchG	AAG07612.1:c.874G>C	AAG07612.1:p.Ala292Pro			PA4224	pchG
CIP_BF_16	4730502	15	20	CDS: pyochelin biosynthetic protein PchG	AAG07612.1:c.871G>C	AAG07612.1:p.Ala291Pro			PA4224	pchG
CIP_BF_16	4730505	15	20	CDS: pyochelin biosynthetic protein PchG	AAG07612.1:c.868G>C	AAG07612.1:p.Ala290Pro			PA4224	pchG
CIP_BF_16	5143688	20	20	CDS: probable outer membrane protein precursor	AAG07980.1:c.847delG	AAG07980.1:p.Ala283fs			PA4592
CIP_BF_16	6168817	35	20	CDS: hypothetical protein	AAG08862.1:c.1035_1037delCCAinsTGG	AAG08862.1:p.Gln346Gly			PA5477
CIP_BF_16	2676381	10	20	CDS: probable non-ribosomal peptide synthetase	AAG05790.1:c.10798A>C	AAG05790.1:p.Thr3600Pro			PA2402
CIP_BF_16	3497764	20	20	CDS: Motility protein FimV	AAG06503.1:c.442delA	AAG06503.1:p.Ser148fs			PA3115	fimV
CIP_BF_16	5064473	20	20	CDS: hypothetical protein	AAG07909.1:c.305A>C	AAG07909.1:p.Asp102Ala			PA4521	ampE
CIP_BF_16	683719	25	20	CDS: hypothetical protein	AAG04014.1:c.121_123delTCCinsGGA	AAG04014.1:p.Ser41Gly			PA0625
CIP_BF_16	374363	36	19,44	CDS: hypothetical protein	AAG03722.1:c.121G>A	AAG03722.1:p.Gly41Ser			PA0333
CIP_BF_16	4302793	26	19,23	CDS: conserved hypothetical protein	AAG07227.1:c.752_753insC	AAG07227.1:p.Ala252fs			PA3840
CIP_BF_16	3467599	26	19,23	CDS: hypothetical protein	AAG06477.1:c.515G>T	AAG06477.1:p.Arg172Leu			PA3089
CIP_BF_16	3497751	21	19,05	CDS: Motility protein FimV	AAG06503.1:c.455_456insT	AAG06503.1:p.Thr153fs			PA3115	fimV
CIP_BF_16	4643910	21	19,05	CDS: probable dehydrogenase E1 component	AAG07537.1:c.340A>G	AAG07537.1:p.Asn114Asp			PA4150
CIP_BF_16	5962277	21	19,05	CDS: hypothetical protein	AAG08680.1:c.251_252delAGinsCT	AAG08680.1:p.Gln84Pro			PA5295
CIP_BF_16	4724582	21	19,05	CDS: hypothetical protein	AAG07608.1:c.58delA	AAG07608.1:p.Ser20fs			PA4220
CIP_BF_16	753959	16	18,75	CDS: hypothetical protein	AAG04079.1:c.4002_4003insG	AAG04079.1:p.Gln1335fs			PA0690	pdtA
CIP_BF_16	2461405	16	18,75	CDS: PslF	AAG05624.1:c.1122_1123insT	AAG05624.1:p.Pro375fs			PA2236	pslF
CIP_BF_16	2461399	16	18,75	CDS: PslF	AAG05624.1:c.1117delA	AAG05624.1:p.Thr373fs			PA2236	pslF
CIP_BF_16	753950	16	18,75	CDS: hypothetical protein	AAG04079.1:c.3994delC	AAG04079.1:p.Arg1332fs			PA0690	pdtA
CIP_BF_16	2050058	16	18,75	CDS: probable oxidoreductase	AAG05269.1:c.2087G>C	AAG05269.1:p.Gly696Ala			PA1880
CIP_BF_16	2050062	16	18,75	CDS: probable oxidoreductase	AAG05269.1:c.2083G>T	AAG05269.1:p.Val695Phe			PA1880
CIP_BF_16	2166883	32	18,75	CDS: hypothetical protein	AAG05369.1:c.343_345delTGGinsCCA	AAG05369.1:p.Trp115Pro			PA1981
CIP_BF_16	753953	16	18,75	CDS: hypothetical protein	AAG04079.1:c.3997T>C	AAG04079.1:p.Tyr1333His			PA0690	pdtA
CIP_BF_16	2050054	16	18,75	CDS: probable oxidoreductase	AAG05269.1:c.2091A>C	AAG05269.1:p.Glu697Asp			PA1880
CIP_BF_16	2461402	16	18,75	CDS: PslF	AAG05624.1:c.1120T>A	AAG05624.1:p.Trp374Arg			PA2236	pslF
CIP_BF_16	2466870	27	18,52	CDS: PslL	AAG05629.1:c.330_331insG	AAG05629.1:p.Leu111fs			PA2241	pslK
CIP_BF_16	5751503	27	18,52	CDS: outer membrane lipoprotein Blc	AAG08492.1:c.26_28delTCTinsAGA	AAG08492.1:p.Leu9_Cys10delinsGlnSer			PA5107	blc
CIP_BF_16	3578026	27	18,52	CDS: probable ATP-binding component of ABC transporter	AAG06575.1:c.455G>C	AAG06575.1:p.Arg152Pro			PA3187
CIP_BF_16	261237	27	18,52	CDS: beta-ketoadipate enol-lactone hydrolase	AAG03620.1:c.59G>C	AAG03620.1:p.Gly20Ala			PA0231	pcaD
CIP_BF_16	374372	38	18,42	CDS: hypothetical protein	AAG03722.1:c.130T>C	AAG03722.1:p.Trp44Arg			PA0333
CIP_BF_16	3053630	11	18,18	CDS: hypothetical protein	AAG06087.1:c.1673_1674insT	AAG06087.1:p.Gly559fs			PA2699
CIP_BF_16	4724572	22	18,18	CDS: hypothetical protein	AAG07608.1:c.68_69insC	AAG07608.1:p.Ala24fs			PA4220
CIP_BF_16	6194388	22	18,18	CDS: hypothetical protein	AAG08887.1:c.74_75insG	AAG08887.1:p.Ser26fs			PA5502
CIP_BF_16	1989638	11	18,18	CDS: hypothetical protein	AAG05220.1:c.557T>C	AAG05220.1:p.Val186Ala			PA1831
CIP_BF_16	3175573	11	18,18	CDS: probable glutathione S-transferase	AAG06209.1:c.608delA	AAG06209.1:p.Ala204fs			PA2821
CIP_BF_16	3342455	11	18,18	CDS: hypothetical protein	AAG06372.1:c.593T>G	AAG06372.1:p.Leu198Arg			PA2984
CIP_BF_16	4096614	11	18,18	CDS: protein-PII uridylyltransferase	AAG07046.1:c.491delA	AAG07046.1:p.Asp164fs			PA3658	glnD
CIP_BF_16	4675730	22	18,18	CDS: probable porin	AAG07566.1:c.787delA	AAG07566.1:p.Ser263fs			PA4179
CIP_BF_16	4924384	22	18,18	CDS: conserved hypothetical protein	AAG07782.1:c.700T>A	AAG07782.1:p.Trp234Arg			PA4394
CIP_BF_16	6194393	22	18,18	CDS: hypothetical protein	AAG08887.1:c.80A>G	AAG08887.1:p.Gln27Arg			PA5502
CIP_BF_16	2546416	22	18,18	CDS: probable permease of ABC transporter	AAG05695.1:c.220delG	AAG05695.1:p.Ala74fs			PA2307
CIP_BF_16	2833072	22	18,18	CDS: cis-1	2-dihydroxycyclohexa-3	4-diene carboxylate dehydrogenase	AAG05903.1:c.59G>C	AAG05903.1:p.Gly20Ala	PA2515	xylL
CIP_BF_16	4095221	11	18,18	CDS: methionine aminopeptidase	AAG07045.1:c.50C>G	AAG07045.1:p.Ala17Gly			PA3657	map
CIP_BF_16	6194395	22	18,18	CDS: hypothetical protein	AAG08887.1:c.82delC	AAG08887.1:p.Pro28fs			PA5502
CIP_BF_16	1120654	11	18,18	CDS: QuiP	AAG04421.1:c.1564C>T	AAG04421.1:p.Gln522*			PA1032	quiP
CIP_BF_16	3175568	11	18,18	CDS: probable glutathione S-transferase	AAG06209.1:c.603delG	AAG06209.1:p.Met202fs			PA2821
CIP_BF_16	4169607	11	18,18	CDS: elastase LasB	AAG07111.1:c.877C>A	AAG07111.1:p.Leu293Met			PA3724	lasB
CIP_BF_16	2143645	11	18,18	CDS: bacitracin resistance protein	AAG05347.1:c.473delT	AAG05347.1:p.Leu158fs			PA1959	bacA
CIP_BF_16	3053637	11	18,18	CDS: hypothetical protein	AAG06087.1:c.1681T>C	AAG06087.1:p.Trp561Arg			PA2699
CIP_BF_16	3175570	11	18,18	CDS: probable glutathione S-transferase	AAG06209.1:c.605delT	AAG06209.1:p.Met202fs			PA2821
CIP_BF_16	4539369	11	18,18	CDS: hypothetical protein	AAG07446.1:c.214T>C	AAG07446.1:p.Trp72Arg			PA4059
CIP_BF_16	5429584	22	18,18	CDS: probable outer membrane protein precursor	AAG08222.1:c.259delA	AAG08222.1:p.Ile87fs			PA4837
CIP_BF_16	2821547	28	17,86	CDS: hypothetical protein	AAG05891.1:c.1099_1100insG	AAG05891.1:p.Asn367fs			PA2503
CIP_BF_16	2856182	28	17,86	CDS: hypothetical protein	AAG05917.1:c.635C>G	AAG05917.1:p.Pro212Arg			PA2529
CIP_BF_16	574534	28	17,86	CDS: heme d1 biosynthesis protein NirJ	AAG03900.1:c.63delC	AAG03900.1:p.Gly22fs			PA0511	nirJ
CIP_BF_16	832553	28	17,86	CDS: negative regulator for alginate biosynthesis MucB	AAG04153.1:c.47_49delTTCinsGAA	AAG04153.1:p.Val16_Pro17delinsGlyThr			PA0764	mucB
CIP_BF_16	2382811	45	17,78	CDS: probable glycosyl hydrolase	AAG05550.1:c.1744_1745delCCinsAG	AAG05550.1:p.Pro582Arg			PA2162
CIP_BF_16	574550	34	17,65	CDS: heme d1 biosynthesis protein NirJ	AAG03900.1:c.47_48insT	AAG03900.1:p.Thr17fs			PA0511	nirJ
CIP_BF_16	1807382	17	17,65	CDS: hypothetical protein	AAG05048.1:c.141_142insC	AAG05048.1:p.Thr48fs			PA1659	hsiF2
CIP_BF_16	2011024	17	17,65	CDS: hypothetical protein	AAG05240.1:c.24_25insC	AAG05240.1:p.Gln9fs			PA1851
CIP_BF_16	1533674	17	17,65	CDS: acetylpolyamine aminohydrolase	AAG04798.1:c.437A>T	AAG04798.1:p.Gln146Leu			PA1409	aphA
CIP_BF_16	4245027	17	17,65	CDS: conserved hypothetical protein	AAG07174.1:c.152C>G	AAG07174.1:p.Pro51Arg			PA3787
CIP_BF_16	5078727	17	17,65	CDS: NADH dehydrogenase	AAG07926.1:c.958C>G	AAG07926.1:p.Pro320Ala			PA4538	ndh
CIP_BF_16	753956	17	17,65	CDS: hypothetical protein	AAG04079.1:c.4000G>A	AAG04079.1:p.Gly1334Ser			PA0690	pdtA
CIP_BF_16	836532	17	17,65	CDS: GTP-binding protein LepA	AAG04156.1:c.1010T>A	AAG04156.1:p.Leu337Gln			PA0767	lepA
CIP_BF_16	3578031	40	17,5	CDS: probable ATP-binding component of ABC transporter	AAG06575.1:c.449_450delTGinsCA	AAG06575.1:p.Leu150Pro			PA3187
CIP_BF_16	5429580	23	17,39	CDS: probable outer membrane protein precursor	AAG08222.1:c.263_264insT	AAG08222.1:p.Glu88fs			PA4837
CIP_BF_16	2169066	23	17,39	CDS: quinoprotein ethanol dehydrogenase	AAG05370.1:c.87delT	AAG05370.1:p.Gly30fs			PA1982	exaA
CIP_BF_16	3956701	23	17,39	CDS: probable serine protease	AAG06923.1:c.1795A>G	AAG06923.1:p.Ile599Val			PA3535
CIP_BF_16	6047038	23	17,39	CDS: conserved hypothetical protein	AAG08756.1:c.125A>C	AAG08756.1:p.Asp42Ala			PA5371
CIP_BF_16	2833078	23	17,39	CDS: cis-1	2-dihydroxycyclohexa-3	4-diene carboxylate dehydrogenase	AAG05903.1:c.53G>C	AAG05903.1:p.Gly18Ala	PA2515	xylL
CIP_BF_16	2007120	23	17,39	CDS: cis/trans isomerase	AAG05235.1:c.1867G>C	AAG05235.1:p.Ala623Pro			PA1846	cti
CIP_BF_16	2523432	23	17,39	CDS: hypothetical protein	AAG05681.1:c.770A>T	AAG05681.1:p.His257Leu			PA2293
CIP_BF_16	3715010	29	17,24	CDS: probable 3-hydroxyisobutyrate dehydrogenase	AAG06700.1:c.796T>G	AAG06700.1:p.Leu266Val			PA3312
CIP_BF_16	3706666	41	17,07	CDS: hypothetical protein	AAG06695.1:c.188_189delAGinsCT	AAG06695.1:p.Gln63Pro			PA3307
CIP_BF_16	2856176	47	17,02	CDS: hypothetical protein	AAG05917.1:c.629_630delCCinsAT	AAG05917.1:p.Ala210Asp			PA2529
CIP_BF_16	459556	12	16,67	CDS: component of chemotactic signal transduction system	AAG03802.1:c.5430_5431insG	AAG03802.1:p.Pro1811fs			PA0413	chpA
CIP_BF_16	459565	12	16,67	CDS: component of chemotactic signal transduction system	AAG03802.1:c.5439_5440insA	AAG03802.1:p.Gly1814fs			PA0413	chpA
CIP_BF_16	1910131	12	16,67	CDS: hypothetical protein	AAG05155.1:c.551_552insT	AAG05155.1:p.Gly185fs			PA1766
CIP_BF_16	2612320	12	16,67	CDS: hypothetical protein	AAG05750.1:c.480_481insA	AAG05750.1:p.Gly161fs			PA2362	dotU3
CIP_BF_16	2674496	12	16,67	CDS: probable non-ribosomal peptide synthetase	AAG05790.1:c.12683_12684insC	AAG05790.1:p.Ala4229fs			PA2402
CIP_BF_16	3616748	12	16,67	CDS: probable ATP-binding/permease fusion ABC transporter	AAG06616.1:c.1818_1819insA	AAG06616.1:p.Val607fs			PA3228
CIP_BF_16	4729429	12	16,67	CDS: probable ATP-binding component of ABC transporter	AAG07611.1:c.898_899insT	AAG07611.1:p.Ala300fs			PA4223
CIP_BF_16	4969036	18	16,67	CDS: probable transcriptional regulator	AAG07824.1:c.324_325insT	AAG07824.1:p.Arg109fs			PA4436
CIP_BF_16	5557863	24	16,67	CDS: conserved hypothetical protein	AAG08337.1:c.928_929insG	AAG08337.1:p.Leu310fs			PA4952
CIP_BF_16	903509	18	16,67	CDS: probable transcriptional regulator	AAG04217.1:c.610A>C	AAG04217.1:p.Lys204Gln			PA0828
CIP_BF_16	1807380	18	16,67	CDS: hypothetical protein	AAG05048.1:c.140A>T	AAG05048.1:p.Gln47Leu			PA1659	hsiF2
CIP_BF_16	2092649	12	16,67	CDS: hypothetical protein	AAG05306.1:c.602T>C	AAG05306.1:p.Val201Ala			PA1918
CIP_BF_16	2145274	12	16,67	CDS: probable transcriptional regulator	AAG05349.1:c.472delT	AAG05349.1:p.Cys158fs			PA1961
CIP_BF_16	2612333	12	16,67	CDS: hypothetical protein	AAG05750.1:c.467delT	AAG05750.1:p.Leu156fs			PA2362	dotU3
CIP_BF_16	2668592	12	16,67	CDS: PvdJ	AAG05788.2:c.3038T>A	AAG05788.2:p.Leu1013Gln			PA2400	pvdJ
CIP_BF_16	3533420	12	16,67	CDS: probable glycosyltransferase WbpH	AAG06537.1:c.514T>A	AAG06537.1:p.Phe172Ile			PA3149	wbpH
CIP_BF_16	4831874	12	16,67	CDS: chemotactic transducer PctC	AAG07695.1:c.503A>T	AAG07695.1:p.Gln168Leu			PA4307	pctC
CIP_BF_16	122759	12	16,67	CDS: hypothetical protein	AAG03491.1:c.512delC	AAG03491.1:p.Ala172fs			PA0101
CIP_BF_16	459560	12	16,67	CDS: component of chemotactic signal transduction system	AAG03802.1:c.5435delC	AAG03802.1:p.Ala1812fs			PA0413	chpA
CIP_BF_16	1796226	18	16,67	CDS: probable short-chain dehydrogenase	AAG05038.1:c.89C>G	AAG05038.1:p.Ala30Gly			PA1649
CIP_BF_16	1974079	12	16,67	CDS: DNA polymerase III	_epsilon chain	AAG05205.1:c.610C>T	AAG05205.1:p.Arg204Trp		PA1816	dnaQ
CIP_BF_16	2092652	12	16,67	CDS: hypothetical protein	AAG05306.1:c.599G>A	AAG05306.1:p.Arg200His			PA1918
CIP_BF_16	2143648	12	16,67	CDS: bacitracin resistance protein	AAG05347.1:c.476C>G	AAG05347.1:p.Ala159Gly			PA1959	bacA
CIP_BF_16	2674489	12	16,67	CDS: probable non-ribosomal peptide synthetase	AAG05790.1:c.12690delG	AAG05790.1:p.Gln4230fs			PA2402
CIP_BF_16	3166030	12	16,67	CDS: probable ATP-binding component of ABC transporter	AAG06200.1:c.442G>A	AAG06200.1:p.Ala148Thr			PA2812
CIP_BF_16	4211115	12	16,67	CDS: N-Acetyl-D-Glucosamine phosphotransferase system transporter	AAG07147.1:c.821C>G	AAG07147.1:p.Ala274Gly			PA3760
CIP_BF_16	4959745	12	16,67	CDS: conserved hypothetical protein	AAG07812.1:c.226C>T	AAG07812.1:p.Arg76Trp			PA4424
CIP_BF_16	5864005	24	16,67	CDS: hypothetical protein	AAG08594.1:c.181C>A	AAG08594.1:p.Arg61Ser			PA5209
CIP_BF_16	6047040	24	16,67	CDS: conserved hypothetical protein	AAG08756.1:c.127C>A	AAG08756.1:p.Leu43Met			PA5371
CIP_BF_16	3704358	18	16,67	CDS: hypothetical protein	AAG06693.1:c.803_804delTGinsCA	AAG06693.1:p.Leu268Pro			PA3305
CIP_BF_16	5962295	18	16,67	CDS: hypothetical protein	AAG08680.1:c.232_234delTTGinsCAA	AAG08680.1:p.Leu78Gln			PA5295
CIP_BF_16	5295488	24	16,67	CDS: hypothetical protein	AAG08102.1:c.319_320delCTinsAG	AAG08102.1:p.Leu107Arg			PA4716
CIP_BF_16	199676	24	16,67	CDS: aerotaxis transducer Aer2	AAG03566.1:c.1964C>G	AAG03566.1:p.Ala655Gly			PA0176	aer2
CIP_BF_16	459589	12	16,67	CDS: component of chemotactic signal transduction system	AAG03802.1:c.5464G>C	AAG03802.1:p.Ala1822Pro			PA0413	chpA
CIP_BF_16	830508	12	16,67	CDS: L-aspartate oxidase	AAG04150.1:c.385C>A	AAG04150.1:p.Arg129Ser			PA0761	nadB
CIP_BF_16	1034956	12	16,67	CDS: hypothetical protein	AAG04335.1:c.919G>C	AAG04335.1:p.Gly307Arg			PA0946
CIP_BF_16	1326559	30	16,67	CDS: probable transcriptional regulator	AAG04612.1:c.381C>G	AAG04612.1:p.Ser127Arg			PA1223
CIP_BF_16	1375630	12	16,67	CDS: probable oxidoreductase	AAG04655.1:c.468C>A	AAG04655.1:p.Ser156Arg			PA1266	lhpE
CIP_BF_16	1533671	18	16,67	CDS: acetylpolyamine aminohydrolase	AAG04798.1:c.434G>T	AAG04798.1:p.Arg145Leu			PA1409	aphA
CIP_BF_16	1807371	18	16,67	CDS: hypothetical protein	AAG05048.1:c.131G>A	AAG05048.1:p.Gly44Asp			PA1659	hsiF2
CIP_BF_16	1807378	18	16,67	CDS: hypothetical protein	AAG05048.1:c.138delG	AAG05048.1:p.Gln47fs			PA1659	hsiF2
CIP_BF_16	2145280	12	16,67	CDS: probable transcriptional regulator	AAG05349.1:c.466delC	AAG05349.1:p.Leu156fs			PA1961
CIP_BF_16	2245823	24	16,67	CDS: probable transmembrane sensor	AAG05439.1:c.829G>A	AAG05439.1:p.Ala277Thr			PA2051
CIP_BF_16	2379428	12	16,67	CDS: probable glycosyl hydrolase	AAG05548.1:c.2033C>T	AAG05548.1:p.Thr678Ile			PA2160
CIP_BF_16	3136881	24	16,67	CDS: hypothetical protein	AAG06166.1:c.83C>A	AAG06166.1:p.Thr28Lys			PA2778
CIP_BF_16	3505119	18	16,67	CDS: probable transcriptional regulator	AAG06510.1:c.241G>C	AAG06510.1:p.Ala81Pro			PA3122
CIP_BF_16	4167836	12	16,67	CDS: probable FMN oxidoreductase	AAG07110.1:c.982C>T	AAG07110.1:p.Arg328Cys			PA3723
CIP_BF_16	6047047	36	16,67	CDS: conserved hypothetical protein	AAG08756.1:c.134_136delGAAinsTTC	AAG08756.1:p.Gly45_Thr46delinsValPro			PA5371
CIP_BF_16	800428	24	16,67	CDS: hypothetical protein	AAG04121.1:c.710_712delCACinsGTG	AAG04121.1:p.Ala237_Pro238delinsGlyAla			PA0732
CIP_BF_16	1104638	18	16,67	CDS: cis	cis-muconate transporter MucK	AAG04408.1:c.630delT	AAG04408.1:p.Gly212fs		PA1019	mucK
CIP_BF_16	1623607	24	16,67	CDS: hypothetical protein	AAG04884.1:c.271delA	AAG04884.1:p.Thr91fs			PA1495
CIP_BF_16	1910137	12	16,67	CDS: hypothetical protein	AAG05155.1:c.545A>T	AAG05155.1:p.Gln182Leu			PA1766
CIP_BF_16	2379431	12	16,67	CDS: probable glycosyl hydrolase	AAG05548.1:c.2030A>G	AAG05548.1:p.Asp677Gly			PA2160
CIP_BF_16	2668590	12	16,67	CDS: PvdJ	AAG05788.2:c.3040A>G	AAG05788.2:p.Thr1014Ala			PA2400	pvdJ
CIP_BF_16	4851162	18	16,67	CDS: hypothetical protein	AAG07709.1:c.1121T>A	AAG07709.1:p.Val374Asp			PA4321
CIP_BF_16	4992076	12	16,67	CDS: probable ATP-binding component of ABC transporter	AAG07849.1:c.158T>A	AAG07849.1:p.Val53Asp			PA4461	lptB
CIP_BF_16	5818223	37	16,22	CDS: probable dicarboxylate transporter	AAG08553.1:c.22_23delTGinsAT	AAG08553.1:p.Trp8Met			PA5168	dctQ
CIP_BF_16	3440817	31	16,13	CDS: NAD-dependent glutamate dehydrogenase	AAG06456.1:c.622_624delAAGinsCTT	AAG06456.1:p.Lys208Leu			PA3068	gdhB
CIP_BF_16	1326567	31	16,13	CDS: probable transcriptional regulator	AAG04612.1:c.373C>G	AAG04612.1:p.Pro125Ala			PA1223
CIP_BF_16	2394351	31	16,13	CDS: hypothetical protein	AAG05560.1:c.170T>C	AAG05560.1:p.Leu57Pro			PA2172
CIP_BF_16	1997836	25	16	CDS: hypothetical protein	AAG05228.1:c.714_715insT	AAG05228.1:p.Arg239fs			PA1839
CIP_BF_16	2245818	25	16	CDS: probable transmembrane sensor	AAG05439.1:c.823_824insT	AAG05439.1:p.Ala275fs			PA2051
CIP_BF_16	199664	25	16	CDS: aerotaxis transducer Aer2	AAG03566.1:c.1976T>C	AAG03566.1:p.Leu659Pro			PA0176	aer2
CIP_BF_16	2139438	25	16	CDS: hypothetical protein	AAG05342.1:c.937_939delGGTinsACC	AAG05342.1:p.Gly313Thr			PA1954	fapC
CIP_BF_16	1104630	19	15,79	CDS: cis	cis-muconate transporter MucK	AAG04408.1:c.621_622insA	AAG04408.1:p.Arg208fs		PA1019	mucK
CIP_BF_16	2509988	19	15,79	CDS: probable transcriptional regulator	AAG05669.1:c.347_348insA	AAG05669.1:p.Arg117fs			PA2281
CIP_BF_16	2509991	19	15,79	CDS: probable transcriptional regulator	AAG05669.1:c.344delT	AAG05669.1:p.Leu115fs			PA2281
CIP_BF_16	4165801	19	15,79	CDS: antirepressor for MexR	_ArmR	AAG07106.1:c.80T>G	AAG07106.1:p.Val27Gly		PA3719	armR
CIP_BF_16	5283467	19	15,79	CDS: cAMP-binding protein A	AAG08090.1:c.359A>T	AAG08090.1:p.Glu120Val			PA4704	cbpA
CIP_BF_16	1317000	19	15,79	CDS: hypothetical protein	AAG04604.1:c.203delG	AAG04604.1:p.Arg68fs			PA1215
CIP_BF_16	2080015	19	15,79	CDS: probable major facilitator superfamily (MFS) transporter	AAG05296.1:c.460G>C	AAG05296.1:p.Ala154Pro			PA1908
CIP_BF_16	2509989	19	15,79	CDS: probable transcriptional regulator	AAG05669.1:c.346G>C	AAG05669.1:p.Ala116Pro			PA2281
CIP_BF_16	2509997	19	15,79	CDS: probable transcriptional regulator	AAG05669.1:c.338G>A	AAG05669.1:p.Arg113Gln			PA2281
CIP_BF_16	4079474	19	15,79	CDS: probable amino acid permease	AAG07029.1:c.750G>T	AAG07029.1:p.Glu250Asp			PA3641
CIP_BF_16	4096625	19	15,79	CDS: protein-PII uridylyltransferase	AAG07046.1:c.502_503delCAinsTG	AAG07046.1:p.Gln168Trp			PA3658	glnD
CIP_BF_16	226479	19	15,79	CDS: pyridine nucleotide transhydrogenase	_beta subunit	AAG03585.1:c.877G>C	AAG03585.1:p.Asp293His		PA0196	pntB
CIP_BF_16	669250	19	15,79	CDS: probable permease of ABC transporter	AAG03995.1:c.790G>C	AAG03995.1:p.Gly264Arg			PA0606	agtD
CIP_BF_16	669251	19	15,79	CDS: probable permease of ABC transporter	AAG03995.1:c.791G>C	AAG03995.1:p.Gly264Ala			PA0606	agtD
CIP_BF_16	2173819	19	15,79	CDS: pyrroloquinoline quinone biosynthesis protein D	AAG05376.1:c.158G>A	AAG05376.1:p.Arg53His			PA1988	pqqD
CIP_BF_16	4917718	19	15,79	CDS: conserved hypothetical protein	AAG07775.1:c.413C>A	AAG07775.1:p.Ser138*			PA4387
CIP_BF_16	4480573	19	15,79	CDS: hypothetical protein	AAG07387.1:c.660_661delTCinsCA	AAG07387.1:p.Pro221Thr			PA4000	rlpA
CIP_BF_16	374376	38	15,79	CDS: hypothetical protein	AAG03722.1:c.134T>A	AAG03722.1:p.Leu45Gln			PA0333
CIP_BF_16	752295	19	15,79	CDS: hypothetical protein	AAG04079.1:c.2339T>C	AAG04079.1:p.Val780Ala			PA0690	pdtA
CIP_BF_16	821667	19	15,79	CDS: hypothetical protein	AAG04142.1:c.187delA	AAG04142.1:p.Thr63fs			PA0753
CIP_BF_16	1316992	19	15,79	CDS: hypothetical protein	AAG04604.1:c.211A>T	AAG04604.1:p.Thr71Ser			PA1215
CIP_BF_16	5283473	19	15,79	CDS: cAMP-binding protein A	AAG08090.1:c.365T>A	AAG08090.1:p.Leu122Gln			PA4704	cbpA
CIP_BF_16	3715017	32	15,62	CDS: probable 3-hydroxyisobutyrate dehydrogenase	AAG06700.1:c.789G>C	AAG06700.1:p.Met263Ile			PA3312
CIP_BF_16	1678435	13	15,38	CDS: conserved hypothetical protein	AAG04929.1:c.156_157insC	AAG04929.1:p.Ala53fs			PA1540
CIP_BF_16	2143656	13	15,38	CDS: bacitracin resistance protein	AAG05347.1:c.483_484insG	AAG05347.1:p.Pro162fs			PA1959	bacA
CIP_BF_16	2379423	13	15,38	CDS: probable glycosyl hydrolase	AAG05548.1:c.2038_2039insA	AAG05548.1:p.Arg680fs			PA2160
CIP_BF_16	3578037	26	15,38	CDS: probable ATP-binding component of ABC transporter	AAG06575.1:c.444_445insC	AAG06575.1:p.Ala149fs			PA3187
CIP_BF_16	892453	13	15,38	CDS: conserved hypothetical protein	AAG04203.1:c.368T>C	AAG04203.1:p.Val123Ala			PA0814
CIP_BF_16	1828722	13	15,38	CDS: probable DNA methylase	AAG05067.1:c.731A>G	AAG05067.1:p.His244Arg			PA1678
CIP_BF_16	1828727	13	15,38	CDS: probable DNA methylase	AAG05067.1:c.736A>G	AAG05067.1:p.Ser246Gly			PA1678
CIP_BF_16	2145264	13	15,38	CDS: probable transcriptional regulator	AAG05349.1:c.482T>A	AAG05349.1:p.Leu161Gln			PA1961
CIP_BF_16	2201895	13	15,38	CDS: methylcrotonyl-CoA carboxylase	_alpha-subunit (biotin-containing)	AAG05400.1:c.758T>C	AAG05400.1:p.Leu253Pro		PA2012	liuD
CIP_BF_16	2245812	26	15,38	CDS: probable transmembrane sensor	AAG05439.1:c.818delA	AAG05439.1:p.Asp273fs			PA2051
CIP_BF_16	2379437	13	15,38	CDS: probable glycosyl hydrolase	AAG05548.1:c.2024T>C	AAG05548.1:p.Leu675Pro			PA2160
CIP_BF_16	2612192	13	15,38	CDS: hypothetical protein	AAG05750.1:c.608T>G	AAG05750.1:p.Val203Gly			PA2362	dotU3
CIP_BF_16	3467602	26	15,38	CDS: hypothetical protein	AAG06477.1:c.518A>C	AAG06477.1:p.Glu173Ala			PA3089
CIP_BF_16	3533439	13	15,38	CDS: probable glycosyltransferase WbpH	AAG06537.1:c.495T>A	AAG06537.1:p.Asn165Lys			PA3149	wbpH
CIP_BF_16	3765952	13	15,38	CDS: hypothetical protein	AAG06743.1:c.482T>G	AAG06743.1:p.Leu161Arg			PA3355
CIP_BF_16	4346205	13	15,38	CDS: two-component sensor NarX	AAG07265.1:c.1196A>T	AAG07265.1:p.Gln399Leu			PA3878	narX
CIP_BF_16	4500191	13	15,38	CDS: probable transcriptional regulator	AAG07408.1:c.1742delT	AAG07408.1:p.Leu581fs			PA4021
CIP_BF_16	5888058	13	15,38	CDS: probable ATP-binding/permease fusion ABC transporter	AAG08616.1:c.1775T>G	AAG08616.1:p.Leu592Arg			PA5231
CIP_BF_16	96306	13	15,38	CDS: hypothetical protein	AAG03468.1:c.92G>C	AAG03468.1:p.Gly31Ala			PA0078	tssL1
CIP_BF_16	574529	26	15,38	CDS: heme d1 biosynthesis protein NirJ	AAG03900.1:c.68G>T	AAG03900.1:p.Gly23Val			PA0511	nirJ
CIP_BF_16	800437	13	15,38	CDS: hypothetical protein	AAG04121.1:c.703G>T	AAG04121.1:p.Gly235Cys			PA0732
CIP_BF_16	1241300	13	15,38	CDS: exotoxin A precursor	AAG04537.1:c.1201G>A	AAG04537.1:p.Ala401Thr			PA1148	toxA
CIP_BF_16	1321520	26	15,38	CDS: hypothetical protein	AAG04609.1:c.737G>T	AAG04609.1:p.Arg246Leu			PA1220
CIP_BF_16	1418428	13	15,38	CDS: conserved hypothetical protein	AAG04696.1:c.464C>T	AAG04696.1:p.Pro155Leu			PA1307
CIP_BF_16	1678438	13	15,38	CDS: conserved hypothetical protein	AAG04929.1:c.153delG	AAG04929.1:p.Leu52fs			PA1540
CIP_BF_16	2154685	13	15,38	CDS: conserved hypothetical protein	AAG05360.1:c.1092delC	AAG05360.1:p.Ile364fs			PA1972
CIP_BF_16	2228529	13	15,38	CDS: hypothetical protein	AAG05425.1:c.989C>T	AAG05425.1:p.Pro330Leu			PA2037
CIP_BF_16	3127692	13	15,38	CDS: hypothetical protein	AAG06156.1:c.467C>A	AAG06156.1:p.Ala156Asp			PA2768
CIP_BF_16	3378199	13	15,38	CDS: hypothetical protein	AAG06404.1:c.106G>A	AAG06404.1:p.Ala36Thr			PA3016
CIP_BF_16	4096619	13	15,38	CDS: protein-PII uridylyltransferase	AAG07046.1:c.496C>A	AAG07046.1:p.Leu166Met			PA3658	glnD
CIP_BF_16	199668	26	15,38	CDS: aerotaxis transducer Aer2	AAG03566.1:c.1972C>G	AAG03566.1:p.Pro658Ala			PA0176	aer2
CIP_BF_16	440967	26	15,38	CDS: cystathionine beta-synthase	AAG03788.1:c.330delG	AAG03788.1:p.Gly111fs			PA0399
CIP_BF_16	542986	13	15,38	CDS: malate synthase G	AAG03871.1:c.1362C>G	AAG03871.1:p.Ile454Met			PA0482	glcB
CIP_BF_16	542989	13	15,38	CDS: malate synthase G	AAG03871.1:c.1359C>G	AAG03871.1:p.Phe453Leu			PA0482	glcB
CIP_BF_16	798715	13	15,38	CDS: probable transferase	AAG04119.1:c.113C>G	AAG04119.1:p.Ser38Trp			PA0730
CIP_BF_16	1552091	13	15,38	CDS: probable ATP-binding component of ABC transporter	AAG04814.1:c.1108G>C	AAG04814.1:p.Ala370Pro			PA1425
CIP_BF_16	2143652	13	15,38	CDS: bacitracin resistance protein	AAG05347.1:c.480G>C	AAG05347.1:p.Met160Ile			PA1959	bacA
CIP_BF_16	2145268	13	15,38	CDS: probable transcriptional regulator	AAG05349.1:c.478C>A	AAG05349.1:p.Arg160Ser			PA1961
CIP_BF_16	2145285	13	15,38	CDS: probable transcriptional regulator	AAG05349.1:c.461delC	AAG05349.1:p.Pro154fs			PA1961
CIP_BF_16	2911679	13	15,38	CDS: alkane-1-monooxygenase	AAG05962.1:c.199C>G	AAG05962.1:p.Pro67Ala			PA2574	alkB1
CIP_BF_16	2955059	13	15,38	CDS: conserved hypothetical protein	AAG06001.1:c.1085C>A	AAG06001.1:p.Pro362Gln			PA2613
CIP_BF_16	3616752	13	15,38	CDS: probable ATP-binding/permease fusion ABC transporter	AAG06616.1:c.1823G>A	AAG06616.1:p.Gly608Asp			PA3228
CIP_BF_16	4410416	13	15,38	CDS: probable choline transporter	AAG07320.1:c.1493G>T	AAG07320.1:p.Arg498Leu			PA3933	betT3
CIP_BF_16	4453707	13	15,38	CDS: Lost Adherence Sensor	_LadS	AAG07361.1:c.1970C>G	AAG07361.1:p.Ala657Gly		PA3974	ladS
CIP_BF_16	4176280	26	15,38	CDS: hypothetical protein	AAG07115.1:c.2846_2847delTCinsGA	AAG07115.1:p.Phe949*			PA3728
CIP_BF_16	3018965	26	15,38	CDS: hypothetical protein	AAG06059.1:c.961_963delCCCinsGGG	AAG06059.1:p.Pro321Gly			PA2671
CIP_BF_16	798713	13	15,38	CDS: probable transferase	AAG04119.1:c.115A>T	AAG04119.1:p.Thr39Ser			PA0730
CIP_BF_16	1375632	13	15,38	CDS: probable oxidoreductase	AAG04655.1:c.466A>G	AAG04655.1:p.Ser156Gly			PA1266	lhpE
CIP_BF_16	2059693	13	15,38	CDS: hypothetical protein	AAG05278.1:c.125T>A	AAG05278.1:p.Met42Lys			PA1889
CIP_BF_16	2181364	13	15,38	CDS: hypothetical protein	AAG05382.1:c.381A>T	AAG05382.1:p.Glu127Asp			PA1994
CIP_BF_16	2911681	13	15,38	CDS: alkane-1-monooxygenase	AAG05962.1:c.197A>T	AAG05962.1:p.Asp66Val			PA2574	alkB1
CIP_BF_16	3032734	26	15,38	CDS: conserved hypothetical protein	AAG06072.1:c.2969A>C	AAG06072.1:p.Glu990Ala			PA2684	tse5
CIP_BF_16	3127695	13	15,38	CDS: hypothetical protein	AAG06156.1:c.470T>G	AAG06156.1:p.Val157Gly			PA2768
CIP_BF_16	3533426	13	15,38	CDS: probable glycosyltransferase WbpH	AAG06537.1:c.508A>T	AAG06537.1:p.Asn170Tyr			PA3149	wbpH
CIP_BF_16	3616755	13	15,38	CDS: probable ATP-binding/permease fusion ABC transporter	AAG06616.1:c.1826T>C	AAG06616.1:p.Val609Ala			PA3228
CIP_BF_16	3616760	13	15,38	CDS: probable ATP-binding/permease fusion ABC transporter	AAG06616.1:c.1831delT	AAG06616.1:p.*611fs			PA3228
CIP_BF_16	4695827	13	15,38	CDS: BfiS	AAG07584.1:c.209A>G	AAG07584.1:p.Glu70Gly			PA4197	bfiS
CIP_BF_16	752303	20	15	CDS: hypothetical protein	AAG04079.1:c.2346_2347insG	AAG04079.1:p.Glu783fs			PA0690	pdtA
CIP_BF_16	1316985	20	15	CDS: hypothetical protein	AAG04604.1:c.218_219insC	AAG04604.1:p.Leu74fs			PA1215
CIP_BF_16	1903324	20	15	CDS: probable transcriptional regulator	AAG05149.1:c.1800_1801insG	AAG05149.1:p.Tyr601fs			PA1760
CIP_BF_16	2258577	20	15	CDS: probable ATP-binding component of ABC transporter	AAG05449.1:c.855_856insC	AAG05449.1:p.Arg286fs			PA2061	sppD
CIP_BF_16	3871411	20	15	CDS: probable sensor/response regulator hybrid	AAG06850.1:c.616_617insA	AAG06850.1:p.Arg206fs			PA3462
CIP_BF_16	4924390	20	15	CDS: conserved hypothetical protein	AAG07782.1:c.694_695insA	AAG07782.1:p.Arg232fs			PA4394
CIP_BF_16	1175992	20	15	CDS: hypothetical protein	AAG04477.1:c.379delA	AAG04477.1:p.Thr127fs			PA1088
CIP_BF_16	1533662	20	15	CDS: acetylpolyamine aminohydrolase	AAG04798.1:c.425A>C	AAG04798.1:p.Glu142Ala			PA1409	aphA
CIP_BF_16	2173822	20	15	CDS: pyrroloquinoline quinone biosynthesis protein D	AAG05376.1:c.161A>T	AAG05376.1:p.Asp54Val			PA1988	pqqD
CIP_BF_16	4161829	20	15	CDS: hypothetical protein	AAG07102.1:c.739A>T	AAG07102.1:p.Thr247Ser			PA3715
CIP_BF_16	4924392	20	15	CDS: conserved hypothetical protein	AAG07782.1:c.692delT	AAG07782.1:p.Leu231fs			PA4394
CIP_BF_16	4924396	20	15	CDS: conserved hypothetical protein	AAG07782.1:c.688T>A	AAG07782.1:p.Ser230Thr			PA4394
CIP_BF_16	4924398	20	15	CDS: conserved hypothetical protein	AAG07782.1:c.686T>A	AAG07782.1:p.Leu229Gln			PA4394
CIP_BF_16	1903326	20	15	CDS: probable transcriptional regulator	AAG05149.1:c.1803delC	AAG05149.1:p.Tyr601fs			PA1760
CIP_BF_16	1948923	20	15	CDS: hypothetical protein	AAG05186.1:c.1412delG	AAG05186.1:p.Ser471fs			PA1797
CIP_BF_16	2501033	20	15	CDS: probable transcriptional regulator	AAG05658.1:c.549C>G	AAG05658.1:p.Cys183Trp			PA2270
CIP_BF_16	2546409	20	15	CDS: probable permease of ABC transporter	AAG05695.1:c.227G>C	AAG05695.1:p.Gly76Ala			PA2307
CIP_BF_16	5303671	20	15	CDS: probable aminoacyl-transfer RNA synthetase (class I)	AAG08110.1:c.772C>G	AAG08110.1:p.Pro258Ala			PA4724
CIP_BF_16	199686	20	15	CDS: aerotaxis transducer Aer2	AAG03566.1:c.1954C>T	AAG03566.1:p.Arg652Cys			PA0176	aer2
CIP_BF_16	752300	20	15	CDS: hypothetical protein	AAG04079.1:c.2344G>A	AAG04079.1:p.Ala782Thr			PA0690	pdtA
CIP_BF_16	1316986	20	15	CDS: hypothetical protein	AAG04604.1:c.217C>T	AAG04604.1:p.Arg73Trp			PA1215
CIP_BF_16	2258568	20	15	CDS: probable ATP-binding component of ABC transporter	AAG05449.1:c.847delG	AAG05449.1:p.Gly283fs			PA2061	sppD
CIP_BF_16	3169908	20	15	CDS: probable acyl-CoA dehydrogenase	AAG06203.1:c.1803G>C	AAG06203.1:p.Met601Ile			PA2815
CIP_BF_16	3614544	20	15	CDS: peptidyl-prolyl cis-trans isomerase A	AAG06615.1:c.241delG	AAG06615.1:p.Gly81fs			PA3227	ppiA
CIP_BF_16	4079466	20	15	CDS: probable amino acid permease	AAG07029.1:c.758C>G	AAG07029.1:p.Ala253Gly			PA3641
CIP_BF_16	2382803	40	15	CDS: probable glycosyl hydrolase	AAG05550.1:c.1752_1753delCCinsGG	AAG05550.1:p.Leu585Val			PA2162
CIP_BF_16	5185715	20	15	CDS: hypothetical protein	AAG08012.1:c.632_634delACCinsGGT	AAG08012.1:p.Asn211_Leu212delinsArgPhe			PA4624	cdrB
CIP_BF_16	1316998	20	15	CDS: hypothetical protein	AAG04604.1:c.205A>G	AAG04604.1:p.Ser69Gly			PA1215
CIP_BF_16	2173825	20	15	CDS: pyrroloquinoline quinone biosynthesis protein D	AAG05376.1:c.164T>C	AAG05376.1:p.Val55Ala			PA1988	pqqD
CIP_BF_16	3871408	20	15	CDS: probable sensor/response regulator hybrid	AAG06850.1:c.614delT	AAG06850.1:p.Leu205fs			PA3462
CIP_BF_16	5283476	20	15	CDS: cAMP-binding protein A	AAG08090.1:c.368T>A	AAG08090.1:p.Leu123*			PA4704	cbpA
CIP_BF_16	2597293	40	15	CDS: probable ATP-binding component of ABC transporter	AAG05738.1:c.518_519delTCinsCG	AAG05738.1:p.Val173Ala			PA2350
CIP_BF_16	1797244	20	15	CDS: probable transporter	AAG05039.1:c.187_189delTTCinsGAA	AAG05039.1:p.Phe63Glu			PA1650
CIP_BF_16	3136875	27	14,81	CDS: hypothetical protein	AAG06166.1:c.89T>G	AAG06166.1:p.Leu30Arg			PA2778
CIP_BF_16	5005570	27	14,81	CDS: hypothetical protein	AAG07864.1:c.3059delT	AAG07864.1:p.Leu1020fs			PA4476
CIP_BF_16	2821552	27	14,81	CDS: hypothetical protein	AAG05891.1:c.1105C>G	AAG05891.1:p.Leu369Val			PA2503
CIP_BF_16	3309412	27	14,81	CDS: hypothetical protein	AAG06338.1:c.1196G>C	AAG06338.1:p.*399Ser			PA2950	pfm
CIP_BF_16	3578025	27	14,81	CDS: probable ATP-binding component of ABC transporter	AAG06575.1:c.456delG	AAG06575.1:p.Arg153fs			PA3187
CIP_BF_16	5005571	27	14,81	CDS: hypothetical protein	AAG07864.1:c.3058C>A	AAG07864.1:p.Leu1020Met			PA4476
CIP_BF_16	4729418	27	14,81	CDS: probable ATP-binding component of ABC transporter	AAG07611.1:c.908_909delCCinsTG	AAG07611.1:p.Ala303Val			PA4223
CIP_BF_16	199656	27	14,81	CDS: aerotaxis transducer Aer2	AAG03566.1:c.1984A>T	AAG03566.1:p.Ser662Cys			PA0176	aer2
CIP_BF_16	813367	21	14,29	CDS: probable acyl-CoA dehydrogenase	AAG04135.1:c.1126_1127insC	AAG04135.1:p.Leu376fs			PA0746
CIP_BF_16	887389	42	14,29	CDS: probable transporter	AAG04198.1:c.88_89insC	AAG04198.1:p.Arg30fs			PA0809
CIP_BF_16	1175990	21	14,29	CDS: hypothetical protein	AAG04477.1:c.376_377insT	AAG04477.1:p.Ala126fs			PA1088
CIP_BF_16	1678429	14	14,29	CDS: conserved hypothetical protein	AAG04929.1:c.162_163insC	AAG04929.1:p.Ala55fs			PA1540
CIP_BF_16	2089613	21	14,29	CDS: hypothetical protein	AAG05303.1:c.537_538insG	AAG05303.1:p.Pro180fs			PA1915
CIP_BF_16	2383569	14	14,29	CDS: probable glycosyl hydrolase	AAG05550.1:c.987_988insG	AAG05550.1:p.Ser330fs			PA2162
CIP_BF_16	2730399	14	14,29	CDS: hypothetical protein	AAG05822.1:c.123_124insT	AAG05822.1:p.Asp42fs			PA2434
CIP_BF_16	2777189	14	14,29	CDS: hypothetical protein	AAG05850.1:c.1616_1617insT	AAG05850.1:p.Asn540fs			PA2462
CIP_BF_16	2792182	14	14,29	CDS: hypothetical protein	AAG05862.1:c.276_277insG	AAG05862.1:p.Tyr93fs			PA2474
CIP_BF_16	3614552	21	14,29	CDS: peptidyl-prolyl cis-trans isomerase A	AAG06615.1:c.248_249insC	AAG06615.1:p.Ala84fs			PA3227	ppiA
CIP_BF_16	3657559	14	14,29	CDS: probable TonB-dependent receptor	AAG06656.1:c.593_594insC	AAG06656.1:p.Phe199fs			PA3268
CIP_BF_16	4246047	28	14,29	CDS: hypothetical protein	AAG07175.1:c.237_238insG	AAG07175.1:p.Leu80fs			PA3788
CIP_BF_16	4729447	14	14,29	CDS: probable ATP-binding component of ABC transporter	AAG07611.1:c.880_881insC	AAG07611.1:p.Gly294fs			PA4223
CIP_BF_16	5005581	28	14,29	CDS: hypothetical protein	AAG07864.1:c.3048_3049insT	AAG07864.1:p.Gly1017fs			PA4476
CIP_BF_16	5446241	21	14,29	CDS: hypothetical protein	AAG08236.1:c.62_63insG	AAG08236.1:p.Gln22fs			PA4851
CIP_BF_16	4945	14	14,29	CDS: DNA gyrase subunit B	AAG03394.1:c.671A>C	AAG03394.1:p.Lys224Thr			PA0004	gyrB
CIP_BF_16	526070	21	14,29	CDS: inner membrane protein CreD	AAG03854.1:c.602A>T	AAG03854.1:p.Gln201Leu			PA0465	creD
CIP_BF_16	1828719	14	14,29	CDS: probable DNA methylase	AAG05067.1:c.728A>G	AAG05067.1:p.Asp243Gly			PA1678
CIP_BF_16	2955056	14	14,29	CDS: conserved hypothetical protein	AAG06001.1:c.1088T>G	AAG06001.1:p.Leu363Trp			PA2613
CIP_BF_16	3128845	14	14,29	CDS: hypothetical protein	AAG06158.1:c.227T>A	AAG06158.1:p.Leu76Gln			PA2770
CIP_BF_16	4695899	14	14,29	CDS: BfiS	AAG07584.1:c.137T>A	AAG07584.1:p.Leu46Gln			PA4197	bfiS
CIP_BF_16	4774282	14	14,29	CDS: DNA-directed RNA polymerase beta* chain	AAG07657.1:c.2197T>C	AAG07657.1:p.Ser733Pro			PA4269	rpoC
CIP_BF_16	4924386	21	14,29	CDS: conserved hypothetical protein	AAG07782.1:c.698T>A	AAG07782.1:p.Val233Asp			PA4394
CIP_BF_16	5250284	21	14,29	CDS: hypothetical protein	AAG08068.1:c.335T>C	AAG08068.1:p.Leu112Pro			PA4681
CIP_BF_16	5283482	21	14,29	CDS: cAMP-binding protein A	AAG08090.1:c.374A>T	AAG08090.1:p.Tyr125Phe			PA4704	cbpA
CIP_BF_16	4908976	21	14,29	CDS: nicotinate phosphoribosyltransferase	AAG07764.1:c.1136_1137delAGinsTT	AAG07764.1:p.Lys379Ile			PA4376	pncB2
CIP_BF_16	98923	14	14,29	CDS: Fha1	AAG03471.1:c.834G>C	AAG03471.1:p.Gln278His			PA0081	fha1
CIP_BF_16	698281	14	14,29	CDS: probable bacteriophage protein	AAG04030.1:c.3200C>T	AAG04030.1:p.Ala1067Val			PA0641
CIP_BF_16	1146266	21	14,29	CDS: probable NADH dehydrogenase	AAG04445.1:c.1070C>T	AAG04445.1:p.Ala357Val			PA1056	shaC
CIP_BF_16	1315301	28	14,29	CDS: hypothetical protein	AAG04603.1:c.616G>T	AAG04603.1:p.Ala206Ser			PA1214
CIP_BF_16	1597006	14	14,29	CDS: hypothetical protein	AAG04857.1:c.118delC	AAG04857.1:p.Arg40fs			PA1468
CIP_BF_16	1678432	14	14,29	CDS: conserved hypothetical protein	AAG04929.1:c.159delG	AAG04929.1:p.Gln54fs			PA1540
CIP_BF_16	1828713	14	14,29	CDS: probable DNA methylase	AAG05067.1:c.722C>T	AAG05067.1:p.Ala241Val			PA1678
CIP_BF_16	1828716	14	14,29	CDS: probable DNA methylase	AAG05067.1:c.725C>T	AAG05067.1:p.Ala242Val			PA1678
CIP_BF_16	2042673	14	14,29	CDS: hypothetical protein	AAG05263.1:c.6233C>G	AAG05263.1:p.Ala2078Gly			PA1874
CIP_BF_16	2090776	14	14,29	CDS: probable amino acid permease	AAG05304.1:c.670G>A	AAG05304.1:p.Gly224Arg			PA1916
CIP_BF_16	2141878	14	14,29	CDS: hypothetical protein	AAG05345.1:c.440G>A	AAG05345.1:p.Arg147Gln			PA1957
CIP_BF_16	2258583	21	14,29	CDS: probable ATP-binding component of ABC transporter	AAG05449.1:c.862delC	AAG05449.1:p.Arg288fs			PA2061	sppD
CIP_BF_16	2620226	14	14,29	CDS: hypothetical protein	AAG05758.1:c.532delC	AAG05758.1:p.Arg178fs			PA2370	hsiH3
CIP_BF_16	2942568	14	14,29	CDS: conserved hypothetical protein	AAG05987.1:c.271G>T	AAG05987.1:p.Ala91Ser			PA2599
CIP_BF_16	4774285	14	14,29	CDS: DNA-directed RNA polymerase beta* chain	AAG07657.1:c.2194G>A	AAG07657.1:p.Gly732Ser			PA4269	rpoC
CIP_BF_16	4879716	21	14,29	CDS: probable acyltransferase	AAG07739.1:c.172C>A	AAG07739.1:p.Pro58Thr			PA4351	olsA
CIP_BF_16	4904229	14	14,29	CDS: probable Resistance-Nodulation-Cell Division (RND) efflux membrane fusion protein precursor	AAG07762.1:c.764C>T	AAG07762.1:p.Ala255Val			PA4374	mexV
CIP_BF_16	5336339	14	14,29	CDS: cell division protein FtsH	AAG08137.1:c.1363G>C	AAG08137.1:p.Asp455His			PA4751	ftsH
CIP_BF_16	5377404	21	14,29	CDS: hypothetical protein	AAG08174.1:c.553C>G	AAG08174.1:p.Arg185Gly			PA4788
CIP_BF_16	5939137	14	14,29	CDS: adenylate cyclase	AAG08657.1:c.2768C>T	AAG08657.1:p.Ala923Val			PA5272	cyaA
CIP_BF_16	6016708	14	14,29	CDS: hypothetical protein	AAG08732.1:c.307G>T	AAG08732.1:p.Gly103Cys			PA5347
CIP_BF_16	4938	14	14,29	CDS: DNA gyrase subunit B	AAG03394.1:c.664G>C	AAG03394.1:p.Gly222Arg			PA0004	gyrB
CIP_BF_16	4939	14	14,29	CDS: DNA gyrase subunit B	AAG03394.1:c.665G>T	AAG03394.1:p.Gly222Val			PA0004	gyrB
CIP_BF_16	4946	14	14,29	CDS: DNA gyrase subunit B	AAG03394.1:c.672G>C	AAG03394.1:p.Lys224Asn			PA0004	gyrB
CIP_BF_16	199654	28	14,29	CDS: aerotaxis transducer Aer2	AAG03566.1:c.1986C>G	AAG03566.1:p.Ser662Arg			PA0176	aer2
CIP_BF_16	804079	14	14,29	CDS: hypothetical protein	AAG04125.1:c.70C>G	AAG04125.1:p.Gln24Glu			PA0736
CIP_BF_16	936124	14	14,29	CDS: morphoGeneName protein BolA	AAG04246.1:c.136G>A	AAG04246.1:p.Ala46Thr			PA0857	bolA
CIP_BF_16	936128	14	14,29	CDS: morphoGeneName protein BolA	AAG04246.1:c.140G>C	AAG04246.1:p.Gly47Ala			PA0857	bolA
CIP_BF_16	936132	14	14,29	CDS: morphoGeneName protein BolA	AAG04246.1:c.144G>C	AAG04246.1:p.Leu48Phe			PA0857	bolA
CIP_BF_16	936136	14	14,29	CDS: morphoGeneName protein BolA	AAG04246.1:c.148G>C	AAG04246.1:p.Ala50Pro			PA0857	bolA
CIP_BF_16	964978	21	14,29	CDS: hypothetical protein	AAG04271.1:c.607G>A	AAG04271.1:p.Val203Met			PA0882
CIP_BF_16	1023419	14	14,29	CDS: GTP pyrophosphokinase	AAG04323.1:c.367G>C	AAG04323.1:p.Ala123Pro			PA0934	relA
CIP_BF_16	1023422	14	14,29	CDS: GTP pyrophosphokinase	AAG04323.1:c.370G>T	AAG04323.1:p.Ala124Ser			PA0934	relA
CIP_BF_16	1051631	14	14,29	CDS: Holliday junction resolvase RuvC	AAG04354.1:c.500delG	AAG04354.1:p.Arg167fs			PA0965	ruvC
CIP_BF_16	1111139	14	14,29	CDS: probable porin	AAG04414.1:c.193G>T	AAG04414.1:p.Glu65*			PA1025
CIP_BF_16	1499062	14	14,29	CDS: probable type II secretion system protein	AAG04771.1:c.250G>C	AAG04771.1:p.Val84Leu			PA1382
CIP_BF_16	2167172	14	14,29	CDS: hypothetical protein	AAG05369.1:c.56C>G	AAG05369.1:p.Ala19Gly			PA1981
CIP_BF_16	2792176	14	14,29	CDS: hypothetical protein	AAG05862.1:c.271G>C	AAG05862.1:p.Gly91Arg			PA2474
CIP_BF_16	2844164	14	14,29	CDS: probable two-component response regulator	AAG05911.1:c.347G>A	AAG05911.1:p.Arg116His			PA2523	czcR
CIP_BF_16	3457817	14	14,29	CDS: conserved hypothetical protein	AAG06469.1:c.94C>G	AAG06469.1:p.Gln32Glu			PA3081
CIP_BF_16	3684215	14	14,29	CDS: hypothetical protein	AAG06679.1:c.503C>G	AAG06679.1:p.Pro168Arg			PA3291	tli1
CIP_BF_16	4453717	14	14,29	CDS: Lost Adherence Sensor	_LadS	AAG07361.1:c.1960C>G	AAG07361.1:p.Pro654Ala		PA3974	ladS
CIP_BF_16	4695833	14	14,29	CDS: BfiS	AAG07584.1:c.203C>A	AAG07584.1:p.Ala68Asp			PA4197	bfiS
CIP_BF_16	4926488	14	14,29	CDS: probable two-component response regulator	AAG07784.1:c.590G>T	AAG07784.1:p.Arg197Leu			PA4396
CIP_BF_16	5173425	21	14,29	CDS: probable oxidoreductase	AAG08003.1:c.123delC	AAG08003.1:p.Phe41fs			PA4615	fprB
CIP_BF_16	5338132	14	14,29	CDS: cell division protein FtsJ	AAG08138.1:c.392C>G	AAG08138.1:p.Ala131Gly			PA4752	ftsJ
CIP_BF_16	5888049	14	14,29	CDS: probable ATP-binding/permease fusion ABC transporter	AAG08616.1:c.1784C>A	AAG08616.1:p.Ala595Glu			PA5231
CIP_BF_16	615425	14	14,29	CDS: hypothetical protein	AAG03946.1:c.184A>G	AAG03946.1:p.Ser62Gly			PA0557
CIP_BF_16	800421	14	14,29	CDS: hypothetical protein	AAG04121.1:c.719A>C	AAG04121.1:p.Gln240Pro			PA0732
CIP_BF_16	964979	21	14,29	CDS: hypothetical protein	AAG04271.1:c.608T>C	AAG04271.1:p.Val203Ala			PA0882
CIP_BF_16	1079798	14	14,29	CDS: probable coenzyme A ligase	AAG04385.1:c.1337T>C	AAG04385.1:p.Val446Ala			PA0996	pqsA
CIP_BF_16	1597013	14	14,29	CDS: hypothetical protein	AAG04857.1:c.125delT	AAG04857.1:p.Leu42fs			PA1468
CIP_BF_16	1891061	14	14,29	CDS: phospho-2-dehydro-3-deoxyheptonate aldolase	AAG05139.1:c.755A>G	AAG05139.1:p.Glu252Gly			PA1750
CIP_BF_16	2150025	21	14,29	CDS: hypothetical protein	AAG05355.1:c.340A>G	AAG05355.1:p.Thr114Ala			PA1967
CIP_BF_16	2154680	14	14,29	CDS: conserved hypothetical protein	AAG05360.1:c.1087T>G	AAG05360.1:p.Phe363Val			PA1972
CIP_BF_16	2245806	28	14,29	CDS: probable transmembrane sensor	AAG05439.1:c.812T>C	AAG05439.1:p.Val271Ala			PA2051
CIP_BF_16	2383564	14	14,29	CDS: probable glycosyl hydrolase	AAG05550.1:c.992A>C	AAG05550.1:p.Glu331Ala			PA2162
CIP_BF_16	2968677	14	14,29	CDS: isocitrate dehydrogenase	AAG06012.1:c.1517T>C	AAG06012.1:p.Leu506Pro			PA2624	idh
CIP_BF_16	3658996	14	14,29	CDS: probable transcriptional regulator	AAG06657.1:c.107A>G	AAG06657.1:p.His36Arg			PA3269
CIP_BF_16	3743223	28	14,29	CDS: 3-oxoacyl-[acyl-carrier-protein] synthase III	AAG06721.1:c.530T>G	AAG06721.1:p.Leu177Arg			PA3333	fabH2
CIP_BF_16	3787172	14	14,29	CDS: conserved hypothetical protein	AAG06768.1:c.308A>C	AAG06768.1:p.Asp103Ala			PA3380
CIP_BF_16	4234729	21	14,29	CDS: probable transcriptional regulator	AAG07163.1:c.455T>G	AAG07163.1:p.Val152Gly			PA3776
CIP_BF_16	4774003	14	14,29	CDS: DNA-directed RNA polymerase beta* chain	AAG07657.1:c.2476A>T	AAG07657.1:p.Ile826Phe			PA4269	rpoC
CIP_BF_16	4774005	14	14,29	CDS: DNA-directed RNA polymerase beta* chain	AAG07657.1:c.2474delA	AAG07657.1:p.His825fs			PA4269	rpoC
CIP_BF_16	5005576	28	14,29	CDS: hypothetical protein	AAG07864.1:c.3053delA	AAG07864.1:p.Gln1018fs			PA4476
CIP_BF_16	5467335	14	14,29	CDS: hypothetical protein	AAG08254.1:c.546T>G	AAG08254.1:p.Tyr182*			PA4869
CIP_BF_16	6243295	21	14,29	CDS: glucosamine--fructose-6-phosphate aminotransferase	AAG08934.1:c.1652A>C	AAG08934.1:p.Asp551Ala			PA5549	glmS
CIP_BF_16	5673364	21	14,29	CDS: hypothetical protein	AAG08422.1:c.657_658delCAinsTG	AAG08422.1:p.Ile220Val			PA5037
CIP_BF_16	5607519	43	13,95	CDS: hypothetical protein	AAG08376.1:c.1024_1025delTGinsCA	AAG08376.1:p.Trp342Gln			PA4991
CIP_BF_16	2574334	29	13,79	CDS: probable transcriptional regulator	AAG05720.1:c.865A>C	AAG05720.1:p.Thr289Pro			PA2332
CIP_BF_16	1315290	29	13,79	CDS: hypothetical protein	AAG04603.1:c.627C>G	AAG04603.1:p.Ser209Arg			PA1214
CIP_BF_16	4978524	29	13,79	CDS: soluble and membrane-bound lytic transglycosylase	AAG07832.1:c.656_657delGCinsTA	AAG07832.1:p.Gly219Val			PA4444	mltB1
CIP_BF_16	1315282	29	13,79	CDS: hypothetical protein	AAG04603.1:c.635A>C	AAG04603.1:p.Asp212Ala			PA1214
CIP_BF_16	1315288	29	13,79	CDS: hypothetical protein	AAG04603.1:c.629A>C	AAG04603.1:p.Glu210Ala			PA1214
CIP_BF_16	752308	22	13,64	CDS: hypothetical protein	AAG04079.1:c.2351_2352insT	AAG04079.1:p.Gln785fs			PA0690	pdtA
CIP_BF_16	4604203	22	13,64	CDS: heme oxygenase	_BphO	AAG07503.1:c.197_198insCA	AAG07503.1:p.Ala67fs		PA4116	bphO
CIP_BF_16	1202353	22	13,64	CDS: hypothetical protein	AAG04499.1:c.452T>A	AAG04499.1:p.Leu151Gln			PA1110
CIP_BF_16	3740991	22	13,64	CDS: probable short chain dehydrogenase	AAG06718.1:c.887C>G	AAG06718.1:p.Pro296Arg			PA3330
CIP_BF_16	5446242	22	13,64	CDS: hypothetical protein	AAG08236.1:c.64C>A	AAG08236.1:p.Gln22Lys			PA4851
CIP_BF_16	3004810	22	13,64	CDS: probable chemotaxis transducer	AAG06042.1:c.1354_1355delCAinsTG	AAG06042.1:p.Gln452Trp			PA2654
CIP_BF_16	199682	22	13,64	CDS: aerotaxis transducer Aer2	AAG03566.1:c.1958C>G	AAG03566.1:p.Pro653Arg			PA0176	aer2
CIP_BF_16	821663	22	13,64	CDS: hypothetical protein	AAG04142.1:c.191delC	AAG04142.1:p.Pro64fs			PA0753
CIP_BF_16	2089606	22	13,64	CDS: hypothetical protein	AAG05303.1:c.544delC	AAG05303.1:p.Leu182fs			PA1915
CIP_BF_16	3719966	22	13,64	CDS: hypothetical protein	AAG06705.1:c.638G>C	AAG06705.1:p.Gly213Ala			PA3317
CIP_BF_16	3719973	22	13,64	CDS: hypothetical protein	AAG06705.1:c.645delG	AAG06705.1:p.Ala216fs			PA3317
CIP_BF_16	3719974	22	13,64	CDS: hypothetical protein	AAG06705.1:c.646G>C	AAG06705.1:p.Ala216Pro			PA3317
CIP_BF_16	4060766	22	13,64	CDS: survival protein SurE	AAG07013.1:c.609delC	AAG07013.1:p.Gly204fs			PA3625	surE
CIP_BF_16	4604204	22	13,64	CDS: heme oxygenase	_BphO	AAG07503.1:c.199G>C	AAG07503.1:p.Ala67Pro		PA4116	bphO
CIP_BF_16	212820	22	13,64	CDS: probable binding protein component of ABC transporter	AAG03576.1:c.481T>A	AAG03576.1:p.Phe161Ile			PA0186
CIP_BF_16	212821	22	13,64	CDS: probable binding protein component of ABC transporter	AAG03576.1:c.482T>A	AAG03576.1:p.Phe161Tyr			PA0186
CIP_BF_16	622928	22	13,64	CDS: hypothetical protein	AAG03957.1:c.425A>T	AAG03957.1:p.Asp142Val			PA0568
CIP_BF_16	4879726	22	13,64	CDS: probable acyltransferase	AAG07739.1:c.182T>G	AAG07739.1:p.Val61Gly			PA4351	olsA
CIP_BF_16	5910573	22	13,64	CDS: hypothetical protein	AAG08634.1:c.460delA	AAG08634.1:p.Thr154fs			PA5249
CIP_BF_16	813361	37	13,51	CDS: probable acyl-CoA dehydrogenase	AAG04135.1:c.1131_1132delGGinsCC	AAG04135.1:p.Glu378Gln			PA0746
CIP_BF_16	440958	37	13,51	CDS: cystathionine beta-synthase	AAG03788.1:c.321_322delGCinsCG	AAG03788.1:p.Arg108Gly			PA0399
CIP_BF_16	1023414	15	13,33	CDS: GTP pyrophosphokinase	AAG04323.1:c.361_362insA	AAG04323.1:p.Arg121fs			PA0934	relA
CIP_BF_16	4773997	15	13,33	CDS: DNA-directed RNA polymerase beta* chain	AAG07657.1:c.2482_2483insT	AAG07657.1:p.Gly828fs			PA4269	rpoC
CIP_BF_16	4949544	15	13,33	CDS: phospho-N-acetylmuramoyl-pentapeptide- transferase	AAG07803.1:c.229_230insTG	AAG07803.1:p.Ala77fs			PA4415	mraY
CIP_BF_16	4978527	15	13,33	CDS: soluble and membrane-bound lytic transglycosylase	AAG07832.1:c.658_659insC	AAG07832.1:p.Met221fs			PA4444	mltB1
CIP_BF_16	686563	15	13,33	CDS: hypothetical protein	AAG04015.1:c.718A>C	AAG04015.1:p.Ile240Leu			PA0626
CIP_BF_16	1023402	15	13,33	CDS: GTP pyrophosphokinase	AAG04323.1:c.350A>C	AAG04323.1:p.Glu117Ala			PA0934	relA
CIP_BF_16	1264570	15	13,33	CDS: PcpS	AAG04554.1:c.350T>C	AAG04554.1:p.Val117Ala			PA1165	pcpS
CIP_BF_16	1597001	15	13,33	CDS: hypothetical protein	AAG04857.1:c.113A>T	AAG04857.1:p.Asp38Val			PA1468
CIP_BF_16	1885451	15	13,33	CDS: hypothetical protein	AAG05129.1:c.797A>C	AAG05129.1:p.Glu266Ala			PA1740
CIP_BF_16	1899648	15	13,33	CDS: probable transcriptional regulator	AAG05148.1:c.833A>G	AAG05148.1:p.Gln278Arg			PA1759
CIP_BF_16	3004801	15	13,33	CDS: probable chemotaxis transducer	AAG06042.1:c.1345A>G	AAG06042.1:p.Thr449Ala			PA2654
CIP_BF_16	3157320	15	13,33	CDS: conserved hypothetical protein	AAG06188.1:c.245T>A	AAG06188.1:p.Leu82His			PA2800	vacJ
CIP_BF_16	3358932	15	13,33	CDS: aromatic amino acid transport protein AroP1	AAG06388.1:c.236T>C	AAG06388.1:p.Phe79Ser			PA3000	aroP1
CIP_BF_16	4346211	15	13,33	CDS: two-component sensor NarX	AAG07265.1:c.1202A>G	AAG07265.1:p.Glu401Gly			PA3878	narX
CIP_BF_16	4695906	15	13,33	CDS: BfiS	AAG07584.1:c.130T>A	AAG07584.1:p.Trp44Arg			PA4197	bfiS
CIP_BF_16	4938001	15	13,33	CDS: hypothetical protein	AAG07793.1:c.182A>C	AAG07793.1:p.Gln61Pro			PA4405
CIP_BF_16	5223243	15	13,33	CDS: ferrochelatase	AAG08042.1:c.320T>A	AAG08042.1:p.Val107Asp			PA4655	hemH
CIP_BF_16	5273248	15	13,33	CDS: ketol-acid reductoisomerase	AAG08080.1:c.224T>G	AAG08080.1:p.Val75Gly			PA4694	ilvC
CIP_BF_16	408464	15	13,33	CDS: probable oxidoreductase	AAG03753.1:c.382G>T	AAG03753.1:p.Val128Phe			PA0364
CIP_BF_16	804087	15	13,33	CDS: hypothetical protein	AAG04125.1:c.62G>T	AAG04125.1:p.Arg21Leu			PA0736
CIP_BF_16	1264577	15	13,33	CDS: PcpS	AAG04554.1:c.343G>A	AAG04554.1:p.Ala115Thr			PA1165	pcpS
CIP_BF_16	1421138	15	13,33	CDS: 2-aminoethylphosphonate:pyruvate aminotransferase	AAG04699.1:c.813C>T				PA1310	phnW
CIP_BF_16	2792184	15	13,33	CDS: hypothetical protein	AAG05862.1:c.279C>G	AAG05862.1:p.Tyr93*			PA2474
CIP_BF_16	2868018	15	13,33	CDS: conserved hypothetical protein	AAG05928.1:c.1285G>T	AAG05928.1:p.Val429Phe			PA2540
CIP_BF_16	2992234	15	13,33	CDS: NADH dehydrogenase I chain J	AAG06033.1:c.233C>G	AAG06033.1:p.Pro78Arg			PA2645	nuoJ
CIP_BF_16	3765965	15	13,33	CDS: hypothetical protein	AAG06743.1:c.469G>C	AAG06743.1:p.Gly157Arg			PA3355
CIP_BF_16	4264254	15	13,33	CDS: hypothetical protein	AAG07191.1:c.280G>A	AAG07191.1:p.Ala94Thr			PA3804
CIP_BF_16	4336977	15	13,33	CDS: respiratory nitrate reductase beta chain	AAG07261.1:c.1273G>C	AAG07261.1:p.Asp425His			PA3874	narH
CIP_BF_16	4346199	15	13,33	CDS: two-component sensor NarX	AAG07265.1:c.1190C>T	AAG07265.1:p.Ser397Phe			PA3878	narX
CIP_BF_16	4729425	15	13,33	CDS: probable ATP-binding component of ABC transporter	AAG07611.1:c.902delG	AAG07611.1:p.Arg301fs			PA4223
CIP_BF_16	4773957	15	13,33	CDS: DNA-directed RNA polymerase beta* chain	AAG07657.1:c.2522delG	AAG07657.1:p.Gly841fs			PA4269	rpoC
CIP_BF_16	5295491	15	13,33	CDS: hypothetical protein	AAG08102.1:c.322C>T	AAG08102.1:p.Arg108Cys			PA4716
CIP_BF_16	5336355	15	13,33	CDS: cell division protein FtsH	AAG08137.1:c.1347G>C	AAG08137.1:p.Met449Ile			PA4751	ftsH
CIP_BF_16	5374879	15	13,33	CDS: probable short-chain dehydrogenase	AAG08172.1:c.757C>T	AAG08172.1:p.Leu253Phe			PA4786
CIP_BF_16	2597304	45	13,33	CDS: probable ATP-binding component of ABC transporter	AAG05738.1:c.529_530delCGinsGA	AAG05738.1:p.Arg177Asp			PA2350
CIP_BF_16	386303	15	13,33	CDS: hypothetical protein	AAG03732.1:c.49C>T	AAG03732.1:p.Arg17Trp			PA0343
CIP_BF_16	686570	15	13,33	CDS: hypothetical protein	AAG04015.1:c.725G>T	AAG04015.1:p.Ser242Ile			PA0626
CIP_BF_16	1004044	15	13,33	CDS: hypothetical protein	AAG04309.1:c.2568delC	AAG04309.1:p.Leu858fs			PA0920
CIP_BF_16	1028861	15	13,33	CDS: hypothetical protein	AAG04327.1:c.690G>T	AAG04327.1:p.Lys230Asn			PA0938	wzz2
CIP_BF_16	1051640	15	13,33	CDS: Holliday junction resolvase RuvC	AAG04354.1:c.509G>T	AAG04354.1:p.Gly170Val			PA0965	ruvC
CIP_BF_16	1291624	30	13,33	CDS: conserved hypothetical protein	AAG04578.1:c.22C>G	AAG04578.1:p.Arg8Gly			PA1189
CIP_BF_16	1320545	15	13,33	CDS: hypothetical protein	AAG04608.1:c.456C>G	AAG04608.1:p.Cys152Trp			PA1219
CIP_BF_16	1547912	15	13,33	CDS: GbuR	AAG04811.1:c.476G>T	AAG04811.1:p.Arg159Leu			PA1422	gbuR
CIP_BF_16	1597004	15	13,33	CDS: hypothetical protein	AAG04857.1:c.116delG	AAG04857.1:p.Arg39fs			PA1468
CIP_BF_16	1898452	15	13,33	CDS: para-aminobenzoate synthase component I	AAG05147.1:c.200C>A	AAG05147.1:p.Ala67Asp			PA1758	pabB
CIP_BF_16	2093556	15	13,33	CDS: class III (anaerobic) ribonucleoside-triphosphate reductase activating protein	'activase'	_NrdG	AAG05307.1:c.587C>G	AAG05307.1:p.Pro196Arg	PA1919	nrdG
CIP_BF_16	2093560	15	13,33	CDS: class III (anaerobic) ribonucleoside-triphosphate reductase activating protein	'activase'	_NrdG	AAG05307.1:c.583C>G	AAG05307.1:p.Arg195Gly	PA1919	nrdG
CIP_BF_16	2154677	15	13,33	CDS: conserved hypothetical protein	AAG05360.1:c.1084G>C	AAG05360.1:p.Ala362Pro			PA1972
CIP_BF_16	3078026	15	13,33	CDS: probable chaperone	AAG06113.1:c.715G>C	AAG06113.1:p.Gly239Arg			PA2725
CIP_BF_16	3175213	15	13,33	CDS: probable glutathione S-transferase	AAG06209.1:c.248G>T	AAG06209.1:p.Gly83Val			PA2821
CIP_BF_16	4627101	15	13,33	CDS: probable porin	AAG07524.1:c.440G>T	AAG07524.1:p.Arg147Leu			PA4137
CIP_BF_16	5243622	15	13,33	CDS: probable TonB-dependent receptor	AAG08062.1:c.445G>A	AAG08062.1:p.Gly149Arg			PA4675	chtA
CIP_BF_16	5360164	15	13,33	CDS: probable ferredoxin	AAG08158.1:c.1723G>T	AAG08158.1:p.Ala575Ser			PA4772
CIP_BF_16	5360167	15	13,33	CDS: probable ferredoxin	AAG08158.1:c.1726G>A	AAG08158.1:p.Gly576Ser			PA4772
CIP_BF_16	5482556	30	13,33	CDS: probable major facilitator superfamily (MFS) transporter	AAG08272.1:c.1213C>G	AAG08272.1:p.Pro405Ala			PA4887
CIP_BF_16	804084	15	13,33	CDS: hypothetical protein	AAG04125.1:c.65A>C	AAG04125.1:p.Glu22Ala			PA0736
CIP_BF_16	843841	15	13,33	CDS: hypothetical protein	AAG04165.1:c.455A>C	AAG04165.1:p.Asp152Ala			PA0776
CIP_BF_16	931047	15	13,33	CDS: chitin-binding protein CbpD precursor	AAG04241.1:c.776A>G	AAG04241.1:p.Asn259Ser			PA0852	cbpD
CIP_BF_16	1023411	15	13,33	CDS: GTP pyrophosphokinase	AAG04323.1:c.359delT	AAG04323.1:p.Leu120fs			PA0934	relA
CIP_BF_16	1134199	15	13,33	CDS: probable esterase	AAG04436.1:c.176T>C	AAG04436.1:p.Val59Ala			PA1047
CIP_BF_16	1833017	15	13,33	CDS: probable MFS metabolite transporter	AAG05071.1:c.1004T>A	AAG05071.1:p.Leu335Gln			PA1682
CIP_BF_16	1919244	15	13,33	CDS: CmaX protein	AAG05162.1:c.970T>C	AAG05162.1:p.Trp324Arg			PA1773	cmaX
CIP_BF_16	2014565	15	13,33	CDS: conserved hypothetical protein	AAG05243.1:c.259A>G	AAG05243.1:p.Asn87Asp			PA1854
CIP_BF_16	2167169	15	13,33	CDS: hypothetical protein	AAG05369.1:c.59A>C	AAG05369.1:p.Asp20Ala			PA1981
CIP_BF_16	2291222	15	13,33	CDS: probable transcriptional regulator	AAG05470.1:c.110T>A	AAG05470.1:p.Leu37Gln			PA2082	kynR
CIP_BF_16	2777193	15	13,33	CDS: hypothetical protein	AAG05850.1:c.1612delA	AAG05850.1:p.Ile538fs			PA2462
CIP_BF_16	2787222	15	13,33	CDS: probable transcriptional regulator	AAG05857.1:c.665A>G	AAG05857.1:p.Gln222Arg			PA2469
CIP_BF_16	2992228	15	13,33	CDS: NADH dehydrogenase I chain J	AAG06033.1:c.227T>A	AAG06033.1:p.Leu76His			PA2645	nuoJ
CIP_BF_16	3101588	15	13,33	CDS: phenylalanyl-tRNA synthetase	_beta subunit	AAG06127.1:c.907A>G	AAG06127.1:p.Ile303Val		PA2739	pheT
CIP_BF_16	4096632	15	13,33	CDS: protein-PII uridylyltransferase	AAG07046.1:c.509T>G	AAG07046.1:p.Met170Arg			PA3658	glnD
CIP_BF_16	4773998	15	13,33	CDS: DNA-directed RNA polymerase beta* chain	AAG07657.1:c.2481A>T	AAG07657.1:p.Glu827Asp			PA4269	rpoC
CIP_BF_16	4949556	15	13,33	CDS: phospho-N-acetylmuramoyl-pentapeptide- transferase	AAG07803.1:c.217A>C	AAG07803.1:p.Thr73Pro			PA4415	mraY
CIP_BF_16	5223247	15	13,33	CDS: ferrochelatase	AAG08042.1:c.316A>C	AAG08042.1:p.Lys106Gln			PA4655	hemH
CIP_BF_16	92027	38	13,16	CDS: IcmF1	AAG03467.1:c.2800T>A	AAG03467.1:p.Trp934Arg			PA0077	icmF1
CIP_BF_16	92024	38	13,16	CDS: IcmF1	AAG03467.1:c.2803C>T	AAG03467.1:p.Arg935Cys			PA0077	icmF1
CIP_BF_16	4728025	38	13,16	CDS: probable ATP-binding component of ABC transporter	AAG07610.1:c.593C>G	AAG07610.1:p.Ala198Gly			PA4222
CIP_BF_16	4728016	38	13,16	CDS: probable ATP-binding component of ABC transporter	AAG07610.1:c.602A>T	AAG07610.1:p.Gln201Leu			PA4222
CIP_BF_16	217909	23	13,04	CDS: probable transcriptional regulator	AAG03581.1:c.914_915insT	AAG03581.1:p.*306fs			PA0191
CIP_BF_16	821674	23	13,04	CDS: hypothetical protein	AAG04142.1:c.180_181insT	AAG04142.1:p.Arg61fs			PA0753
CIP_BF_16	2179063	23	13,04	CDS: ErcS	AAG05380.1:c.942_943insA	AAG05380.1:p.Leu315fs			PA1992	ercS
CIP_BF_16	3719966	23	13,04	CDS: hypothetical protein	AAG06705.1:c.637_638insC	AAG06705.1:p.Gly213fs			PA3317
CIP_BF_16	4060771	23	13,04	CDS: survival protein SurE	AAG07013.1:c.604_605insG	AAG07013.1:p.Ala202fs			PA3625	surE
CIP_BF_16	6161553	23	13,04	CDS: hypothetical protein	AAG08857.1:c.315_316insG	AAG08857.1:p.Pro106fs			PA5472
CIP_BF_16	237320	23	13,04	CDS: malonate decarboxylase alpha subunit	AAG03597.1:c.89A>T	AAG03597.1:p.Asp30Val			PA0208	mdcA
CIP_BF_16	1360387	23	13,04	CDS: probable L-malate dehydrogenase	AAG04641.1:c.798A>T	AAG04641.1:p.Glu266Asp			PA1252	dpkA
CIP_BF_16	2257755	23	13,04	CDS: probable ATP-binding component of ABC transporter	AAG05449.1:c.34A>C	AAG05449.1:p.Ser12Arg			PA2061	sppD
CIP_BF_16	4208250	23	13,04	CDS: probable N-acetylglucosamine-6-phosphate deacetylase	AAG07145.1:c.83A>C	AAG07145.1:p.Glu28Ala			PA3758
CIP_BF_16	4865059	23	13,04	CDS: conserved hypothetical protein	AAG07724.1:c.520T>A	AAG07724.1:p.Trp174Arg			PA4336
CIP_BF_16	4981427	23	13,04	CDS: histidinol-phosphate aminotransferase	AAG07835.1:c.675T>G	AAG07835.1:p.His225Gln			PA4447	hisC1
CIP_BF_16	6137454	23	13,04	CDS: glycosyltransferase WbpY	AAG08833.1:c.788T>C	AAG08833.1:p.Leu263Pro			PA5448	wbpY
CIP_BF_16	6137458	23	13,04	CDS: glycosyltransferase WbpY	AAG08833.1:c.784T>G	AAG08833.1:p.Tyr262Asp			PA5448	wbpY
CIP_BF_16	217294	23	13,04	CDS: probable acid phosphatase	AAG03580.1:c.139C>G	AAG03580.1:p.Pro47Ala			PA0190
CIP_BF_16	813354	23	13,04	CDS: probable acyl-CoA dehydrogenase	AAG04135.1:c.1139delG	AAG04135.1:p.Gly380fs			PA0746
CIP_BF_16	1328045	23	13,04	CDS: probable NAD(P)H dehydrogenase	AAG04614.1:c.395G>T	AAG04614.1:p.Gly132Val			PA1225
CIP_BF_16	3719978	23	13,04	CDS: hypothetical protein	AAG06705.1:c.650C>T	AAG06705.1:p.Pro217Leu			PA3317
CIP_BF_16	5446226	23	13,04	CDS: hypothetical protein	AAG08236.1:c.48C>G	AAG08236.1:p.Phe16Leu			PA4851
CIP_BF_16	5910576	23	13,04	CDS: hypothetical protein	AAG08634.1:c.457G>C	AAG08634.1:p.Gly153Arg			PA5249
CIP_BF_16	1504041	23	13,04	CDS: UDP-glucose 4-epimerase	AAG04773.1:c.474_475delCAinsTG	AAG04773.1:p.Met159Val			PA1384	galE
CIP_BF_16	2829874	23	13,04	CDS: anthranilate dioxygenase large subunit	AAG05900.1:c.435_436delCCinsGG	AAG05900.1:p.Arg146Gly			PA2512	antA
CIP_BF_16	1190640	23	13,04	CDS: two-component response regulator	AAG04488.1:c.256G>A	AAG04488.1:p.Val86Ile			PA1099	fleR
CIP_BF_16	3019831	23	13,04	CDS: hypothetical protein	AAG06059.1:c.97C>A	AAG06059.1:p.Leu33Met			PA2671
CIP_BF_16	4604196	23	13,04	CDS: heme oxygenase	_BphO	AAG07503.1:c.191G>C	AAG07503.1:p.Trp64Ser		PA4116	bphO
CIP_BF_16	4807761	23	13,04	CDS: exodeoxyribonuclease V gamma chain	AAG07673.1:c.950C>T	AAG07673.1:p.Ala317Val			PA4285	recC
CIP_BF_16	669551	23	13,04	CDS: ribulose-phosphate 3-epimerase	AAG03996.1:c.137T>A	AAG03996.1:p.Leu46Gln			PA0607	rpe
CIP_BF_16	4355235	23	13,04	CDS: probable permease of ABC transporter	AAG07275.1:c.692T>A	AAG07275.1:p.Leu231Gln			PA3888	opuCD
CIP_BF_16	4604195	23	13,04	CDS: heme oxygenase	_BphO	AAG07503.1:c.190delT	AAG07503.1:p.Trp64fs		PA4116	bphO
CIP_BF_16	5250278	23	13,04	CDS: hypothetical protein	AAG08068.1:c.341A>T	AAG08068.1:p.Asp114Val			PA4681
CIP_BF_16	5250281	23	13,04	CDS: hypothetical protein	AAG08068.1:c.338A>T	AAG08068.1:p.Asp113Val			PA4681
CIP_BF_16	5446223	23	13,04	CDS: hypothetical protein	AAG08236.1:c.45delT	AAG08236.1:p.Phe16fs			PA4851
CIP_BF_16	1323042	31	12,9	CDS: hypothetical protein	AAG04610.1:c.1067_1068delACinsGT	AAG04610.1:p.Asp356Gly			PA1221
CIP_BF_16	907057	31	12,9	CDS: conserved hypothetical protein	AAG04221.1:c.211_213delTCCinsGGA	AAG04221.1:p.Ser71Gly			PA0832
CIP_BF_16	372204	16	12,5	CDS: threonine dehydratase	_biosynthetic	AAG03720.1:c.113_114insC	AAG03720.1:p.Leu39fs		PA0331	ilvA1
CIP_BF_16	821676	24	12,5	CDS: hypothetical protein	AAG04142.1:c.178_179insG	AAG04142.1:p.Ala60fs			PA0753
CIP_BF_16	1597019	16	12,5	CDS: hypothetical protein	AAG04857.1:c.130_131insA	AAG04857.1:p.Arg44fs			PA1468
CIP_BF_16	1687296	16	12,5	CDS: probable cation-transporting P-type ATPase	AAG04938.1:c.81_82insC	AAG04938.1:p.Thr28fs			PA1549
CIP_BF_16	1996644	16	12,5	CDS: sulfite reductase	AAG05227.1:c.163_164insA	AAG05227.1:p.Arg55fs			PA1838	cysI
CIP_BF_16	2620221	16	12,5	CDS: hypothetical protein	AAG05758.1:c.526_527insG	AAG05758.1:p.Leu176fs			PA2370	hsiH3
CIP_BF_16	3566734	16	12,5	CDS: glutamate/sodium ion symporter	_GltS	AAG06564.1:c.571_572insA	AAG06564.1:p.Pro191fs		PA3176	gltS
CIP_BF_16	4047165	16	12,5	CDS: hypothetical protein	AAG07001.1:c.1175_1176insC	AAG07001.1:p.Leu393fs			PA3613
CIP_BF_16	4690967	16	12,5	CDS: probable permease of ABC transporter	AAG07580.1:c.380_381insC	AAG07580.1:p.Gln127fs			PA4193
CIP_BF_16	5910579	24	12,5	CDS: hypothetical protein	AAG08634.1:c.454_455insT	AAG08634.1:p.Gly152fs			PA5249
CIP_BF_16	217907	24	12,5	CDS: probable transcriptional regulator	AAG03581.1:c.916T>A	AAG03581.1:p.*306Arg			PA0191
CIP_BF_16	940615	24	12,5	CDS: hypothetical protein	AAG04250.1:c.499A>G	AAG04250.1:p.Ser167Gly			PA0861	rbdA
CIP_BF_16	972436	16	12,5	CDS: arginine/ornithine binding protein AotJ	AAG04277.1:c.271A>G	AAG04277.1:p.Met91Val			PA0888	aotJ
CIP_BF_16	983729	16	12,5	CDS: succinylarginine dihydrolase	AAG04288.1:c.845A>C	AAG04288.1:p.Lys282Thr			PA0899	aruB
CIP_BF_16	1160910	16	12,5	CDS: branched-chain amino acid transport protein BraD	AAG04462.1:c.686T>A	AAG04462.1:p.Ile229Asn			PA1073	braD
CIP_BF_16	1161441	16	12,5	CDS: branched-chain amino acid transport protein BraD	AAG04462.1:c.155T>G	AAG04462.1:p.Ile52Ser			PA1073	braD
CIP_BF_16	1555343	24	12,5	CDS: probable cation-transporting P-type ATPase	AAG04818.1:c.332A>G	AAG04818.1:p.Asn111Ser			PA1429
CIP_BF_16	1581981	16	12,5	CDS: flagellar biosynthesis protein FlhA	AAG04841.1:c.1661A>T	AAG04841.1:p.Gln554Leu			PA1452	flhA
CIP_BF_16	1806716	16	12,5	CDS: conserved hypothetical protein	AAG05047.1:c.964A>C	AAG05047.1:p.Thr322Pro			PA1658	hsiC2
CIP_BF_16	1978189	16	12,5	CDS: probable amino acid permease	AAG05208.1:c.1090A>G	AAG05208.1:p.Thr364Ala			PA1819
CIP_BF_16	1996646	16	12,5	CDS: sulfite reductase	AAG05227.1:c.161delT	AAG05227.1:p.Leu54fs			PA1838	cysI
CIP_BF_16	2014561	16	12,5	CDS: conserved hypothetical protein	AAG05243.1:c.263T>A	AAG05243.1:p.Leu88Gln			PA1854
CIP_BF_16	2124874	16	12,5	CDS: hypothetical protein	AAG05329.1:c.919T>C	AAG05329.1:p.Phe307Leu			PA1941
CIP_BF_16	2458575	16	12,5	CDS: PslE	AAG05623.1:c.281A>C	AAG05623.1:p.Gln94Pro			PA2235	pslE
CIP_BF_16	2742031	16	12,5	CDS: L-serine dehydratase	AAG05831.1:c.323T>C	AAG05831.1:p.Val108Ala			PA2443	sdaA
CIP_BF_16	3253362	16	12,5	CDS: hypothetical protein	AAG06286.1:c.319T>G	AAG06286.1:p.Trp107Gly			PA2898
CIP_BF_16	3271898	24	12,5	CDS: hypothetical protein	AAG06304.1:c.509delT	AAG06304.1:p.Leu170fs			PA2916
CIP_BF_16	3319594	16	12,5	CDS: conserved hypothetical protein	AAG06347.1:c.66delT	AAG06347.1:p.Asp22fs			PA2959
CIP_BF_16	3557328	16	12,5	CDS: DNA gyrase subunit A	AAG06556.1:c.1871T>G	AAG06556.1:p.Leu624Arg			PA3168	gyrA
CIP_BF_16	4690965	16	12,5	CDS: probable permease of ABC transporter	AAG07580.1:c.382T>G	AAG07580.1:p.Phe128Val			PA4193
CIP_BF_16	5119403	16	12,5	CDS: probable cytochrome c	AAG07959.1:c.866A>G	AAG07959.1:p.Lys289Arg			PA4571
CIP_BF_16	5200011	16	12,5	CDS: hypothetical protein	AAG08020.1:c.314T>A	AAG08020.1:p.Val105Glu			PA4632
CIP_BF_16	5605787	16	12,5	CDS: probable transcriptional regulator	AAG08374.1:c.232T>C	AAG08374.1:p.Cys78Arg			PA4989
CIP_BF_16	6240574	24	12,5	CDS: conserved hypothetical protein	AAG08931.1:c.59T>A	AAG08931.1:p.Ile20Asn			PA5546
CIP_BF_16	4908982	24	12,5	CDS: nicotinate phosphoribosyltransferase	AAG07764.1:c.1142_1143delAAinsCT	AAG07764.1:p.Gln381Pro			PA4376	pncB2
CIP_BF_16	5994064	32	12,5	CDS: acetylglutamate kinase	AAG08708.1:c.274_276delACCinsGGT	AAG08708.1:p.Thr92Gly			PA5323	argB
CIP_BF_16	436176	24	12,5	CDS: conserved hypothetical protein	AAG03783.1:c.180G>T	AAG03783.1:p.Gln60His			PA0394
CIP_BF_16	595273	16	12,5	CDS: hypothetical protein	AAG03925.1:c.998G>T	AAG03925.1:p.Gly333Val			PA0536
CIP_BF_16	754791	16	12,5	CDS: hypothetical protein	AAG04079.1:c.4835C>T	AAG04079.1:p.Thr1612Met			PA0690	pdtA
CIP_BF_16	1101846	16	12,5	CDS: pimeloyl-CoA synthetase	AAG04406.1:c.917C>A	AAG04406.1:p.Ala306Asp			PA1017	pauA
CIP_BF_16	1668014	16	12,5	CDS: DNA ligase	AAG04918.1:c.1990C>A	AAG04918.1:p.Arg664Ser			PA1529	lig
CIP_BF_16	1687305	16	12,5	CDS: probable cation-transporting P-type ATPase	AAG04938.1:c.72delG	AAG04938.1:p.Leu25fs			PA1549
CIP_BF_16	1752332	24	12,5	CDS: beta-ketoacyl-ACP synthase I	AAG04998.1:c.560G>C	AAG04998.1:p.Gly187Ala			PA1609	fabB
CIP_BF_16	2000674	16	12,5	CDS: methionine synthase	AAG05232.1:c.2920G>A	AAG05232.1:p.Asp974Asn			PA1843	metH
CIP_BF_16	2167193	16	12,5	CDS: hypothetical protein	AAG05369.1:c.35G>T	AAG05369.1:p.Gly12Val			PA1981
CIP_BF_16	2555775	16	12,5	CDS: probable oxidoreductase	AAG05705.1:c.814C>T	AAG05705.1:p.Arg272Trp			PA2317
CIP_BF_16	2563677	16	12,5	CDS: probable glyceraldehyde-3-phosphate dehydrogenase	AAG05711.1:c.1231C>A	AAG05711.1:p.Arg411Ser			PA2323	gapN
CIP_BF_16	2792187	16	12,5	CDS: hypothetical protein	AAG05862.1:c.282delC	AAG05862.1:p.Tyr94fs			PA2474
CIP_BF_16	2840253	16	12,5	CDS: Resistance-Nodulation-Cell Division (RND) divalent metal cation efflux transporter CzcA	AAG05908.1:c.237G>C	AAG05908.1:p.Leu79Phe			PA2520	czcA
CIP_BF_16	3134112	16	12,5	CDS: conserved hypothetical protein	AAG06164.1:c.403C>T	AAG06164.1:p.Gln135*			PA2776	pauB3
CIP_BF_16	3253360	16	12,5	CDS: hypothetical protein	AAG06286.1:c.321G>T	AAG06286.1:p.Trp107Cys			PA2898
CIP_BF_16	3410937	16	12,5	CDS: probable D-alanyl-D-alanine carboxypeptidase	AAG06435.1:c.674C>T	AAG06435.1:p.Pro225Leu			PA3047
CIP_BF_16	3765959	16	12,5	CDS: hypothetical protein	AAG06743.1:c.475G>C	AAG06743.1:p.Glu159Gln			PA3355
CIP_BF_16	4949549	16	12,5	CDS: phospho-N-acetylmuramoyl-pentapeptide- transferase	AAG07803.1:c.224G>T	AAG07803.1:p.Gly75Val			PA4415	mraY
CIP_BF_16	5250275	24	12,5	CDS: hypothetical protein	AAG08068.1:c.344G>A	AAG08068.1:p.Gly115Glu			PA4681
CIP_BF_16	5522844	16	12,5	CDS: conserved hypothetical protein	AAG08308.1:c.459C>G	AAG08308.1:p.Asp153Glu			PA4923
CIP_BF_16	5614203	16	12,5	CDS: transport protein MsbA	AAG08382.1:c.1342G>A	AAG08382.1:p.Ala448Thr			PA4997	msbA
CIP_BF_16	5918466	32	12,5	CDS: hypothetical protein	AAG08642.1:c.1123G>C	AAG08642.1:p.Gly375Arg			PA5257
CIP_BF_16	5377397	32	12,5	CDS: hypothetical protein	AAG08174.1:c.546_547delCAinsTG	AAG08174.1:p.Ile183Val			PA4788
CIP_BF_16	6209019	32	12,5	CDS: pyridoxamine kinase	AAG08901.1:c.445_446delCAinsTG	AAG08901.1:p.Gln149Trp			PA5516	pdxY
CIP_BF_16	4336971	24	12,5	CDS: respiratory nitrate reductase beta chain	AAG07261.1:c.1278_1279delGGinsCC	AAG07261.1:p.Glu427Gln			PA3874	narH
CIP_BF_16	110728	24	12,5	CDS: ClpV1	AAG03480.1:c.2508G>C	AAG03480.1:p.Glu836Asp			PA0090	clpV1
CIP_BF_16	110730	24	12,5	CDS: ClpV1	AAG03480.1:c.2510G>C	AAG03480.1:p.Gly837Ala			PA0090	clpV1
CIP_BF_16	110732	24	12,5	CDS: ClpV1	AAG03480.1:c.2512G>C	AAG03480.1:p.Val838Leu			PA0090	clpV1
CIP_BF_16	372214	16	12,5	CDS: threonine dehydratase	_biosynthetic	AAG03720.1:c.124delG	AAG03720.1:p.Glu42fs		PA0331	ilvA1
CIP_BF_16	1004040	16	12,5	CDS: hypothetical protein	AAG04309.1:c.2572delC	AAG04309.1:p.Leu858fs			PA0920
CIP_BF_16	1074068	16	12,5	CDS: chaperone CupC2	AAG04382.1:c.109G>C	AAG04382.1:p.Ala37Pro			PA0993	cupC2
CIP_BF_16	1107848	16	12,5	CDS: probable acyl-CoA dehydrogenase	AAG04411.1:c.86G>A	AAG04411.1:p.Arg29His			PA1022
CIP_BF_16	1202350	24	12,5	CDS: hypothetical protein	AAG04499.1:c.455C>T	AAG04499.1:p.Ala152Val			PA1110
CIP_BF_16	1555339	24	12,5	CDS: probable cation-transporting P-type ATPase	AAG04818.1:c.328G>T	AAG04818.1:p.Ala110Ser			PA1429
CIP_BF_16	1597016	16	12,5	CDS: hypothetical protein	AAG04857.1:c.128G>C	AAG04857.1:p.Arg43Pro			PA1468
CIP_BF_16	2370541	16	12,5	CDS: probable trehalose synthase	AAG05540.1:c.2431G>A	AAG05540.1:p.Asp811Asn			PA2152
CIP_BF_16	2612207	16	12,5	CDS: hypothetical protein	AAG05750.1:c.593C>A	AAG05750.1:p.Pro198Gln			PA2362	dotU3
CIP_BF_16	2853679	16	12,5	CDS: probable Resistance-Nodulation-Cell Division (RND) efflux transporter	AAG05915.1:c.336C>G	AAG05915.1:p.Ile112Met			PA2527	muxB
CIP_BF_16	3271892	24	12,5	CDS: hypothetical protein	AAG06304.1:c.515delC	AAG06304.1:p.Ser172fs			PA2916
CIP_BF_16	3276750	16	12,5	CDS: probable transcriptional regulator	AAG06309.1:c.559delC	AAG06309.1:p.His187fs			PA2921
CIP_BF_16	3427275	16	12,5	CDS: PelC	AAG06450.1:c.172delC	AAG06450.1:p.Leu58fs			PA3062	pelC
CIP_BF_16	3458813	16	12,5	CDS: glycine betaine transmethylase	AAG06470.1:c.1121C>T	AAG06470.1:p.Ala374Val			PA3082	gbt
CIP_BF_16	3715024	32	12,5	CDS: probable 3-hydroxyisobutyrate dehydrogenase	AAG06700.1:c.782C>A	AAG06700.1:p.Thr261Asn			PA3312
CIP_BF_16	3747396	16	12,5	CDS: hypothetical protein	AAG06726.1:c.61C>T	AAG06726.1:p.Arg21Cys			PA3338
CIP_BF_16	4893177	24	12,5	CDS: probable transporter	AAG07753.1:c.430G>A	AAG07753.1:p.Gly144Ser			PA4365	lysE
CIP_BF_16	6161559	24	12,5	CDS: hypothetical protein	AAG08857.1:c.309delC	AAG08857.1:p.Glu104fs			PA5472
CIP_BF_16	1439744	24	12,5	CDS: probable protease	AAG04716.1:c.1039_1040delGTinsAC	AAG04716.1:p.Val347Thr			PA1327
CIP_BF_16	1706200	16	12,5	CDS: conserved hypothetical protein	AAG04955.1:c.1337A>C	AAG04955.1:p.Asp446Ala			PA1566	pauA3
CIP_BF_16	1756628	16	12,5	CDS: hypothetical protein	AAG05002.1:c.1970A>G	AAG05002.1:p.Lys657Arg			PA1613
CIP_BF_16	2175251	24	12,5	CDS: PqqH	AAG05378.1:c.190T>G	AAG05378.1:p.Ser64Ala			PA1990	pqqH
CIP_BF_16	2454073	16	12,5	CDS: PslA	AAG05619.1:c.407T>C	AAG05619.1:p.Val136Ala			PA2231	pslA
CIP_BF_16	2853677	16	12,5	CDS: probable Resistance-Nodulation-Cell Division (RND) efflux transporter	AAG05915.1:c.338A>T	AAG05915.1:p.Asn113Ile			PA2527	muxB
CIP_BF_16	2853681	16	12,5	CDS: probable Resistance-Nodulation-Cell Division (RND) efflux transporter	AAG05915.1:c.334A>T	AAG05915.1:p.Ile112Phe			PA2527	muxB
CIP_BF_16	2868031	16	12,5	CDS: conserved hypothetical protein	AAG05928.1:c.1272A>C	AAG05928.1:p.Glu424Asp			PA2540
CIP_BF_16	2992240	16	12,5	CDS: NADH dehydrogenase I chain J	AAG06033.1:c.239T>A	AAG06033.1:p.Val80Glu			PA2645	nuoJ
CIP_BF_16	3291049	16	12,5	CDS: hypothetical protein	AAG06323.1:c.125A>C	AAG06323.1:p.His42Pro			PA2935
CIP_BF_16	3319595	16	12,5	CDS: conserved hypothetical protein	AAG06347.1:c.65A>C	AAG06347.1:p.Asp22Ala			PA2959
CIP_BF_16	3460984	16	12,5	CDS: aminopeptidase N	AAG06471.1:c.2054delA	AAG06471.1:p.Glu685fs			PA3083	pepN
CIP_BF_16	3612680	16	12,5	CDS: probable transcriptional regulator	AAG06613.1:c.122T>C	AAG06613.1:p.Val41Ala			PA3225
CIP_BF_16	4282628	16	12,5	CDS: hypothetical protein	AAG07212.1:c.1031A>C	AAG07212.1:p.Glu344Ala			PA3825
CIP_BF_16	4290497	16	12,5	CDS: DNA polymerase III	_chi subunit	AAG07219.1:c.71T>A	AAG07219.1:p.Leu24Gln		PA3832	holC
CIP_BF_16	5250287	24	12,5	CDS: hypothetical protein	AAG08068.1:c.332delA	AAG08068.1:p.Gln111fs			PA4681
CIP_BF_16	5605783	16	12,5	CDS: probable transcriptional regulator	AAG08374.1:c.236A>C	AAG08374.1:p.Glu79Ala			PA4989
CIP_BF_16	5607532	24	12,5	CDS: hypothetical protein	AAG08376.1:c.1037T>A	AAG08376.1:p.Leu346Gln			PA4991
CIP_BF_16	5978999	16	12,5	CDS: probable oxidoreductase	AAG08694.1:c.1211T>C	AAG08694.1:p.Leu404Pro			PA5309	pauB4
CIP_BF_16	6250897	16	12,5	CDS: ATP synthase alpha chain	AAG08941.1:c.1244A>G	AAG08941.1:p.Asp415Gly			PA5556	atpA
CIP_BF_16	440973	41	12,2	CDS: cystathionine beta-synthase	AAG03788.1:c.336_337delCGinsGC	AAG03788.1:p.Glu113Gln			PA0399
CIP_BF_16	4661343	33	12,12	CDS: probable transcriptional regulator	AAG07552.1:c.711_712insT	AAG07552.1:p.Ala238fs			PA4165
CIP_BF_16	5490791	33	12,12	CDS: probable sigma-70 factor	_ECF subfamily	AAG08281.1:c.391_392insA	AAG08281.1:p.Arg131fs		PA4896
CIP_BF_16	6199011	33	12,12	CDS: hypothetical protein	AAG08892.1:c.95A>C	AAG08892.1:p.Glu32Ala			PA5507
CIP_BF_16	5446233	33	12,12	CDS: hypothetical protein	AAG08236.1:c.55_57delAACinsGTT	AAG08236.1:p.Asn19Val			PA4851
CIP_BF_16	4739080	33	12,12	CDS: dihydroaeruginoic acid synthetase	AAG07614.1:c.2032C>A	AAG07614.1:p.Pro678Thr			PA4226	pchE
CIP_BF_16	4661340	33	12,12	CDS: probable transcriptional regulator	AAG07552.1:c.714delA	AAG07552.1:p.Gly239fs			PA4165
CIP_BF_16	574518	25	12	CDS: heme d1 biosynthesis protein NirJ	AAG03900.1:c.79_80insT	AAG03900.1:p.Pro27fs			PA0511	nirJ
CIP_BF_16	2169060	25	12	CDS: quinoprotein ethanol dehydrogenase	AAG05370.1:c.93_94insA	AAG05370.1:p.Ala32fs			PA1982	exaA
CIP_BF_16	3271907	25	12	CDS: hypothetical protein	AAG06304.1:c.500_501insA	AAG06304.1:p.Arg168fs			PA2916
CIP_BF_16	3271912	25	12	CDS: hypothetical protein	AAG06304.1:c.495_496insG	AAG06304.1:p.Ser166fs			PA2916
CIP_BF_16	5199877	25	12	CDS: hypothetical protein	AAG08020.1:c.448_449insA	AAG08020.1:p.Leu150fs			PA4632
CIP_BF_16	5217087	25	12	CDS: probable pili assembly chaperone	AAG08038.1:c.323_324insA	AAG08038.1:p.Gln109fs			PA4651	cupE4
CIP_BF_16	5250273	25	12	CDS: hypothetical protein	AAG08068.1:c.346_347insT	AAG08068.1:p.Arg116fs			PA4681
CIP_BF_16	5326555	25	12	CDS: tRNA pseudouridine 55 synthase	AAG08128.1:c.378_379insA	AAG08128.1:p.Ser127fs			PA4742	truB
CIP_BF_16	5628381	25	12	CDS: lipopolysaccharide kinase WaaP	AAG08394.1:c.291_292insG	AAG08394.1:p.Tyr98fs			PA5009	waaP
CIP_BF_16	6222281	25	12	CDS: probable sodium/proton antiporter	AAG08914.1:c.1180_1181insG	AAG08914.1:p.Met395fs			PA5529
CIP_BF_16	1321530	25	12	CDS: hypothetical protein	AAG04609.1:c.727T>A	AAG04609.1:p.Trp243Arg			PA1220
CIP_BF_16	2175246	25	12	CDS: PqqH	AAG05378.1:c.185A>C	AAG05378.1:p.Asp62Ala			PA1990	pqqH
CIP_BF_16	2706823	25	12	CDS: hypothetical protein	AAG05811.1:c.437A>T	AAG05811.1:p.Asp146Val			PA2423
CIP_BF_16	3271901	25	12	CDS: hypothetical protein	AAG06304.1:c.506T>C	AAG06304.1:p.Leu169Pro			PA2916
CIP_BF_16	3309316	25	12	CDS: probable lipase	AAG06337.1:c.926A>G	AAG06337.1:p.Asn309Ser			PA2949
CIP_BF_16	3719962	25	12	CDS: hypothetical protein	AAG06705.1:c.634A>G	AAG06705.1:p.Ser212Gly			PA3317
CIP_BF_16	4001429	25	12	CDS: 3-hydroxyisobutyrate dehydrogenase	AAG06957.1:c.664T>G	AAG06957.1:p.Trp222Gly			PA3569	mmsB
CIP_BF_16	4596994	25	12	CDS: probable sensor/response regulator hybrid	AAG07499.1:c.3109delT	AAG07499.1:p.Cys1037fs			PA4112
CIP_BF_16	5326559	25	12	CDS: tRNA pseudouridine 55 synthase	AAG08128.1:c.374delT	AAG08128.1:p.Met125fs			PA4742	truB
CIP_BF_16	5988342	25	12	CDS: hypothetical protein	AAG08703.1:c.262A>G	AAG08703.1:p.Ile88Val			PA5318
CIP_BF_16	303927	25	12	CDS: hypothetical protein	AAG03656.1:c.1104C>G	AAG03656.1:p.Ser368Arg			PA0267
CIP_BF_16	589099	25	12	CDS: probable class III pyridoxal phosphate-dependent aminotransferase	AAG03919.1:c.176C>G	AAG03919.1:p.Ala59Gly			PA0530
CIP_BF_16	1352505	25	12	CDS: alkaline protease secretion protein AprD	AAG04635.1:c.1759C>G	AAG04635.1:p.Pro587Ala			PA1246	aprD
CIP_BF_16	1732173	25	12	CDS: succinyl-CoA synthetase alpha chain	AAG04978.1:c.827C>A	AAG04978.1:p.Ser276Tyr			PA1589	sucD
CIP_BF_16	2169073	25	12	CDS: quinoprotein ethanol dehydrogenase	AAG05370.1:c.80G>C	AAG05370.1:p.Gly27Ala			PA1982	exaA
CIP_BF_16	3271904	25	12	CDS: hypothetical protein	AAG06304.1:c.503G>A	AAG06304.1:p.Arg168Gln			PA2916
CIP_BF_16	3419897	25	12	CDS: hypothetical protein	AAG06442.1:c.1610C>G	AAG06442.1:p.Pro537Arg			PA3054
CIP_BF_16	3668027	25	12	CDS: hypothetical protein	AAG06661.1:c.497G>C	AAG06661.1:p.Gly166Ala			PA3273
CIP_BF_16	4010666	25	12	CDS: probable carbohydrate kinase	AAG06967.1:c.1342G>C	AAG06967.1:p.Ala448Pro			PA3579
CIP_BF_16	4442574	25	12	CDS: hypothetical protein	AAG07349.1:c.122C>T	AAG07349.1:p.Pro41Leu			PA3962
CIP_BF_16	5074293	25	12	CDS: conserved hypothetical protein	AAG07918.1:c.122delC	AAG07918.1:p.Ala42fs			PA4530
CIP_BF_16	5557882	25	12	CDS: conserved hypothetical protein	AAG08337.1:c.948delC	AAG08337.1:p.Asp316fs			PA4952
CIP_BF_16	5628386	25	12	CDS: lipopolysaccharide kinase WaaP	AAG08394.1:c.286G>C	AAG08394.1:p.Val96Leu			PA5009	waaP
CIP_BF_16	2432545	25	12	CDS: probable porin	AAG05601.1:c.234_235delCAinsTG	AAG05601.1:p.Thr79Ala			PA2213
CIP_BF_16	2175245	25	12	CDS: PqqH	AAG05378.1:c.184G>T	AAG05378.1:p.Asp62Tyr			PA1990	pqqH
CIP_BF_16	4302806	25	12	CDS: conserved hypothetical protein	AAG07227.1:c.766delG	AAG07227.1:p.Glu256fs			PA3840
CIP_BF_16	4368494	25	12	CDS: probable transmembrane sensor	AAG07287.1:c.706G>A	AAG07287.1:p.Val236Ile			PA3900	fecR
CIP_BF_16	4981441	25	12	CDS: histidinol-phosphate aminotransferase	AAG07835.1:c.661C>A	AAG07835.1:p.Leu221Met			PA4447	hisC1
CIP_BF_16	5547358	25	12	CDS: probable GTP-binding protein	AAG08328.1:c.1027C>A	AAG08328.1:p.Leu343Met			PA4943
CIP_BF_16	5557880	25	12	CDS: conserved hypothetical protein	AAG08337.1:c.946G>C	AAG08337.1:p.Asp316His			PA4952
CIP_BF_16	379297	25	12	CDS: phosphoenolpyruvate-protein phosphotransferase PtsP	AAG03726.1:c.700T>G	AAG03726.1:p.Ser234Ala			PA0337	ptsP
CIP_BF_16	589093	25	12	CDS: probable class III pyridoxal phosphate-dependent aminotransferase	AAG03919.1:c.170T>G	AAG03919.1:p.Val57Gly			PA0530
CIP_BF_16	1321523	25	12	CDS: hypothetical protein	AAG04609.1:c.734delA	AAG04609.1:p.Glu245fs			PA1220
CIP_BF_16	1321539	25	12	CDS: hypothetical protein	AAG04609.1:c.718A>C	AAG04609.1:p.Ser240Arg			PA1220
CIP_BF_16	4063912	25	12	CDS: alcohol dehydrogenase class III	AAG07017.1:c.1076A>T	AAG07017.1:p.His359Leu			PA3629	adhC
CIP_BF_16	4368495	25	12	CDS: probable transmembrane sensor	AAG07287.1:c.707T>C	AAG07287.1:p.Val236Ala			PA3900	fecR
CIP_BF_16	4433642	25	12	CDS: conserved hypothetical protein	AAG07340.1:c.232T>C	AAG07340.1:p.Phe78Leu			PA3953
CIP_BF_16	4841296	25	12	CDS: conserved hypothetical protein	AAG07700.1:c.592delT	AAG07700.1:p.Trp198fs			PA4312
CIP_BF_16	5385122	25	12	CDS: hypothetical protein	AAG08185.1:c.155A>C	AAG08185.1:p.Gln52Pro			PA4799
CIP_BF_16	833837	17	11,76	CDS: positive regulator for alginate biosynthesis MucC	AAG04154.1:c.383_384insA	AAG04154.1:p.His129fs			PA0765	mucC
CIP_BF_16	1004032	17	11,76	CDS: hypothetical protein	AAG04309.1:c.2580_2581insG	AAG04309.1:p.Leu861fs			PA0920
CIP_BF_16	1004036	17	11,76	CDS: hypothetical protein	AAG04309.1:c.2576_2577insG	AAG04309.1:p.Asp859fs			PA0920
CIP_BF_16	2000653	17	11,76	CDS: methionine synthase	AAG05232.1:c.2941_2942insA	AAG05232.1:p.Ala981fs			PA1843	metH
CIP_BF_16	2539915	17	11,76	CDS: AmbD	AAG05691.1:c.168_169insT	AAG05691.1:p.Arg57fs			PA2303	ambD
CIP_BF_16	2892660	17	11,76	CDS: probable transport protein	AAG05946.1:c.389_390insA	AAG05946.1:p.Val131fs			PA2558
CIP_BF_16	3182697	17	11,76	CDS: hypothetical protein	AAG06217.1:c.297_298insC	AAG06217.1:p.Ala100fs			PA2829
CIP_BF_16	5463558	34	11,76	CDS: urease accessory protein	AAG08249.1:c.795_796insA	AAG08249.1:p.Ala266fs			PA4864	ureD
CIP_BF_16	744766	17	11,76	CDS: probable type II secretion system protein	AAG04075.1:c.434A>G	AAG04075.1:p.Asp145Gly			PA0686	hxcR
CIP_BF_16	1253996	17	11,76	CDS: NrdA	_catalytic component of class Ia ribonucleotide reductase	AAG04545.1:c.314T>C	AAG04545.1:p.Val105Ala		PA1156	nrdA
CIP_BF_16	1350847	17	11,76	CDS: alkaline protease secretion protein AprD	AAG04635.1:c.101A>T	AAG04635.1:p.Asn34Ile			PA1246	aprD
CIP_BF_16	1552346	17	11,76	CDS: probable ATP-binding component of ABC transporter	AAG04814.1:c.1363A>C	AAG04814.1:p.Thr455Pro			PA1425
CIP_BF_16	2000664	17	11,76	CDS: methionine synthase	AAG05232.1:c.2930delT	AAG05232.1:p.Val977fs			PA1843	metH
CIP_BF_16	2064855	17	11,76	CDS: hypothetical protein	AAG05283.1:c.691T>A	AAG05283.1:p.*231Arg			PA1894
CIP_BF_16	2064858	17	11,76	CDS: hypothetical protein	AAG05283.1:c.688T>A	AAG05283.1:p.Tyr230Asn			PA1894
CIP_BF_16	2509982	17	11,76	CDS: probable transcriptional regulator	AAG05669.1:c.353T>C	AAG05669.1:p.Leu118Pro			PA2281
CIP_BF_16	2813710	17	11,76	CDS: Multidrug efflux outer membrane protein OprN precursor	AAG05883.1:c.517A>G	AAG05883.1:p.Ser173Gly			PA2495	oprN
CIP_BF_16	3410951	17	11,76	CDS: probable D-alanyl-D-alanine carboxypeptidase	AAG06435.1:c.688A>G	AAG06435.1:p.Ser230Gly			PA3047
CIP_BF_16	3972723	17	11,76	CDS: alginate biosynthesis protein AlgX	AAG06934.1:c.1138A>C	AAG06934.1:p.Ser380Arg			PA3546	algX
CIP_BF_16	4290626	17	11,76	CDS: DNA polymerase III	_chi subunit	AAG07219.1:c.200A>C	AAG07219.1:p.Glu67Ala		PA3832	holC
CIP_BF_16	4658589	34	11,76	CDS: hypothetical protein	AAG07550.1:c.140A>G	AAG07550.1:p.Asn47Ser			PA4163
CIP_BF_16	342585	17	11,76	CDS: polyamine transport protein PotH	AAG03692.1:c.294C>G	AAG03692.1:p.Tyr98*			PA0303	spuG
CIP_BF_16	833830	17	11,76	CDS: positive regulator for alginate biosynthesis MucC	AAG04154.1:c.377delC	AAG04154.1:p.Ala126fs			PA0765	mucC
CIP_BF_16	939760	17	11,76	CDS: probable ATP-binding/permease fusion ABC transporter	AAG04249.1:c.1729C>G	AAG04249.1:p.Gln577Glu			PA0860
CIP_BF_16	1008527	17	11,76	CDS: DNA Polymerase IV	_DinB	AAG04312.1:c.578C>T	AAG04312.1:p.Ala193Val		PA0923	dinB
CIP_BF_16	1161439	17	11,76	CDS: branched-chain amino acid transport protein BraD	AAG04462.1:c.157G>C	AAG04462.1:p.Ala53Pro			PA1073	braD
CIP_BF_16	1687300	17	11,76	CDS: probable cation-transporting P-type ATPase	AAG04938.1:c.77G>C	AAG04938.1:p.Gly26Ala			PA1549
CIP_BF_16	1792482	17	11,76	CDS: probable chemotaxis transducer	AAG05035.1:c.1403C>G	AAG05035.1:p.Ala468Gly			PA1646
CIP_BF_16	1962813	17	11,76	CDS: probable ATP-binding component of ABC transporter	AAG05196.1:c.844G>A	AAG05196.1:p.Val282Ile			PA1807	nppD
CIP_BF_16	2013765	17	11,76	CDS: conserved hypothetical protein	AAG05243.1:c.1059G>T	AAG05243.1:p.Glu353Asp			PA1854
CIP_BF_16	2060849	17	11,76	CDS: probable glutathione S-transferase	AAG05279.1:c.341G>T	AAG05279.1:p.Ser114Ile			PA1890
CIP_BF_16	2134544	17	11,76	CDS: ribose operon repressor RbsR	AAG05337.1:c.152C>T	AAG05337.1:p.Ala51Val			PA1949	rbsR
CIP_BF_16	2539918	17	11,76	CDS: AmbD	AAG05691.1:c.165delG	AAG05691.1:p.Leu56fs			PA2303	ambD
CIP_BF_16	2643286	17	11,76	CDS: PvdR	AAG05777.1:c.1156C>G	AAG05777.1:p.Pro386Ala			PA2389	pvdR
CIP_BF_16	2892647	17	11,76	CDS: probable transport protein	AAG05946.1:c.377C>T	AAG05946.1:p.Pro126Leu			PA2558
CIP_BF_16	2892650	17	11,76	CDS: probable transport protein	AAG05946.1:c.380C>G	AAG05946.1:p.Ala127Gly			PA2558
CIP_BF_16	3143840	17	11,76	CDS: carboxypeptidase G2 precursor	AAG06175.1:c.689C>G	AAG06175.1:p.Ala230Gly			PA2787	cpg2
CIP_BF_16	3380199	17	11,76	CDS: probable ATP-binding component of ABC transporter	AAG06407.1:c.1539G>T	AAG06407.1:p.Lys513Asn			PA3019
CIP_BF_16	3430292	34	11,76	CDS: PelB	AAG06451.1:c.776G>T	AAG06451.1:p.Gly259Val			PA3063	pelB
CIP_BF_16	3738926	17	11,76	CDS: hypothetical protein	AAG06717.1:c.152C>A	AAG06717.1:p.Ala51Glu			PA3329
CIP_BF_16	4821096	17	11,76	CDS: two-component response regulator	_PprB	AAG07684.1:c.565C>G	AAG07684.1:p.Pro189Ala		PA4296	pprB
CIP_BF_16	4821102	17	11,76	CDS: two-component response regulator	_PprB	AAG07684.1:c.571C>G	AAG07684.1:p.Pro191Ala		PA4296	pprB
CIP_BF_16	5049848	17	11,76	CDS: lipopolysaccharide biosynthetic protein LpxO1	AAG07900.1:c.80C>T	AAG07900.1:p.Ser27Leu			PA4512	lpxO1
CIP_BF_16	5274688	17	11,76	CDS: acetolactate synthase large subunit	AAG08082.1:c.1045G>T	AAG08082.1:p.Ala349Ser			PA4696	ilvI
CIP_BF_16	5361666	17	11,76	CDS: hypothetical protein	AAG08159.1:c.81C>A	AAG08159.1:p.Asp27Glu			PA4773
CIP_BF_16	5776026	17	11,76	CDS: hypothetical protein	AAG08511.1:c.62G>A	AAG08511.1:p.Arg21His			PA5126
CIP_BF_16	5864971	17	11,76	CDS: hypothetical protein	AAG08594.1:c.1147C>A	AAG08594.1:p.Leu383Met			PA5209
CIP_BF_16	8327	17	11,76	CDS: conserved hypothetical protein	AAG03396.1:c.13C>G	AAG03396.1:p.Leu5Val			PA0006
CIP_BF_16	963219	17	11,76	CDS: hypothetical protein	AAG04270.1:c.256G>A	AAG04270.1:p.Ala86Thr			PA0881
CIP_BF_16	1552341	17	11,76	CDS: probable ATP-binding component of ABC transporter	AAG04814.1:c.1358G>T	AAG04814.1:p.Cys453Phe			PA1425
CIP_BF_16	1792481	17	11,76	CDS: probable chemotaxis transducer	AAG05035.1:c.1402G>C	AAG05035.1:p.Ala468Pro			PA1646
CIP_BF_16	1938821	17	11,76	CDS: hypothetical protein	AAG05178.1:c.592C>A	AAG05178.1:p.Arg198Ser			PA1789
CIP_BF_16	2167181	17	11,76	CDS: hypothetical protein	AAG05369.1:c.47C>G	AAG05369.1:p.Ala16Gly			PA1981
CIP_BF_16	2167190	17	11,76	CDS: hypothetical protein	AAG05369.1:c.38C>G	AAG05369.1:p.Ala13Gly			PA1981
CIP_BF_16	2384581	17	11,76	CDS: hypothetical protein	AAG05551.1:c.2022C>G	AAG05551.1:p.Ser674Arg			PA2163
CIP_BF_16	2813674	17	11,76	CDS: Multidrug efflux outer membrane protein OprN precursor	AAG05883.1:c.481G>T	AAG05883.1:p.Glu161*			PA2495	oprN
CIP_BF_16	2892656	17	11,76	CDS: probable transport protein	AAG05946.1:c.386G>C	AAG05946.1:p.Gly129Ala			PA2558
CIP_BF_16	2892663	17	11,76	CDS: probable transport protein	AAG05946.1:c.393delG	AAG05946.1:p.Val132fs			PA2558
CIP_BF_16	3182697	17	11,76	CDS: hypothetical protein	AAG06217.1:c.298G>A	AAG06217.1:p.Ala100Thr			PA2829
CIP_BF_16	3191219	17	11,76	CDS: probable outer membrane protein precursor	AAG06225.1:c.1009G>C	AAG06225.1:p.Gly337Arg			PA2837
CIP_BF_16	3253069	17	11,76	CDS: probable transcriptional regulator	AAG06285.1:c.22C>T	AAG06285.1:p.Gln8*			PA2897
CIP_BF_16	3430287	34	11,76	CDS: PelB	AAG06451.1:c.781delC	AAG06451.1:p.Arg261fs			PA3063	pelB
CIP_BF_16	3557343	17	11,76	CDS: DNA gyrase subunit A	AAG06556.1:c.1856C>A	AAG06556.1:p.Pro619Gln			PA3168	gyrA
CIP_BF_16	3971676	17	11,76	CDS: alginate biosynthesis protein AlgX	AAG06934.1:c.91delG	AAG06934.1:p.Ala31fs			PA3546	algX
CIP_BF_16	3972325	17	11,76	CDS: alginate biosynthesis protein AlgX	AAG06934.1:c.740G>T	AAG06934.1:p.Gly247Val			PA3546	algX
CIP_BF_16	4257959	17	11,76	CDS: conserved hypothetical protein	AAG07186.1:c.1219C>G	AAG07186.1:p.Leu407Val			PA3799
CIP_BF_16	4257960	17	11,76	CDS: conserved hypothetical protein	AAG07186.1:c.1218C>G	AAG07186.1:p.His406Gln			PA3799
CIP_BF_16	4475759	17	11,76	CDS: probable epoxide hydrolase	AAG07381.1:c.91C>G	AAG07381.1:p.His31Asp			PA3994
CIP_BF_16	4690975	17	11,76	CDS: probable permease of ABC transporter	AAG07580.1:c.372C>A	AAG07580.1:p.Asp124Glu			PA4193
CIP_BF_16	5841927	17	11,76	CDS: probable 3-hydroxyacyl-CoA dehydrogenase	AAG08573.1:c.206C>G	AAG08573.1:p.Ala69Gly			PA5188
CIP_BF_16	6199020	34	11,76	CDS: hypothetical protein	AAG08892.1:c.104G>T	AAG08892.1:p.Arg35Leu			PA5507
CIP_BF_16	4344410	34	11,76	CDS: nitrite extrusion protein 1	AAG07264.1:c.424_426delAACinsGTT	AAG07264.1:p.Asn142Val			PA3877	narK1
CIP_BF_16	756483	17	11,76	CDS: hypothetical protein	AAG04079.1:c.6527delT	AAG04079.1:p.Val2176fs			PA0690	pdtA
CIP_BF_16	917358	17	11,76	CDS: probable glycosyl transferase	AAG04231.1:c.1172A>C	AAG04231.1:p.Glu391Ala			PA0842
CIP_BF_16	917364	17	11,76	CDS: probable glycosyl transferase	AAG04231.1:c.1166A>C	AAG04231.1:p.Lys389Thr			PA0842
CIP_BF_16	1634948	17	11,76	CDS: molybdopterin biosynthetic protein A2	AAG04894.1:c.221T>C	AAG04894.1:p.Leu74Pro			PA1505	moaA2
CIP_BF_16	1668006	17	11,76	CDS: DNA ligase	AAG04918.1:c.1982T>G	AAG04918.1:p.Leu661Arg			PA1529	lig
CIP_BF_16	1796216	17	11,76	CDS: probable short-chain dehydrogenase	AAG05038.1:c.79T>C	AAG05038.1:p.Phe27Leu			PA1649
CIP_BF_16	1938817	17	11,76	CDS: hypothetical protein	AAG05178.1:c.596delA	AAG05178.1:p.Glu199fs			PA1789
CIP_BF_16	2000677	17	11,76	CDS: methionine synthase	AAG05232.1:c.2917A>G	AAG05232.1:p.Thr973Ala			PA1843	metH
CIP_BF_16	2043555	17	11,76	CDS: hypothetical protein	AAG05263.1:c.7115T>A	AAG05263.1:p.Ile2372Asn			PA1874
CIP_BF_16	2151442	17	11,76	CDS: hypothetical protein	AAG05358.1:c.85A>G	AAG05358.1:p.Ser29Gly			PA1970
CIP_BF_16	2539910	17	11,76	CDS: AmbD	AAG05691.1:c.173delA	AAG05691.1:p.Asp58fs			PA2303	ambD
CIP_BF_16	2730401	17	11,76	CDS: hypothetical protein	AAG05822.1:c.121delA	AAG05822.1:p.Ser41fs			PA2434
CIP_BF_16	2930402	17	11,76	CDS: hypothetical protein	AAG05977.1:c.396delA	AAG05977.1:p.Gln132fs			PA2589
CIP_BF_16	3144906	17	11,76	CDS: probable chemotaxis transducer	AAG06176.1:c.1102A>T	AAG06176.1:p.Ile368Phe			PA2788
CIP_BF_16	3566737	17	11,76	CDS: glutamate/sodium ion symporter	_GltS	AAG06564.1:c.575delT	AAG06564.1:p.Val192fs		PA3176	gltS
CIP_BF_16	4084171	17	11,76	CDS: UDP-3-O-[3-hydroxylauroyl] glucosamine N-acyltransferase	AAG07034.1:c.335A>C	AAG07034.1:p.Asp112Ala			PA3646	lpxD
CIP_BF_16	5361652	17	11,76	CDS: hypothetical protein	AAG08159.1:c.67T>G	AAG08159.1:p.Phe23Val			PA4773
CIP_BF_16	6258974	17	11,76	CDS: glucose-inhibited division protein A	AAG08950.1:c.224A>C	AAG08950.1:p.Asp75Ala			PA5565	gidA
CIP_BF_16	76159	43	11,63	CDS: hypothetical protein	AAG03453.1:c.879G>C	AAG03453.1:p.Glu293Asp			PA0063
CIP_BF_16	1321537	26	11,54	CDS: hypothetical protein	AAG04609.1:c.720_721insT	AAG04609.1:p.Leu241fs			PA1220
CIP_BF_16	4433631	26	11,54	CDS: conserved hypothetical protein	AAG07340.1:c.220_221insG	AAG07340.1:p.Pro74fs			PA3953
CIP_BF_16	4596992	26	11,54	CDS: probable sensor/response regulator hybrid	AAG07499.1:c.3111_3112insA	AAG07499.1:p.Val1038fs			PA4112
CIP_BF_16	303913	26	11,54	CDS: hypothetical protein	AAG03656.1:c.1090A>G	AAG03656.1:p.Thr364Ala			PA0267
CIP_BF_16	1200524	26	11,54	CDS: probable major facilitator superfamily (MFS) transporter	AAG04497.1:c.697T>G	AAG04497.1:p.Phe233Val			PA1108
CIP_BF_16	3810187	26	11,54	CDS: probable outer membrane protein precursor	AAG06792.1:c.427T>C	AAG06792.1:p.Phe143Leu			PA3404
CIP_BF_16	4696442	26	11,54	CDS: probable AMP-binding enzyme	AAG07585.1:c.162delA	AAG07585.1:p.Arg55fs			PA4198
CIP_BF_16	5449664	26	11,54	CDS: phosphoribosylaminoimidazolecarboxamide formyltransferase	AAG08239.1:c.619A>G	AAG08239.1:p.Thr207Ala			PA4854	purH
CIP_BF_16	5930774	26	11,54	CDS: conserved hypothetical protein	AAG08651.1:c.1904T>C	AAG08651.1:p.Leu635Pro			PA5266	vgrG6
CIP_BF_16	6222278	26	11,54	CDS: probable sodium/proton antiporter	AAG08914.1:c.1178A>T	AAG08914.1:p.Gln393Leu			PA5529
CIP_BF_16	4730459	26	11,54	CDS: pyochelin biosynthetic protein PchG	AAG07612.1:c.913_914delGTinsCA	AAG07612.1:p.Val305Gln			PA4224	pchG
CIP_BF_16	257052	26	11,54	CDS: probable CoA transferase	_subunit B	AAG03616.1:c.724C>G	AAG03616.1:p.Leu242Val		PA0227
CIP_BF_16	498332	26	11,54	CDS: probable transporter	AAG03832.1:c.1462C>A	AAG03832.1:p.Pro488Thr			PA0443
CIP_BF_16	870558	26	11,54	CDS: probable aconitate hydratase	AAG04183.1:c.2298G>T	AAG04183.1:p.Glu766Asp			PA0794
CIP_BF_16	1774986	26	11,54	CDS: probable acyl-CoA dehydrogenase	AAG05020.1:c.384C>G	AAG05020.1:p.Asp128Glu			PA1631
CIP_BF_16	2101720	26	11,54	CDS: hypothetical protein	AAG05311.1:c.2269C>T	AAG05311.1:p.Leu757Phe			PA1923
CIP_BF_16	2175240	26	11,54	CDS: PqqH	AAG05378.1:c.179C>A	AAG05378.1:p.Ala60Glu			PA1990	pqqH
CIP_BF_16	2393601	26	11,54	CDS: hypothetical protein	AAG05558.1:c.178C>A	AAG05558.1:p.Pro60Thr			PA2170
CIP_BF_16	5385125	26	11,54	CDS: hypothetical protein	AAG08185.1:c.152G>T	AAG08185.1:p.Trp51Leu			PA4799
CIP_BF_16	5628372	26	11,54	CDS: lipopolysaccharide kinase WaaP	AAG08394.1:c.300G>C	AAG08394.1:p.Glu100Asp			PA5009	waaP
CIP_BF_16	5930786	26	11,54	CDS: conserved hypothetical protein	AAG08651.1:c.1892G>C	AAG08651.1:p.Gly631Ala			PA5266	vgrG6
CIP_BF_16	5974077	26	11,54	CDS: conserved hypothetical protein	AAG08690.1:c.101G>C	AAG08690.1:p.Gly34Ala			PA5305
CIP_BF_16	5522835	26	11,54	CDS: conserved hypothetical protein	AAG08308.1:c.450_451delCCinsGG	AAG08308.1:p.His150_Leu151delinsGlnVal			PA4923
CIP_BF_16	6048663	26	11,54	CDS: choline dehydrogenase	AAG08757.1:c.385_387delAAGinsCTT	AAG08757.1:p.Lys129Leu			PA5372	betA
CIP_BF_16	1316578	26	11,54	CDS: hypothetical protein	AAG04604.1:c.625delC	AAG04604.1:p.Leu209fs			PA1215
CIP_BF_16	2393598	26	11,54	CDS: hypothetical protein	AAG05558.1:c.175delG	AAG05558.1:p.Gly59fs			PA2170
CIP_BF_16	3617550	26	11,54	CDS: conserved hypothetical protein	AAG06618.1:c.918C>G	AAG06618.1:p.Ile306Met			PA3230
CIP_BF_16	4433636	26	11,54	CDS: conserved hypothetical protein	AAG07340.1:c.226delG	AAG07340.1:p.Val76fs			PA3953
CIP_BF_16	4696464	26	11,54	CDS: probable AMP-binding enzyme	AAG07585.1:c.184G>A	AAG07585.1:p.Gly62Arg			PA4198
CIP_BF_16	5551554	26	11,54	CDS: DNA mismatch repair protein MutL	AAG08331.1:c.128C>A	AAG08331.1:p.Ser43Tyr			PA4946	mutL
CIP_BF_16	5628378	26	11,54	CDS: lipopolysaccharide kinase WaaP	AAG08394.1:c.294delC	AAG08394.1:p.Tyr98fs			PA5009	waaP
CIP_BF_16	5930777	26	11,54	CDS: conserved hypothetical protein	AAG08651.1:c.1901C>T	AAG08651.1:p.Pro634Leu			PA5266	vgrG6
CIP_BF_16	503854	26	11,54	CDS: glutaryl-CoA dehydrogenase	AAG03836.1:c.47A>T	AAG03836.1:p.Asp16Val			PA0447	gcdH
CIP_BF_16	2394780	26	11,54	CDS: hypothetical protein	AAG05560.1:c.599T>A	AAG05560.1:p.Leu200His			PA2172
CIP_BF_16	3445401	26	11,54	CDS: hypothetical protein	AAG06461.1:c.166T>A	AAG06461.1:p.Trp56Arg			PA3073
CIP_BF_16	4893190	26	11,54	CDS: probable transporter	AAG07753.1:c.443T>C	AAG07753.1:p.Leu148Pro			PA4365	lysE
CIP_BF_16	5930790	26	11,54	CDS: conserved hypothetical protein	AAG08651.1:c.1888A>G	AAG08651.1:p.Ser630Gly			PA5266	vgrG6
CIP_BF_16	3738938	26	11,54	CDS: hypothetical protein	AAG06717.1:c.164_165delTGinsGC	AAG06717.1:p.Leu55Arg			PA3329
CIP_BF_16	5490799	35	11,43	CDS: probable sigma-70 factor	_ECF subfamily	AAG08281.1:c.383delT	AAG08281.1:p.Leu128fs		PA4896
CIP_BF_16	4881686	35	11,43	CDS: conserved hypothetical protein	AAG07741.1:c.213_215delTTTinsAAA	AAG07741.1:p.Phe72Asn			PA4353
CIP_BF_16	4385381	35	11,43	CDS: molybdopterin biosynthetic protein B1	AAG07302.1:c.418_419delTCinsGA	AAG07302.1:p.Ser140Glu			PA3915	moaB1
CIP_BF_16	374353	35	11,43	CDS: hypothetical protein	AAG03722.1:c.111delT	AAG03722.1:p.Asp37fs			PA0333
CIP_BF_16	5463562	35	11,43	CDS: urease accessory protein	AAG08249.1:c.800delT	AAG08249.1:p.Leu267fs			PA4864	ureD
CIP_BF_16	14814	27	11,11	CDS: probable 2-OH-lauroyltransferase	AAG03401.1:c.579_580insA	AAG03401.1:p.Ala194fs			PA0011	htrB1
CIP_BF_16	14822	27	11,11	CDS: probable 2-OH-lauroyltransferase	AAG03401.1:c.587_588insG	AAG03401.1:p.Ala197fs			PA0011	htrB1
CIP_BF_16	2539905	18	11,11	CDS: AmbD	AAG05691.1:c.178_179insC	AAG05691.1:p.Leu60fs			PA2303	ambD
CIP_BF_16	2539930	18	11,11	CDS: AmbD	AAG05691.1:c.153_154insAT	AAG05691.1:p.Ala52fs			PA2303	ambD
CIP_BF_16	2930391	18	11,11	CDS: hypothetical protein	AAG05977.1:c.407_408insT	AAG05977.1:p.Ala137fs			PA2589
CIP_BF_16	3302431	18	11,11	CDS: cobalamin biosynthetic protein CobN	AAG06332.1:c.1931_1932insCG	AAG06332.1:p.Leu644fs			PA2944	cobN
CIP_BF_16	3711970	18	11,11	CDS: conserved hypothetical protein	AAG06698.1:c.435_436insG	AAG06698.1:p.Arg146fs			PA3310
CIP_BF_16	4433647	27	11,11	CDS: conserved hypothetical protein	AAG07340.1:c.236_237insC	AAG07340.1:p.Gln79fs			PA3953
CIP_BF_16	4696469	27	11,11	CDS: probable AMP-binding enzyme	AAG07585.1:c.188_189insT	AAG07585.1:p.Gly64fs			PA4198
CIP_BF_16	4917801	27	11,11	CDS: conserved hypothetical protein	AAG07775.1:c.330_331insG	AAG07775.1:p.Leu111fs			PA4387
CIP_BF_16	49887	36	11,11	CDS: probable hemagglutinin	AAG03431.1:c.6974A>C	AAG03431.1:p.Gln2325Pro			PA0041
CIP_BF_16	316052	27	11,11	CDS: sulfate transport protein CysT	AAG03671.1:c.578delT	AAG03671.1:p.Leu193fs			PA0282	cysT
CIP_BF_16	436885	18	11,11	CDS: twitching motility protein PilT	AAG03784.1:c.316A>T	AAG03784.1:p.Met106Leu			PA0395	pilT
CIP_BF_16	569677	18	11,11	CDS: probable acyl-CoA dehydrogenase	AAG03897.1:c.676A>T	AAG03897.1:p.Lys226*			PA0508
CIP_BF_16	569678	18	11,11	CDS: probable acyl-CoA dehydrogenase	AAG03897.1:c.677A>C	AAG03897.1:p.Lys226Thr			PA0508
CIP_BF_16	975560	18	11,11	CDS: hypothetical protein	AAG04280.1:c.1079A>G	AAG04280.1:p.Gln360Arg			PA0891
CIP_BF_16	1017456	18	11,11	CDS: two-component sensor	AAG04319.1:c.800A>G	AAG04319.1:p.Glu267Gly			PA0930
CIP_BF_16	1196661	18	11,11	CDS: flagellum-specific ATP synthase FliI	AAG04493.1:c.641A>C	AAG04493.1:p.Asp214Ala			PA1104	fliI
CIP_BF_16	1360394	27	11,11	CDS: probable L-malate dehydrogenase	AAG04641.1:c.805A>T	AAG04641.1:p.Ile269Phe			PA1252	dpkA
CIP_BF_16	1533659	18	11,11	CDS: acetylpolyamine aminohydrolase	AAG04798.1:c.422A>T	AAG04798.1:p.Gln141Leu			PA1409	aphA
CIP_BF_16	1663107	18	11,11	CDS: conserved hypothetical protein	AAG04916.1:c.1696A>C	AAG04916.1:p.Lys566Gln			PA1527
CIP_BF_16	1729692	18	11,11	CDS: lipoamide dehydrogenase-glc	AAG04976.1:c.1277A>T	AAG04976.1:p.Glu426Val			PA1587	lpd
CIP_BF_16	1814509	18	11,11	CDS: probable transcriptional regulator	AAG05052.1:c.1115A>T	AAG05052.1:p.Asp372Val			PA1663	sfa2
CIP_BF_16	2136136	18	11,11	CDS: ribokinase	AAG05338.1:c.677A>T	AAG05338.1:p.Gln226Leu			PA1950	rbsK
CIP_BF_16	2264890	27	11,11	CDS: copper resistance protein A precursor	AAG05453.1:c.88T>A	AAG05453.1:p.Trp30Arg			PA2065	pcoA
CIP_BF_16	2488729	18	11,11	CDS: transcriptional regulator PtxS	AAG05647.1:c.874A>C	AAG05647.1:p.Ile292Leu			PA2259	ptxS
CIP_BF_16	2515018	18	11,11	CDS: hypothetical protein	AAG05674.1:c.1177A>G	AAG05674.1:p.Ser393Gly			PA2286
CIP_BF_16	2539901	18	11,11	CDS: AmbD	AAG05691.1:c.182T>G	AAG05691.1:p.Leu61Arg			PA2303	ambD
CIP_BF_16	2643290	18	11,11	CDS: PvdR	AAG05777.1:c.1160A>T	AAG05777.1:p.Asp387Val			PA2389	pvdR
CIP_BF_16	2706826	27	11,11	CDS: hypothetical protein	AAG05811.1:c.440A>T	AAG05811.1:p.Asp147Val			PA2423
CIP_BF_16	2706829	27	11,11	CDS: hypothetical protein	AAG05811.1:c.443A>T	AAG05811.1:p.Asp148Val			PA2423
CIP_BF_16	2892692	18	11,11	CDS: probable transport protein	AAG05946.1:c.422A>G	AAG05946.1:p.Glu141Gly			PA2558
CIP_BF_16	2930397	18	11,11	CDS: hypothetical protein	AAG05977.1:c.401T>C	AAG05977.1:p.Leu134Pro			PA2589
CIP_BF_16	2988777	18	11,11	CDS: NADH dehydrogenase I chain G	AAG06030.1:c.1057A>C	AAG06030.1:p.Met353Leu			PA2642	nuoG
CIP_BF_16	2989170	18	11,11	CDS: NADH dehydrogenase I chain G	AAG06030.1:c.1450A>G	AAG06030.1:p.Thr484Ala			PA2642	nuoG
CIP_BF_16	3101063	18	11,11	CDS: phenylalanyl-tRNA synthetase	_beta subunit	AAG06127.1:c.1432delT	AAG06127.1:p.Tyr478fs		PA2739	pheT
CIP_BF_16	3440683	18	11,11	CDS: NAD-dependent glutamate dehydrogenase	AAG06456.1:c.758T>C	AAG06456.1:p.Val253Ala			PA3068	gdhB
CIP_BF_16	3627812	18	11,11	CDS: conserved hypothetical protein	AAG06628.1:c.304A>T	AAG06628.1:p.Ile102Phe			PA3240
CIP_BF_16	3678626	18	11,11	CDS: hypothetical protein	AAG06674.1:c.761T>A	AAG06674.1:p.Leu254Gln			PA3286
CIP_BF_16	3802456	27	11,11	CDS: NosL protein	AAG06784.1:c.509A>C	AAG06784.1:p.Asp170Ala			PA3396	nosL
CIP_BF_16	4135691	18	11,11	CDS: conserved hypothetical protein	AAG07081.1:c.283T>A	AAG07081.1:p.Cys95Ser			PA3693
CIP_BF_16	4816764	18	11,11	CDS: two-component sensor PprA	AAG07681.1:c.2585T>A	AAG07681.1:p.Leu862Gln			PA4293	pprA
CIP_BF_16	4917799	27	11,11	CDS: conserved hypothetical protein	AAG07775.1:c.332T>A	AAG07775.1:p.Leu111Gln			PA4387
CIP_BF_16	4926967	18	11,11	CDS: probable two-component response regulator	AAG07784.1:c.1069delA	AAG07784.1:p.Ile357fs			PA4396
CIP_BF_16	4926973	18	11,11	CDS: probable two-component response regulator	AAG07784.1:c.1075A>T	AAG07784.1:p.Thr359Ser			PA4396
CIP_BF_16	4958127	18	11,11	CDS: conserved hypothetical protein	AAG07811.1:c.419A>T	AAG07811.1:p.Gln140Leu			PA4423
CIP_BF_16	5110707	18	11,11	CDS: riboflavin kinase/FAD synthase	AAG07949.1:c.38T>C	AAG07949.1:p.Leu13Pro			PA4561	ribF
CIP_BF_16	5163263	18	11,11	CDS: conserved hypothetical protein	AAG07992.1:c.214T>A	AAG07992.1:p.Cys72Ser			PA4604
CIP_BF_16	5199866	27	11,11	CDS: hypothetical protein	AAG08020.1:c.459delT	AAG08020.1:p.His153fs			PA4632
CIP_BF_16	5372082	18	11,11	CDS: probable transcriptional regulator	AAG08170.1:c.283A>T	AAG08170.1:p.Ile95Phe			PA4784
CIP_BF_16	5449671	27	11,11	CDS: phosphoribosylaminoimidazolecarboxamide formyltransferase	AAG08239.1:c.626A>T	AAG08239.1:p.Asp209Val			PA4854	purH
CIP_BF_16	5551555	27	11,11	CDS: DNA mismatch repair protein MutL	AAG08331.1:c.127T>A	AAG08331.1:p.Ser43Thr			PA4946	mutL
CIP_BF_16	5615309	18	11,11	CDS: transport protein MsbA	AAG08382.1:c.236T>C	AAG08382.1:p.Leu79Pro			PA4997	msbA
CIP_BF_16	14817	27	11,11	CDS: probable 2-OH-lauroyltransferase	AAG03401.1:c.583delC	AAG03401.1:p.Arg195fs			PA0011	htrB1
CIP_BF_16	199706	18	11,11	CDS: aerotaxis transducer Aer2	AAG03566.1:c.1934delG	AAG03566.1:p.Ser645fs			PA0176	aer2
CIP_BF_16	456230	36	11,11	CDS: component of chemotactic signal transduction system	AAG03802.1:c.2105delC	AAG03802.1:p.Ala702fs			PA0413	chpA
CIP_BF_16	569674	18	11,11	CDS: probable acyl-CoA dehydrogenase	AAG03897.1:c.673C>G	AAG03897.1:p.Pro225Ala			PA0508
CIP_BF_16	744777	18	11,11	CDS: probable type II secretion system protein	AAG04075.1:c.445C>T	AAG04075.1:p.Pro149Ser			PA0686	hxcR
CIP_BF_16	752291	18	11,11	CDS: hypothetical protein	AAG04079.1:c.2335delC	AAG04079.1:p.Pro779fs			PA0690	pdtA
CIP_BF_16	1017446	18	11,11	CDS: two-component sensor	AAG04319.1:c.790C>G	AAG04319.1:p.Leu264Val			PA0930
CIP_BF_16	1557176	18	11,11	CDS: probable cation-transporting P-type ATPase	AAG04818.1:c.2165C>A	AAG04818.1:p.Pro722Gln			PA1429
CIP_BF_16	1792475	18	11,11	CDS: probable chemotaxis transducer	AAG05035.1:c.1396C>G	AAG05035.1:p.Arg466Gly			PA1646
CIP_BF_16	1796262	18	11,11	CDS: probable short-chain dehydrogenase	AAG05038.1:c.125C>G	AAG05038.1:p.Ala42Gly			PA1649
CIP_BF_16	2216961	18	11,11	CDS: glutathione reductase	AAG05413.1:c.274C>A	AAG05413.1:p.Gln92Lys			PA2025	gor
CIP_BF_16	2265779	18	11,11	CDS: probable hydrolase	AAG05455.1:c.651G>T	AAG05455.1:p.Arg217Ser			PA2067
CIP_BF_16	2539925	18	11,11	CDS: AmbD	AAG05691.1:c.158G>C	AAG05691.1:p.Gly53Ala			PA2303	ambD
CIP_BF_16	2840846	18	11,11	CDS: Resistance-Nodulation-Cell Division (RND) divalent metal cation efflux membrane fusion protein CzcB precursor	AAG05909.1:c.1121G>C	AAG05909.1:p.Gly374Ala			PA2521	czcB
CIP_BF_16	2892689	18	11,11	CDS: probable transport protein	AAG05946.1:c.419C>G	AAG05946.1:p.Ala140Gly			PA2558
CIP_BF_16	2989164	18	11,11	CDS: NADH dehydrogenase I chain G	AAG06030.1:c.1444C>G	AAG06030.1:p.Arg482Gly			PA2642	nuoG
CIP_BF_16	3143842	18	11,11	CDS: carboxypeptidase G2 precursor	AAG06175.1:c.691C>G	AAG06175.1:p.Pro231Ala			PA2787	cpg2
CIP_BF_16	3194340	27	11,11	CDS: probable ATP-dependent RNA helicase	AAG06228.1:c.1250G>T	AAG06228.1:p.Arg417Leu			PA2840
CIP_BF_16	3210749	18	11,11	CDS: conserved hypothetical protein	AAG06246.1:c.769C>G	AAG06246.1:p.Arg257Gly			PA2858
CIP_BF_16	3245747	27	11,11	CDS: geranyl-CoA carboxylase	_alpha-subunit (biotin-containing)	AAG06279.1:c.1403C>G	AAG06279.1:p.Ala468Gly		PA2891	atuF
CIP_BF_16	3276753	18	11,11	CDS: probable transcriptional regulator	AAG06309.1:c.556G>C	AAG06309.1:p.Gly186Arg			PA2921
CIP_BF_16	3505113	18	11,11	CDS: probable transcriptional regulator	AAG06510.1:c.235C>A	AAG06510.1:p.Arg79Ser			PA3122
CIP_BF_16	3563245	18	11,11	CDS: probable hydrolase	AAG06560.1:c.445C>G	AAG06560.1:p.Pro149Ala			PA3172
CIP_BF_16	3603483	18	11,11	CDS: hypothetical protein	AAG06602.1:c.157C>G	AAG06602.1:p.Pro53Ala			PA3214
CIP_BF_16	3604016	27	11,11	CDS: probable transcriptional regulator	AAG06603.1:c.992G>T	AAG06603.1:p.Arg331Leu			PA3215
CIP_BF_16	3678628	18	11,11	CDS: hypothetical protein	AAG06674.1:c.759G>T	AAG06674.1:p.Glu253Asp			PA3286
CIP_BF_16	4022944	27	11,11	CDS: probable acyl-CoA thiolase	AAG06977.1:c.234delG	AAG06977.1:p.Arg79fs			PA3589
CIP_BF_16	4092589	18	11,11	CDS: uridylate kinase	AAG07042.1:c.380G>A	AAG07042.1:p.Arg127His			PA3654	pyrH
CIP_BF_16	4479366	18	11,11	CDS: D-ala-D-ala-carboxypeptidase	AAG07386.1:c.774G>T	AAG07386.1:p.Glu258Asp			PA3999	dacC
CIP_BF_16	4972993	18	11,11	CDS: tryptophanyl-tRNA synthetase	AAG07827.1:c.340G>A	AAG07827.1:p.Ala114Thr			PA4439	trpS
CIP_BF_16	5199873	27	11,11	CDS: hypothetical protein	AAG08020.1:c.452G>T	AAG08020.1:p.Arg151Leu			PA4632
CIP_BF_16	5452921	18	11,11	CDS: RetS (Regulator of Exopolysaccharide and Type III Secretion)	AAG08241.1:c.772C>G	AAG08241.1:p.Leu258Val			PA4856	retS
CIP_BF_16	5522426	18	11,11	CDS: conserved hypothetical protein	AAG08308.1:c.41C>A	AAG08308.1:p.Pro14His			PA4923
CIP_BF_16	5930781	27	11,11	CDS: conserved hypothetical protein	AAG08651.1:c.1897G>C	AAG08651.1:p.Ala633Pro			PA5266	vgrG6
CIP_BF_16	6163928	27	11,11	CDS: conserved hypothetical protein	AAG08858.1:c.1708delC	AAG08858.1:p.Leu570fs			PA5473
CIP_BF_16	1228161	27	11,11	CDS: probable transcriptional regulator	AAG04525.1:c.688_689delCAinsTG	AAG04525.1:p.Gln230Trp			PA1136
CIP_BF_16	4799394	27	11,11	CDS: exodeoxyribonuclease V alpha chain	AAG07671.1:c.2069_2071delAGGinsCCT	AAG07671.1:p.Lys690_Val691delinsThrLeu			PA4283	recD
CIP_BF_16	892462	18	11,11	CDS: conserved hypothetical protein	AAG04203.1:c.358_359delCGinsGA	AAG04203.1:p.Arg120Asp			PA0814
CIP_BF_16	3302438	18	11,11	CDS: cobalamin biosynthetic protein CobN	AAG06332.1:c.1923_1924delCG	AAG06332.1:p.Glu642fs			PA2944	cobN
CIP_BF_16	3446591	36	11,11	CDS: hypothetical protein	AAG06462.1:c.337_338delCTinsAG	AAG06462.1:p.Leu113Arg			PA3074
CIP_BF_16	655464	18	11,11	CDS: organic solvent tolerance protein OstA precursor	AAG03984.1:c.1064C>G	AAG03984.1:p.Thr355Arg			PA0595	lptD
CIP_BF_16	1008535	18	11,11	CDS: DNA Polymerase IV	_DinB	AAG04312.1:c.586G>C	AAG04312.1:p.Gly196Arg		PA0923	dinB
CIP_BF_16	1008536	18	11,11	CDS: DNA Polymerase IV	_DinB	AAG04312.1:c.587G>C	AAG04312.1:p.Gly196Ala		PA0923	dinB
CIP_BF_16	1133124	18	11,11	CDS: hypothetical protein	AAG04435.1:c.1451G>A	AAG04435.1:p.Gly484Glu			PA1046
CIP_BF_16	1184318	18	11,11	CDS: flagellin type B	AAG04481.1:c.1261G>T	AAG04481.1:p.Ala421Ser			PA1092	fliC
CIP_BF_16	1578075	18	11,11	CDS: conserved hypothetical protein	AAG04839.1:c.529G>C	AAG04839.1:p.Ala177Pro			PA1450
CIP_BF_16	1582743	18	11,11	CDS: flagellar biosynthesis protein FlhF	AAG04842.1:c.216G>T	AAG04842.1:p.Glu72Asp			PA1453	flhF
CIP_BF_16	1582744	18	11,11	CDS: flagellar biosynthesis protein FlhF	AAG04842.1:c.217G>C	AAG04842.1:p.Ala73Pro			PA1453	flhF
CIP_BF_16	1641558	18	11,11	CDS: conserved hypothetical protein	AAG04900.1:c.2468C>A	AAG04900.1:p.Pro823Gln			PA1511	vgrG2a
CIP_BF_16	1729683	18	11,11	CDS: lipoamide dehydrogenase-glc	AAG04976.1:c.1268G>T	AAG04976.1:p.Ser423Ile			PA1587	lpd
CIP_BF_16	1792476	18	11,11	CDS: probable chemotaxis transducer	AAG05035.1:c.1397G>C	AAG05035.1:p.Arg466Pro			PA1646
CIP_BF_16	2044342	18	11,11	CDS: probable outer membrane protein precursor	AAG05264.1:c.496G>T	AAG05264.1:p.Ala166Ser			PA1875
CIP_BF_16	2126586	18	11,11	CDS: hypothetical protein	AAG05331.1:c.908C>A	AAG05331.1:p.Pro303Gln			PA1943
CIP_BF_16	2135081	18	11,11	CDS: ribose operon repressor RbsR	AAG05337.1:c.689G>C	AAG05337.1:p.Gly230Ala			PA1949	rbsR
CIP_BF_16	2394372	27	11,11	CDS: hypothetical protein	AAG05560.1:c.191G>A	AAG05560.1:p.Arg64Gln			PA2172
CIP_BF_16	2454485	18	11,11	CDS: PslA	AAG05619.1:c.819G>C	AAG05619.1:p.Glu273Asp			PA2231	pslA
CIP_BF_16	2454503	18	11,11	CDS: PslA	AAG05619.1:c.837G>C	AAG05619.1:p.Trp279Cys			PA2231	pslA
CIP_BF_16	2528207	18	11,11	CDS: probable oxidoreductase	AAG05686.1:c.1261C>T	AAG05686.1:p.Arg421Trp			PA2298
CIP_BF_16	2539936	18	11,11	CDS: AmbD	AAG05691.1:c.147delC	AAG05691.1:p.Ile49fs			PA2303	ambD
CIP_BF_16	2955488	27	11,11	CDS: conserved hypothetical protein	AAG06001.1:c.656C>G	AAG06001.1:p.Ala219Gly			PA2613
CIP_BF_16	3046863	18	11,11	CDS: probable transcriptional regulator	AAG06080.1:c.443G>A	AAG06080.1:p.Arg148His			PA2692
CIP_BF_16	3101059	18	11,11	CDS: phenylalanyl-tRNA synthetase	_beta subunit	AAG06127.1:c.1436C>G	AAG06127.1:p.Pro479Arg		PA2739	pheT
CIP_BF_16	3101584	18	11,11	CDS: phenylalanyl-tRNA synthetase	_beta subunit	AAG06127.1:c.911C>G	AAG06127.1:p.Ala304Gly		PA2739	pheT
CIP_BF_16	3255633	27	11,11	CDS: hypothetical protein	AAG06289.1:c.134C>G	AAG06289.1:p.Ala45Gly			PA2901
CIP_BF_16	3317194	18	11,11	CDS: probable transcriptional regulator	AAG06345.1:c.245C>G	AAG06345.1:p.Ala82Gly			PA2957
CIP_BF_16	3711967	18	11,11	CDS: conserved hypothetical protein	AAG06698.1:c.438delC	AAG06698.1:p.Tyr147fs			PA3310
CIP_BF_16	3738925	18	11,11	CDS: hypothetical protein	AAG06717.1:c.151G>C	AAG06717.1:p.Ala51Pro			PA3329
CIP_BF_16	3810181	27	11,11	CDS: probable outer membrane protein precursor	AAG06792.1:c.433C>G	AAG06792.1:p.Arg145Gly			PA3404
CIP_BF_16	3968559	18	11,11	CDS: Alginate geneion outer membrane protein AlgE precursor	AAG06932.1:c.111delG	AAG06932.1:p.Ala38fs			PA3544	algE
CIP_BF_16	3968560	18	11,11	CDS: Alginate geneion outer membrane protein AlgE precursor	AAG06932.1:c.112G>A	AAG06932.1:p.Ala38Thr			PA3544	algE
CIP_BF_16	3972720	18	11,11	CDS: alginate biosynthesis protein AlgX	AAG06934.1:c.1135G>T	AAG06934.1:p.Gly379Cys			PA3546	algX
CIP_BF_16	4022948	27	11,11	CDS: probable acyl-CoA thiolase	AAG06977.1:c.230C>A	AAG06977.1:p.Pro77Gln			PA3589
CIP_BF_16	4188463	18	11,11	CDS: homoserine dehydrogenase	AAG07123.1:c.1085C>T	AAG07123.1:p.Pro362Leu			PA3736	hom
CIP_BF_16	4256521	18	11,11	CDS: probable aminotransferase	AAG07185.1:c.868C>A	AAG07185.1:p.Gln290Lys			PA3798
CIP_BF_16	4821099	18	11,11	CDS: two-component response regulator	_PprB	AAG07684.1:c.568G>C	AAG07684.1:p.Ala190Pro		PA4296	pprB
CIP_BF_16	4917713	18	11,11	CDS: conserved hypothetical protein	AAG07775.1:c.418C>G	AAG07775.1:p.Pro140Ala			PA4387
CIP_BF_16	4917797	27	11,11	CDS: conserved hypothetical protein	AAG07775.1:c.334delC	AAG07775.1:p.Arg112fs			PA4387
CIP_BF_16	5841915	18	11,11	CDS: probable 3-hydroxyacyl-CoA dehydrogenase	AAG08573.1:c.218C>G	AAG08573.1:p.Ala73Gly			PA5188
CIP_BF_16	6208839	18	11,11	CDS: pyridoxamine kinase	AAG08901.1:c.265G>A	AAG08901.1:p.Ala89Thr			PA5516	pdxY
CIP_BF_16	5963795	36	11,11	CDS: ATP-dependent DNA helicase Rep	AAG08681.1:c.1080_1081delGAinsTC	AAG08681.1:p.Lys361Gln			PA5296	rep
CIP_BF_16	49884	36	11,11	CDS: probable hemagglutinin	AAG03431.1:c.6971T>A	AAG03431.1:p.Val2324Asp			PA0041
CIP_BF_16	116996	18	11,11	CDS: conserved hypothetical protein	AAG03485.1:c.1698T>A	AAG03485.1:p.Ser566Arg			PA0095
CIP_BF_16	199650	27	11,11	CDS: aerotaxis transducer Aer2	AAG03566.1:c.1990A>G	AAG03566.1:p.Met664Val			PA0176	aer2
CIP_BF_16	414486	27	11,11	CDS: conserved hypothetical protein	AAG03759.1:c.44A>G	AAG03759.1:p.Gln15Arg			PA0370
CIP_BF_16	655470	18	11,11	CDS: organic solvent tolerance protein OstA precursor	AAG03984.1:c.1058A>G	AAG03984.1:p.Asp353Gly			PA0595	lptD
CIP_BF_16	882562	18	11,11	CDS: probable oxidoreductase	AAG04193.1:c.605T>G	AAG04193.1:p.Leu202Arg			PA0804
CIP_BF_16	918393	18	11,11	CDS: probable glycosyl transferase	AAG04231.1:c.137A>G	AAG04231.1:p.Gln46Arg			PA0842
CIP_BF_16	1017447	18	11,11	CDS: two-component sensor	AAG04319.1:c.791T>A	AAG04319.1:p.Leu264His			PA0930
CIP_BF_16	1274448	18	11,11	CDS: periplasmic nitrate reductase protein NapA	AAG04563.1:c.1351A>T	AAG04563.1:p.Ile451Phe			PA1174	napA
CIP_BF_16	1316568	27	11,11	CDS: hypothetical protein	AAG04604.1:c.635delA	AAG04604.1:p.Asp212fs			PA1215
CIP_BF_16	1807388	18	11,11	CDS: hypothetical protein	AAG05048.1:c.148T>C	AAG05048.1:p.Ser50Pro			PA1659	hsiF2
CIP_BF_16	2058363	18	11,11	CDS: hypothetical protein	AAG05277.1:c.977A>G	AAG05277.1:p.Asp326Gly			PA1888
CIP_BF_16	2061294	18	11,11	CDS: hypothetical protein	AAG05280.1:c.374A>T	AAG05280.1:p.Gln125Leu			PA1891
CIP_BF_16	2132193	27	11,11	CDS: ribose transport protein RbsA	AAG05335.1:c.359T>G	AAG05335.1:p.Leu120Arg			PA1947	rbsA
CIP_BF_16	2394777	27	11,11	CDS: hypothetical protein	AAG05560.1:c.596T>A	AAG05560.1:p.Val199Glu			PA2172
CIP_BF_16	2454487	18	11,11	CDS: PslA	AAG05619.1:c.821T>A	AAG05619.1:p.Leu274Gln			PA2231	pslA
CIP_BF_16	2454501	18	11,11	CDS: PslA	AAG05619.1:c.835T>A	AAG05619.1:p.Trp279Arg			PA2231	pslA
CIP_BF_16	2509980	18	11,11	CDS: probable transcriptional regulator	AAG05669.1:c.355A>C	AAG05669.1:p.Lys119Gln			PA2281
CIP_BF_16	2955494	27	11,11	CDS: conserved hypothetical protein	AAG06001.1:c.650A>T	AAG06001.1:p.Asp217Val			PA2613
CIP_BF_16	2988775	18	11,11	CDS: NADH dehydrogenase I chain G	AAG06030.1:c.1055T>A	AAG06030.1:p.Val352Asp			PA2642	nuoG
CIP_BF_16	3255645	27	11,11	CDS: hypothetical protein	AAG06289.1:c.122A>C	AAG06289.1:p.Lys41Thr			PA2901
CIP_BF_16	3678624	18	11,11	CDS: hypothetical protein	AAG06674.1:c.763A>C	AAG06674.1:p.Ile255Leu			PA3286
CIP_BF_16	3738920	18	11,11	CDS: hypothetical protein	AAG06717.1:c.146delT	AAG06717.1:p.Leu49fs			PA3329
CIP_BF_16	3907758	18	11,11	CDS: conserved hypothetical protein	AAG06877.1:c.491delT	AAG06877.1:p.Val164fs			PA3489
CIP_BF_16	4431812	27	11,11	CDS: probable ATP-dependent RNA helicase	AAG07337.1:c.137A>G	AAG07337.1:p.Gln46Arg			PA3950
CIP_BF_16	4499492	18	11,11	CDS: UDP-N-acetylmuramate:L-alanyl-gamma-D-glutamyl- meso-diaminopimelate ligase	AAG07407.1:c.352A>G	AAG07407.1:p.Thr118Ala			PA4020	mpl
CIP_BF_16	5178011	18	11,11	CDS: probable c-type cytochrome	AAG08007.1:c.892A>C	AAG08007.1:p.Ser298Arg			PA4619
CIP_BF_16	5274699	18	11,11	CDS: acetolactate synthase large subunit	AAG08082.1:c.1034A>C	AAG08082.1:p.Asp345Ala			PA4696	ilvI
CIP_BF_16	5452922	18	11,11	CDS: RetS (Regulator of Exopolysaccharide and Type III Secretion)	AAG08241.1:c.773T>A	AAG08241.1:p.Leu258His			PA4856	retS
CIP_BF_16	5485617	27	11,11	CDS: probable oxidoreductase	AAG08274.1:c.581A>C	AAG08274.1:p.Glu194Ala			PA4889
CIP_BF_16	5516493	27	11,11	CDS: hypothetical protein	AAG08301.1:c.602A>G	AAG08301.1:p.Gln201Arg			PA4916	nrtR
CIP_BF_16	5860025	18	11,11	CDS: conserved hypothetical protein	AAG08590.1:c.233T>A	AAG08590.1:p.Ile78Asn			PA5205
CIP_BF_16	5935788	18	11,11	CDS: hypothetical protein	AAG08655.1:c.725T>G	AAG08655.1:p.Val242Gly			PA5270
CIP_BF_16	6163929	27	11,11	CDS: conserved hypothetical protein	AAG08858.1:c.1709T>G	AAG08858.1:p.Leu570Arg			PA5473
CIP_BF_16	6195700	27	11,11	CDS: probable ATP-binding component of ABC transporter	AAG08888.1:c.392T>A	AAG08888.1:p.Leu131Gln			PA5503
CIP_BF_16	6195702	27	11,11	CDS: probable ATP-binding component of ABC transporter	AAG08888.1:c.394T>G	AAG08888.1:p.Ser132Ala			PA5503
CIP_BF_16	6259170	18	11,11	CDS: glucose-inhibited division protein A	AAG08950.1:c.28A>T	AAG08950.1:p.Ile10Phe			PA5565	gidA
CIP_BF_16	4696452	46	10,87	CDS: probable AMP-binding enzyme	AAG07585.1:c.172_173delTCinsAG	AAG07585.1:p.Ser58Arg			PA4198
CIP_BF_16	505093	37	10,81	CDS: hypothetical protein	AAG03838.1:c.47G>C	AAG03838.1:p.Arg16Pro			PA0449
CIP_BF_16	4161548	37	10,81	CDS: hypothetical protein	AAG07102.1:c.458_460delGTGinsCAC	AAG07102.1:p.Arg153_Gly154delinsProArg			PA3715
CIP_BF_16	92030	37	10,81	CDS: IcmF1	AAG03467.1:c.2797A>G	AAG03467.1:p.Thr933Ala			PA0077	icmF1
CIP_BF_16	316058	28	10,71	CDS: sulfate transport protein CysT	AAG03671.1:c.572_573insA	AAG03671.1:p.Leu192fs			PA0282	cysT
CIP_BF_16	1316560	28	10,71	CDS: hypothetical protein	AAG04604.1:c.643_644insT	AAG04604.1:p.Ala215fs			PA1215
CIP_BF_16	1316572	28	10,71	CDS: hypothetical protein	AAG04604.1:c.631_632insG	AAG04604.1:p.Ala211fs			PA1215
CIP_BF_16	3943015	28	10,71	CDS: probable Resistance-Nodulation-Cell Division (RND) efflux membrane fusion protein precursor	AAG06911.1:c.793_794insT	AAG06911.1:p.Gly265fs			PA3523	mexP
CIP_BF_16	4022955	28	10,71	CDS: probable acyl-CoA thiolase	AAG06977.1:c.223_224insC	AAG06977.1:p.Gly75fs			PA3589
CIP_BF_16	4590115	28	10,71	CDS: conserved hypothetical protein	AAG07493.1:c.207_208insA	AAG07493.1:p.Ser70fs			PA4106
CIP_BF_16	6163918	28	10,71	CDS: conserved hypothetical protein	AAG08858.1:c.1697_1698insT	AAG08858.1:p.Glu567fs			PA5473
CIP_BF_16	316055	28	10,71	CDS: sulfate transport protein CysT	AAG03671.1:c.575T>A	AAG03671.1:p.Leu192Gln			PA0282	cysT
CIP_BF_16	517072	28	10,71	CDS: probable major facilitator superfamily (MFS) transporter	AAG03847.1:c.391T>C	AAG03847.1:p.Tyr131His			PA0458
CIP_BF_16	1326548	28	10,71	CDS: probable transcriptional regulator	AAG04612.1:c.392T>C	AAG04612.1:p.Val131Ala			PA1223
CIP_BF_16	2264883	28	10,71	CDS: copper resistance protein A precursor	AAG05453.1:c.95T>A	AAG05453.1:p.Leu32Gln			PA2065	pcoA
CIP_BF_16	4022951	28	10,71	CDS: probable acyl-CoA thiolase	AAG06977.1:c.227T>G	AAG06977.1:p.Leu76Arg			PA3589
CIP_BF_16	5414424	28	10,71	CDS: hypothetical protein	AAG08208.1:c.65T>C	AAG08208.1:p.Leu22Pro			PA4823
CIP_BF_16	6163920	28	10,71	CDS: conserved hypothetical protein	AAG08858.1:c.1700delA	AAG08858.1:p.Glu567fs			PA5473
CIP_BF_16	303920	28	10,71	CDS: hypothetical protein	AAG03656.1:c.1097C>T	AAG03656.1:p.Ala366Val			PA0267
CIP_BF_16	1315307	28	10,71	CDS: hypothetical protein	AAG04603.1:c.610G>T	AAG04603.1:p.Ala204Ser			PA1214
CIP_BF_16	2706837	28	10,71	CDS: hypothetical protein	AAG05811.1:c.451C>G	AAG05811.1:p.Arg151Gly			PA2423
CIP_BF_16	3255622	28	10,71	CDS: hypothetical protein	AAG06289.1:c.145G>T	AAG06289.1:p.Val49Leu			PA2901
CIP_BF_16	3743217	28	10,71	CDS: 3-oxoacyl-[acyl-carrier-protein] synthase III	AAG06721.1:c.524C>A	AAG06721.1:p.Ala175Glu			PA3333	fabH2
CIP_BF_16	6222274	28	10,71	CDS: probable sodium/proton antiporter	AAG08914.1:c.1174delC	AAG08914.1:p.Pro392fs			PA5529
CIP_BF_16	1316573	28	10,71	CDS: hypothetical protein	AAG04604.1:c.630C>A	AAG04604.1:p.Asp210Glu			PA1215
CIP_BF_16	5562157	28	10,71	CDS: thiosulfate:cyanide sulfurtransferase	AAG08341.1:c.559G>A	AAG08341.1:p.Val187Met			PA4956	rhdA
CIP_BF_16	2955482	28	10,71	CDS: conserved hypothetical protein	AAG06001.1:c.662A>T	AAG06001.1:p.Asp221Val			PA2613
CIP_BF_16	3943012	28	10,71	CDS: probable Resistance-Nodulation-Cell Division (RND) efflux membrane fusion protein precursor	AAG06911.1:c.796delA	AAG06911.1:p.Thr266fs			PA3523	mexP
CIP_BF_16	4063921	28	10,71	CDS: alcohol dehydrogenase class III	AAG07017.1:c.1067A>T	AAG07017.1:p.Glu356Val			PA3629	adhC
CIP_BF_16	4696447	28	10,71	CDS: probable AMP-binding enzyme	AAG07585.1:c.167T>C	AAG07585.1:p.Leu56Pro			PA4198
CIP_BF_16	159647	19	10,53	CDS: alkyl hydroperoxide reductase subunit F	AAG03530.1:c.740_741insT	AAG03530.1:p.Gln247fs			PA0140	ahpF
CIP_BF_16	199710	19	10,53	CDS: aerotaxis transducer Aer2	AAG03566.1:c.1930_1931insA	AAG03566.1:p.Ala644fs			PA0176	aer2
CIP_BF_16	2097678	19	10,53	CDS: probable TonB-dependent receptor	AAG05310.1:c.187_188insC	AAG05310.1:p.Glu63fs			PA1922
CIP_BF_16	2892675	19	10,53	CDS: probable transport protein	AAG05946.1:c.404_405insC	AAG05946.1:p.Thr136fs			PA2558
CIP_BF_16	3101068	19	10,53	CDS: phenylalanyl-tRNA synthetase	_beta subunit	AAG06127.1:c.1427_1428insA	AAG06127.1:p.Arg477fs		PA2739	pheT
CIP_BF_16	3210740	19	10,53	CDS: conserved hypothetical protein	AAG06246.1:c.759_760insA	AAG06246.1:p.Arg254fs			PA2858
CIP_BF_16	3959632	19	10,53	CDS: ornithine carbamoyltransferase	_anabolic	AAG06925.1:c.599_600insC	AAG06925.1:p.Arg201fs		PA3537	argF
CIP_BF_16	5213060	19	10,53	CDS: uracil phosphoribosyltransferase	AAG08033.1:c.227_228insG	AAG08033.1:p.Ile76fs			PA4646	upp
CIP_BF_16	5910768	19	10,53	CDS: hypothetical protein	AAG08634.1:c.265_266insCT	AAG08634.1:p.Arg89fs			PA5249
CIP_BF_16	10492	19	10,53	CDS: glycyl-tRNA synthetase beta chain	AAG03398.1:c.1997T>A	AAG03398.1:p.Leu666Gln			PA0008	glyS
CIP_BF_16	569660	19	10,53	CDS: probable acyl-CoA dehydrogenase	AAG03897.1:c.659A>T	AAG03897.1:p.Asp220Val			PA0508
CIP_BF_16	744784	19	10,53	CDS: probable type II secretion system protein	AAG04075.1:c.452A>G	AAG04075.1:p.Lys151Arg			PA0686	hxcR
CIP_BF_16	752286	19	10,53	CDS: hypothetical protein	AAG04079.1:c.2330delA	AAG04079.1:p.Asp777fs			PA0690	pdtA
CIP_BF_16	995131	19	10,53	CDS: hypothetical protein	AAG04300.1:c.433A>T	AAG04300.1:p.Thr145Ser			PA0911	alpE
CIP_BF_16	1532290	19	10,53	CDS: hypothetical protein	AAG04797.1:c.739T>A	AAG04797.1:p.Trp247Arg			PA1408
CIP_BF_16	1582735	19	10,53	CDS: flagellar biosynthesis protein FlhF	AAG04842.1:c.208A>C	AAG04842.1:p.Ile70Leu			PA1453	flhF
CIP_BF_16	1659891	19	10,53	CDS: alkane-1-monooxygenase 2	AAG04914.1:c.656T>G	AAG04914.1:p.Leu219Arg			PA1525	alkB2
CIP_BF_16	1747858	19	10,53	CDS: hypothetical protein	AAG04994.1:c.263A>T	AAG04994.1:p.Asp88Val			PA1605
CIP_BF_16	2097681	19	10,53	CDS: probable TonB-dependent receptor	AAG05310.1:c.191A>T	AAG05310.1:p.Asp64Val			PA1922
CIP_BF_16	2414470	19	10,53	CDS: hydrogen cyanide synthase HcnC	AAG05583.1:c.217A>C	AAG05583.1:p.Asn73His			PA2195	hcnC
CIP_BF_16	2855798	19	10,53	CDS: hypothetical protein	AAG05917.1:c.251A>G	AAG05917.1:p.Glu84Gly			PA2529
CIP_BF_16	3004187	19	10,53	CDS: probable chemotaxis transducer	AAG06042.1:c.731A>G	AAG06042.1:p.Asn244Ser			PA2654
CIP_BF_16	3055922	19	10,53	CDS: probable major facilitator superfamily (MFS) transporter	AAG06089.1:c.769A>G	AAG06089.1:p.Asn257Asp			PA2701
CIP_BF_16	3114587	19	10,53	CDS: conserved hypothetical protein	AAG06140.1:c.97T>G	AAG06140.1:p.Leu33Val			PA2752
CIP_BF_16	3614538	19	10,53	CDS: peptidyl-prolyl cis-trans isomerase A	AAG06615.1:c.235A>G	AAG06615.1:p.Thr79Ala			PA3227	ppiA
CIP_BF_16	3614559	19	10,53	CDS: peptidyl-prolyl cis-trans isomerase A	AAG06615.1:c.256A>C	AAG06615.1:p.Met86Leu			PA3227	ppiA
CIP_BF_16	3656713	19	10,53	CDS: probable TonB-dependent receptor	AAG06656.1:c.1439T>A	AAG06656.1:p.Phe480Tyr			PA3268
CIP_BF_16	3979040	19	10,53	CDS: phosphomannose isomerase / guanosine 5'-diphospho-D-mannose pyrophosphorylase	AAG06939.1:c.1010A>T	AAG06939.1:p.Gln337Leu			PA3551	algA
CIP_BF_16	4031517	19	10,53	CDS: probable methylated-DNA--protein-cysteine methyltransferase	AAG06984.1:c.722T>C	AAG06984.1:p.Phe241Ser			PA3596
CIP_BF_16	4816767	19	10,53	CDS: two-component sensor PprA	AAG07681.1:c.2582T>A	AAG07681.1:p.Leu861Gln			PA4293	pprA
CIP_BF_16	5289546	19	10,53	CDS: heme/hemoglobin uptake outer membrane receptor PhuR precursor	AAG08096.1:c.330A>T	AAG08096.1:p.Glu110Asp			PA4710	phuR
CIP_BF_16	5638152	19	10,53	CDS: pyruvate dehydrogenase	AAG08400.1:c.1997delA	AAG08400.1:p.Gly667fs			PA5015	aceE
CIP_BF_16	6007131	19	10,53	CDS: guanosine-3'	5'-bis(diphosphate) 3'-pyrophosphohydrolase	AAG08723.1:c.901A>T	AAG08723.1:p.Asn301Tyr		PA5338	spoT
CIP_BF_16	1388902	38	10,53	CDS: cobyric acid synthase	AAG04666.1:c.661_662delAAinsTT	AAG04666.1:p.Lys221Leu			PA1277	cobQ
CIP_BF_16	5303678	19	10,53	CDS: probable aminoacyl-transfer RNA synthetase (class I)	AAG08110.1:c.779_780delAA	AAG08110.1:p.Glu260fs			PA4724
CIP_BF_16	505089	38	10,53	CDS: hypothetical protein	AAG03838.1:c.43C>G	AAG03838.1:p.Arg15Gly			PA0449
CIP_BF_16	566511	19	10,53	CDS: probable acyl-CoA dehydrogenase	AAG03895.1:c.1598C>T	AAG03895.1:p.Ala533Val			PA0506
CIP_BF_16	690540	19	10,53	CDS: hypothetical protein	AAG04024.1:c.121C>A	AAG04024.1:p.Leu41Met			PA0635
CIP_BF_16	971328	19	10,53	CDS: acetyl-coenzyme A synthetase	AAG04276.1:c.1659C>A	AAG04276.1:p.Asp553Glu			PA0887	acsA
CIP_BF_16	995129	19	10,53	CDS: hypothetical protein	AAG04300.1:c.431C>T	AAG04300.1:p.Ala144Val			PA0911	alpE
CIP_BF_16	1894318	19	10,53	CDS: transcriptional regulator CysB	AAG05143.1:c.70C>G	AAG05143.1:p.Gln24Glu			PA1754	cysB
CIP_BF_16	2215938	19	10,53	CDS: UTP--glucose-1-phosphate uridylyltransferase	AAG05411.1:c.837C>G	AAG05411.1:p.His279Gln			PA2023	galU
CIP_BF_16	2238082	19	10,53	CDS: hypothetical protein	AAG05432.1:c.285G>T	AAG05432.1:p.Lys95Asn			PA2044
CIP_BF_16	2537726	19	10,53	CDS: AmbE	AAG05690.1:c.1318G>T	AAG05690.1:p.Glu440*			PA2302	ambE
CIP_BF_16	2690554	19	10,53	CDS: probable adhesion protein	AAG05795.1:c.395C>G	AAG05795.1:p.Ala132Gly			PA2407	fpvC
CIP_BF_16	2819196	19	10,53	CDS: hypothetical protein	AAG05890.1:c.1294G>T	AAG05890.1:p.Glu432*			PA2502
CIP_BF_16	2905198	19	10,53	CDS: LecA	AAG05958.1:c.353G>T	AAG05958.1:p.Gly118Val			PA2570	lecA
CIP_BF_16	2989171	19	10,53	CDS: NADH dehydrogenase I chain G	AAG06030.1:c.1451C>G	AAG06030.1:p.Thr484Ser			PA2642	nuoG
CIP_BF_16	3004196	19	10,53	CDS: probable chemotaxis transducer	AAG06042.1:c.740C>T	AAG06042.1:p.Ala247Val			PA2654
CIP_BF_16	3085870	19	10,53	CDS: hypothetical protein	AAG06116.1:c.2386C>G	AAG06116.1:p.Leu796Val			PA2728
CIP_BF_16	3143380	38	10,53	CDS: carboxypeptidase G2 precursor	AAG06175.1:c.229C>T	AAG06175.1:p.Leu77Phe			PA2787	cpg2
CIP_BF_16	3369865	19	10,53	CDS: hypothetical protein	AAG06398.1:c.129G>C	AAG06398.1:p.Glu43Asp			PA3010
CIP_BF_16	3656531	19	10,53	CDS: probable TonB-dependent receptor	AAG06656.1:c.1621G>T	AAG06656.1:p.Asp541Tyr			PA3268
CIP_BF_16	3671792	19	10,53	CDS: Phosphate-specific outer membrane porin OprP precursor	AAG06667.1:c.758G>C	AAG06667.1:p.Gly253Ala			PA3279	oprP
CIP_BF_16	3671793	19	10,53	CDS: Phosphate-specific outer membrane porin OprP precursor	AAG06667.1:c.757G>C	AAG06667.1:p.Gly253Arg			PA3279	oprP
CIP_BF_16	3927312	19	10,53	CDS: probable short-chain dehydrogenase	AAG06899.1:c.241G>C	AAG06899.1:p.Val81Leu			PA3511
CIP_BF_16	3933857	19	10,53	CDS: probable lyase	AAG06905.1:c.894delG	AAG06905.1:p.Leu299fs			PA3517
CIP_BF_16	4083709	19	10,53	CDS: UDP-3-O-[3-hydroxylauroyl] glucosamine N-acyltransferase	AAG07034.1:c.797G>A	AAG07034.1:p.Arg266Lys			PA3646	lpxD
CIP_BF_16	4303941	19	10,53	CDS: exoenzyme S	AAG07228.1:c.562G>A	AAG07228.1:p.Gly188Ser			PA3841	exoS
CIP_BF_16	4690973	19	10,53	CDS: probable permease of ABC transporter	AAG07580.1:c.374delG	AAG07580.1:p.Arg125fs			PA4193
CIP_BF_16	4958124	19	10,53	CDS: conserved hypothetical protein	AAG07811.1:c.416C>A	AAG07811.1:p.Ala139Asp			PA4423
CIP_BF_16	5213072	19	10,53	CDS: uracil phosphoribosyltransferase	AAG08033.1:c.240delC	AAG08033.1:p.Ile81fs			PA4646	upp
CIP_BF_16	5332699	19	10,53	CDS: secretion protein SecG	AAG08133.1:c.45G>T	AAG08133.1:p.Leu15Phe			PA4747	secG
CIP_BF_16	5427472	19	10,53	CDS: hypothetical protein	AAG08221.1:c.215G>A	AAG08221.1:p.Arg72His			PA4836
CIP_BF_16	5522453	19	10,53	CDS: conserved hypothetical protein	AAG08308.1:c.68delC	AAG08308.1:p.Ala24fs			PA4923
CIP_BF_16	5935782	19	10,53	CDS: hypothetical protein	AAG08655.1:c.719C>A	AAG08655.1:p.Ala240Asp			PA5270
CIP_BF_16	715208	38	10,53	CDS: N-acetyl-gamma-glutamyl-phosphate reductase	AAG04051.1:c.232_233delCAinsTG	AAG04051.1:p.His78Cys			PA0662	argC
CIP_BF_16	5597657	38	10,53	CDS: probable two-component sensor	AAG08367.1:c.618_619delTGinsCA	AAG08367.1:p.Gly207Ser			PA4982
CIP_BF_16	49881	38	10,53	CDS: probable hemagglutinin	AAG03431.1:c.6968G>T	AAG03431.1:p.Arg2323Leu			PA0041
CIP_BF_16	66847	19	10,53	CDS: potential phenazine-modifying enzyme	AAG03441.1:c.545G>A	AAG03441.1:p.Gly182Asp			PA0051	phzH
CIP_BF_16	569659	19	10,53	CDS: probable acyl-CoA dehydrogenase	AAG03897.1:c.658G>T	AAG03897.1:p.Asp220Tyr			PA0508
CIP_BF_16	655480	19	10,53	CDS: organic solvent tolerance protein OstA precursor	AAG03984.1:c.1048C>T	AAG03984.1:p.Pro350Ser			PA0595	lptD
CIP_BF_16	756491	19	10,53	CDS: hypothetical protein	AAG04079.1:c.6535G>C	AAG04079.1:p.Gly2179Arg			PA0690	pdtA
CIP_BF_16	844633	19	10,53	CDS: hypothetical protein	AAG04166.1:c.547C>T	AAG04166.1:p.His183Tyr			PA0777
CIP_BF_16	955711	19	10,53	CDS: hypothetical protein	AAG04263.1:c.12C>A	AAG04263.1:p.Phe4Leu			PA0874
CIP_BF_16	1210937	19	10,53	CDS: hypothetical protein	AAG04505.1:c.380G>A	AAG04505.1:p.Arg127His			PA1116
CIP_BF_16	1659888	19	10,53	CDS: alkane-1-monooxygenase 2	AAG04914.1:c.659C>A	AAG04914.1:p.Pro220Gln			PA1525	alkB2
CIP_BF_16	1898390	19	10,53	CDS: para-aminobenzoate synthase component I	AAG05147.1:c.262C>A	AAG05147.1:p.Pro88Thr			PA1758	pabB
CIP_BF_16	2097685	19	10,53	CDS: probable TonB-dependent receptor	AAG05310.1:c.195delG	AAG05310.1:p.Arg66fs			PA1922
CIP_BF_16	2421089	19	10,53	CDS: hypothetical protein	AAG05589.1:c.647G>C	AAG05589.1:p.Gly216Ala			PA2201
CIP_BF_16	2508041	19	10,53	CDS: ArsB protein	AAG05666.1:c.1064G>C	AAG05666.1:p.Gly355Ala			PA2278	arsB
CIP_BF_16	2703685	19	10,53	CDS: probable porin	AAG05808.1:c.760delG	AAG05808.1:p.Gly254fs			PA2420
CIP_BF_16	2804752	19	10,53	CDS: probable transcriptional regulator	AAG05876.1:c.523G>T	AAG05876.1:p.Gly175Cys			PA2488
CIP_BF_16	2817812	19	10,53	CDS: probable major facilitator superfamily (MFS) transporter	AAG05888.1:c.364G>A	AAG05888.1:p.Gly122Ser			PA2500
CIP_BF_16	2988773	19	10,53	CDS: NADH dehydrogenase I chain G	AAG06030.1:c.1053G>T	AAG06030.1:p.Gln351His			PA2642	nuoG
CIP_BF_16	3046860	19	10,53	CDS: probable transcriptional regulator	AAG06080.1:c.440G>C	AAG06080.1:p.Gly147Ala			PA2692
CIP_BF_16	3101071	19	10,53	CDS: phenylalanyl-tRNA synthetase	_beta subunit	AAG06127.1:c.1424C>G	AAG06127.1:p.Pro475Arg		PA2739	pheT
CIP_BF_16	3139518	19	10,53	CDS: hypothetical protein	AAG06170.1:c.508G>T	AAG06170.1:p.Asp170Tyr			PA2782	bamI
CIP_BF_16	3614537	19	10,53	CDS: peptidyl-prolyl cis-trans isomerase A	AAG06615.1:c.234G>T	AAG06615.1:p.Gln78His			PA3227	ppiA
CIP_BF_16	4233269	19	10,53	CDS: probable acetylpolyamine aminohydrolase	AAG07161.1:c.1012delG	AAG07161.1:p.Asp338fs			PA3774
CIP_BF_16	4374217	19	10,53	CDS: hypothetical protein	AAG07291.1:c.280G>A	AAG07291.1:p.Gly94Ser			PA3904
CIP_BF_16	5622726	19	10,53	CDS: probable glycosyl transferase	AAG08389.1:c.331C>G	AAG08389.1:p.Pro111Ala			PA5004	wapH
CIP_BF_16	491534	38	10,53	CDS: cytosine permease	AAG03827.1:c.365A>T	AAG03827.1:p.Lys122Met			PA0438	codB
CIP_BF_16	918381	19	10,53	CDS: probable glycosyl transferase	AAG04231.1:c.149A>C	AAG04231.1:p.Asp50Ala			PA0842
CIP_BF_16	1133135	19	10,53	CDS: hypothetical protein	AAG04435.1:c.1462T>C	AAG04435.1:p.Ser488Pro			PA1046
CIP_BF_16	1289016	19	10,53	CDS: probable acyl-CoA dehydrogenase	AAG04576.1:c.280T>A	AAG04576.1:p.Leu94Met			PA1187
CIP_BF_16	1531047	19	10,53	CDS: hypothetical protein	AAG04797.1:c.1982A>C	AAG04797.1:p.Asn661Thr			PA1408
CIP_BF_16	1532296	19	10,53	CDS: hypothetical protein	AAG04797.1:c.733A>C	AAG04797.1:p.Ile245Leu			PA1408
CIP_BF_16	1532299	19	10,53	CDS: hypothetical protein	AAG04797.1:c.730A>C	AAG04797.1:p.Met244Leu			PA1408
CIP_BF_16	1765700	19	10,53	CDS: probable hydrolase	AAG05011.1:c.356T>C	AAG05011.1:p.Ile119Thr			PA1622
CIP_BF_16	1848796	19	10,53	CDS: conserved hypothetical protein in type III secretion	AAG05090.1:c.90T>G	AAG05090.1:p.His30Gln			PA1701	pcr3
CIP_BF_16	2000658	19	10,53	CDS: methionine synthase	AAG05232.1:c.2936A>T	AAG05232.1:p.Glu979Val			PA1843	metH
CIP_BF_16	2061279	19	10,53	CDS: hypothetical protein	AAG05280.1:c.389A>T	AAG05280.1:p.*130Leu			PA1891
CIP_BF_16	2614347	19	10,53	CDS: hypothetical protein	AAG05752.1:c.338delA	AAG05752.1:p.Asp113fs			PA2364	lip3
CIP_BF_16	2803204	19	10,53	CDS: conserved hypothetical protein	AAG05872.1:c.113A>C	AAG05872.1:p.Glu38Ala			PA2484
CIP_BF_16	3158455	19	10,53	CDS: probable transcriptional regulator	AAG06190.1:c.338A>G	AAG06190.1:p.Lys113Arg			PA2802
CIP_BF_16	3210742	19	10,53	CDS: conserved hypothetical protein	AAG06246.1:c.762delT	AAG06246.1:p.Ala255fs			PA2858
CIP_BF_16	3253350	19	10,53	CDS: hypothetical protein	AAG06286.1:c.331A>C	AAG06286.1:p.Thr111Pro			PA2898
CIP_BF_16	3880165	19	10,53	CDS: probable major facilitator superfamily (MFS) transporter	AAG06855.1:c.607T>C	AAG06855.1:p.Trp203Arg			PA3467
CIP_BF_16	4083710	19	10,53	CDS: UDP-3-O-[3-hydroxylauroyl] glucosamine N-acyltransferase	AAG07034.1:c.796A>G	AAG07034.1:p.Arg266Gly			PA3646	lpxD
CIP_BF_16	4191029	19	10,53	CDS: integrase/recombinase XerD	AAG07125.1:c.484A>G	AAG07125.1:p.Asn162Asp			PA3738	xerD
CIP_BF_16	4978263	19	10,53	CDS: soluble and membrane-bound lytic transglycosylase	AAG07832.1:c.395T>C	AAG07832.1:p.Leu132Pro			PA4444	mltB1
CIP_BF_16	5075771	19	10,53	CDS: hypothetical protein	AAG07921.1:c.110A>G	AAG07921.1:p.Lys37Arg			PA4533
CIP_BF_16	5213062	19	10,53	CDS: uracil phosphoribosyltransferase	AAG08033.1:c.230T>G	AAG08033.1:p.Leu77Arg			PA4646	upp
CIP_BF_16	5314013	19	10,53	CDS: glucose-6-phosphate isomerase	AAG08118.1:c.338T>G	AAG08118.1:p.Leu113Arg			PA4732	pgi
CIP_BF_16	5452913	19	10,53	CDS: RetS (Regulator of Exopolysaccharide and Type III Secretion)	AAG08241.1:c.764T>G	AAG08241.1:p.Leu255Arg			PA4856	retS
CIP_BF_16	5841910	19	10,53	CDS: probable 3-hydroxyacyl-CoA dehydrogenase	AAG08573.1:c.223A>T	AAG08573.1:p.Ile75Phe			PA5188
CIP_BF_16	1316549	29	10,34	CDS: hypothetical protein	AAG04604.1:c.654_655insG	AAG04604.1:p.Arg219fs			PA1215
CIP_BF_16	2393608	29	10,34	CDS: hypothetical protein	AAG05558.1:c.184_185insC	AAG05558.1:p.Ala63fs			PA2170
CIP_BF_16	4452203	29	10,34	CDS: probable acyl-CoA dehydrogenase	AAG07359.1:c.337_338insA	AAG07359.1:p.Pro113fs			PA3972
CIP_BF_16	5429027	29	10,34	CDS: probable outer membrane protein precursor	AAG08222.1:c.816_817insT	AAG08222.1:p.Arg273fs			PA4837
CIP_BF_16	5870337	29	10,34	CDS: glycine cleavage system protein P1	AAG08598.1:c.721_722insT	AAG08598.1:p.Ala241fs			PA5213	gcvP1
CIP_BF_16	5985520	29	10,34	CDS: hypothetical protein	AAG08699.1:c.301_302insT	AAG08699.1:p.Gly101fs			PA5314
CIP_BF_16	101809	29	10,34	CDS: conserved hypothetical protein	AAG03474.1:c.32A>T	AAG03474.1:p.Gln11Leu			PA0084	tssC1
CIP_BF_16	511886	29	10,34	CDS: conserved hypothetical protein	AAG03843.1:c.905T>C	AAG03843.1:p.Leu302Pro			PA0454
CIP_BF_16	566262	29	10,34	CDS: probable acyl-CoA dehydrogenase	AAG03895.1:c.1349A>C	AAG03895.1:p.Asp450Ala			PA0506
CIP_BF_16	673756	29	10,34	CDS: transcriptional regulator PrtR	AAG04000.1:c.206T>A	AAG04000.1:p.Leu69Gln			PA0611	prtR
CIP_BF_16	2394348	29	10,34	CDS: hypothetical protein	AAG05560.1:c.167A>G	AAG05560.1:p.His56Arg			PA2172
CIP_BF_16	3946265	29	10,34	CDS: probable outer membrane protein precursor	AAG06914.1:c.698delT	AAG06914.1:p.Leu233fs			PA3526	motY
CIP_BF_16	4452190	29	10,34	CDS: probable acyl-CoA dehydrogenase	AAG07359.1:c.350delT	AAG07359.1:p.Val117fs			PA3972
CIP_BF_16	4636530	29	10,34	CDS: probable outer membrane protein precursor	AAG07531.1:c.233A>T	AAG07531.1:p.Asn78Ile			PA4144
CIP_BF_16	4984141	29	10,34	CDS: ATP-phosphoribosyltransferase	AAG07837.1:c.47delT	AAG07837.1:p.Leu16fs			PA4449	hisG
CIP_BF_16	5985522	29	10,34	CDS: hypothetical protein	AAG08699.1:c.304delA	AAG08699.1:p.Thr102fs			PA5314
CIP_BF_16	6195709	29	10,34	CDS: probable ATP-binding component of ABC transporter	AAG08888.1:c.401delA	AAG08888.1:p.His134fs			PA5503
CIP_BF_16	6240587	29	10,34	CDS: conserved hypothetical protein	AAG08931.1:c.46T>A	AAG08931.1:p.Leu16Met			PA5546
CIP_BF_16	3617514	29	10,34	CDS: conserved hypothetical protein	AAG06618.1:c.954G>T	AAG06618.1:p.Gln318His			PA3230
CIP_BF_16	4696458	29	10,34	CDS: probable AMP-binding enzyme	AAG07585.1:c.178C>G	AAG07585.1:p.Leu60Val			PA4198
CIP_BF_16	5429021	29	10,34	CDS: probable outer membrane protein precursor	AAG08222.1:c.822delG	AAG08222.1:p.Arg275fs			PA4837
CIP_BF_16	964231	29	10,34	CDS: hypothetical protein	AAG04270.1:c.1268G>C	AAG04270.1:p.Gly423Ala			PA0881
CIP_BF_16	3617516	29	10,34	CDS: conserved hypothetical protein	AAG06618.1:c.952C>G	AAG06618.1:p.Gln318Glu			PA3230
CIP_BF_16	3743216	29	10,34	CDS: 3-oxoacyl-[acyl-carrier-protein] synthase III	AAG06721.1:c.523G>C	AAG06721.1:p.Ala175Pro			PA3333	fabH2
CIP_BF_16	5429024	29	10,34	CDS: probable outer membrane protein precursor	AAG08222.1:c.819delC	AAG08222.1:p.Ser274fs			PA4837
CIP_BF_16	5985526	29	10,34	CDS: hypothetical protein	AAG08699.1:c.308delG	AAG08699.1:p.Glu104fs			PA5314
CIP_BF_16	1044993	29	10,34	CDS: Basic amino acid	_basic peptide and imipenem outer membrane porin OprD precursor	AAG04347.1:c.320_322delACCinsGGT	AAG04347.1:p.Asn107Arg		PA0958	oprD
CIP_BF_16	197562	29	10,34	CDS: probable methylesterase	AAG03563.1:c.499A>G	AAG03563.1:p.Thr167Ala			PA0173
CIP_BF_16	4351898	29	10,34	CDS: hypothetical protein	AAG07273.1:c.304T>A	AAG07273.1:p.Leu102Met			PA3886
CIP_BF_16	5199870	29	10,34	CDS: hypothetical protein	AAG08020.1:c.455A>C	AAG08020.1:p.Glu152Ala			PA4632
[truncated: 4,101 more rows]

## Sheet: WT PAO1 CTRL resistant colonies
Colony no.	Position	Coverage	Frequency	Gene feature	Coding region change	Amino acid change			Locus name	Gene name
[truncated: 1,258 more rows]

[truncated: 5 more sheets: ΔkatA CTRL resistant colonies, CIP-resistant colonies indels, CIP-resistant colonies SV, CTRL-resistant colonies indels, CTRL-resistant colonies SV]
